# Supplementary material for: Crystal structures of zinc(II) com­plexes with β-hy­droxy­pyri­dine­carboxyl­ate ligands: examples of structure-directing effects used in inorganic crystal engineering
Source: Acta Crystallogr B Struct Sci Cryst Eng Mater. 2021 Feb 27;77(Pt 2):193–204. doi: 10.1107/S2052520621000299 (PMC8040096; doi:10.1107/S2052520621000299)
Supplement: Supplementary file 1 [file b-77-00193-sup1.cif]

data_global

_audit_update_record
;
2021-01-26 # Formatted by IUCr publCIF

;
_publcif_datablock.id '{9f0be425-2d6c-4f9d-a4a3-8a4615d5bfd2}'

# publcif _publ_body_element loop start
loop_
_publ_body_element
_publ_body_title
_publ_body_contents

 section 
;
Introduction
; 
;

;
 section 
;
Experimental
; 
;

;
 subsection 
;
Synthesis and crystallization
; 
;

;
 subsection 
;
Refinement
;
;
Crystal data, data collection and structure refinement details are summarized
in Table 1.
;

 section 
;
Results and discussion
; 
;

;
# publcif _publ_body_element loop end

#==============================================================================
# PROCESSING SUMMARY (IUCr Office Use Only)

_journal_date_recd_electronic      2020-10-27
_journal_date_to_coeditor         ?
_journal_date_from_coeditor       ?
_journal_date_accepted     2021-01-09
_journal_date_printers_first      ?
_journal_date_printers_final      ?
_journal_date_proofs_out          ?
_journal_date_proofs_in           ?
_journal_coeditor_name            ?
_journal_coeditor_code      LO5086
_journal_coeditor_notes
?
_journal_paper_category      FA
_journal_techeditor_code      b210029
_iucr_compatibility_tag          ACTA95
_journal_techeditor_notes  
;
;
_journal_coden_ASTM               ?
_journal_name_full                ?
_journal_year                     ?
_journal_volume                   ?
_journal_issue                    ?
_journal_page_first               ?
_journal_page_last                ?
_journal_suppl_publ_number        ?
_journal_suppl_publ_pages         ?

#==============================================================================


# 1. SUBMISSION DETAILS
#Crystallographic data for the crystal structures have been 
#deposited with the Cambridge Crystallographic Data Centre 
#as supplementary publication, number CCDC 

_publ_contact_author             
;
 'May, N\'ora V.'
 Research Centre for Natural Sciences
 Hungarian Academy of Sciences
 1117 Budapest Magyar tud\'osok k\"or\'utja 2., Hungary
;
_publ_contact_author_phone       '+36-1-3826 523'
_publ_contact_author_fax         ?
_publ_contact_author_email       may.nora@ttk.mta.hu
_publ_requested_journal          
;
  Acta Crystallographica Section B
;
_publ_requested_coeditor_name    ?

_publ_contact_letter             
;
  
;

#===END

# 2. TITLE AND AUTHOR LIST

_publ_section_title              
;
Comparative solution equilibrium and structural studies of half-sandwich
ruthenium(II)(\h^6^-toluene) complexes of picolinate derivatives
;
loop_
_publ_author_name
_publ_author_address


"May, N\'ora Veronika May"
;
Chemical Crystallography Research Laboratory, 
Research Centre for Natural Sciences, 
Magyar Tud\'osok k\"or\'utja 2, H-1117 Budapest, Hungary
;
'Nys, Kevin'
;
University of Antwerp, Universiteitsplein 1, Antwerpen, B-2610, Belgium 
;
'Ching, Hong Yue Vincent'
;
University of Antwerp, Universiteitsplein 1, Antwerpen, B-2610, Belgium 
;
'Bereczki, Laura'
;
Chemical Crystallography Research Laboratory, 
Research Centre for Natural Sciences, 
Magyar Tud\'osok k\"or\'utja 2, H-1117 Budapest, Hungary
;
"Holczbauer, Tam\'as"
;
Chemical Crystallography Research Laboratory, 
Research Centre for Natural Sciences, 
Magyar Tud\'osok k\"or\'utja 2, H-1117 Budapest, Hungary
and
Organic Chemistry Research Institute, 
Research Centre for Natural Sciences, 
Magyar Tud\'osok k\"or\'utja 2, H-1117 Budapest, Hungary

;
'Di Marco, Valerio B.'
;
Department of Chemical Sciences, University of Padova, via Marzolo 1, 
Padova, 35131, Italy
;
'Bombicz, Petra'
;
Chemical Crystallography Research Laboratory, 
Research Centre for Natural Sciences, 
Magyar Tud\'osok k\"or\'utja 2, H-1117 Budapest, Hungary
;

#===END

data_1

# start Validation Reply Form
_vrf_PLAT029_1                 
;
PROBLEM: _diffrn_measured_fraction_theta_full value Low .      0.909 Why?
RESPONSE: Collection of high angle data was 
limited because of the use of copper radiation.
;
# Added during the CSD deposition process: Friday 25 September 2020 09:06 AM
# end Validation Reply Form

_publcif_datablock.id            {8ec8d5b9-49d5-4f5c-a2ce-e1d2d795c5be}


_audit_creation_method           SHELXL-2018/3
_shelx_SHELXL_version_number     2018/3
_chemical_name_systematic        
;
Diaquabis(1-methyl-4-oxidopyridinium-3-carboxylato)zinc(II)
;

_chemical_name_common            ?
_chemical_melting_point          ?
_chemical_formula_iupac          '[Zn (C7 H6 N1 O3)2 (H2 O1)2]'
_chemical_formula_moiety         'C14 H16 N2 O8 Zn'
_chemical_formula_sum            'C14 H16 N2 O8 Zn'
_chemical_formula_weight         405.66

loop_
_atom_type_symbol
_atom_type_description
_atom_type_scat_dispersion_real
_atom_type_scat_dispersion_imag
_atom_type_scat_source
C C 0.0181 0.0091 'International Tables Vol C Tables 4.2.6.8 and 6.1.1.4'
H H 0.0000 0.0000 'International Tables Vol C Tables 4.2.6.8 and 6.1.1.4'
N N 0.0311 0.0180 'International Tables Vol C Tables 4.2.6.8 and 6.1.1.4'
O O 0.0492 0.0322 'International Tables Vol C Tables 4.2.6.8 and 6.1.1.4'
Zn Zn -1.5491 0.6778 'International Tables Vol C Tables 4.2.6.8 and 6.1.1.4'

_space_group_crystal_system      triclinic
_space_group_IT_number           2
_space_group_name_H-M_alt        'P -1'
_space_group_name_Hall           '-P 1'

_shelx_space_group_comment       
;
The symmetry employed for this shelxl refinement is uniquely defined
by the following loop, which should always be used as a source of
symmetry information in preference to the above space-group names.
They are only intended as comments.
;

loop_
_space_group_symop_operation_xyz
'x, y, z'
'-x, -y, -z'

_cell_length_a                   7.2924(5)
_cell_length_b                   7.4450(5)
_cell_length_c                   8.0936(6)
_cell_angle_alpha                97.966(7)
_cell_angle_beta                 103.385(7)
_cell_angle_gamma                115.659(5)
_cell_volume                     370.76(5)
_cell_formula_units_Z            1
_cell_measurement_temperature    293(2)
_cell_measurement_reflns_used    5106
_cell_measurement_theta_min      5.840
_cell_measurement_theta_max      68.050

_exptl_crystal_description       Prism
_exptl_crystal_colour            Colourless
_exptl_crystal_density_meas      ?
_exptl_crystal_density_method    ?
_exptl_crystal_density_diffrn    1.817
_exptl_crystal_F_000             208
_exptl_transmission_factor_min   ?
_exptl_transmission_factor_max   ?
_exptl_crystal_size_max          0.45
_exptl_crystal_size_mid          0.40
_exptl_crystal_size_min          0.30
_exptl_absorpt_coefficient_mu    2.788
_shelx_estimated_absorpt_T_min   ?
_shelx_estimated_absorpt_T_max   ?
_exptl_absorpt_correction_type   numerical
_exptl_absorpt_correction_T_min  0.682
_exptl_absorpt_correction_T_max  0.828
_exptl_absorpt_process_details   
;
(NUMABS; Higashi, 2011)
;
_diffrn_ambient_temperature      293(2)
_diffrn_radiation_wavelength     1.54187
_diffrn_radiation_type           CuK\a
_diffrn_source_power             2.0000
_diffrn_source_voltage           50.0000
_diffrn_source_current           40.0000
_diffrn_radiation_source         'Sealed Tube'
_diffrn_radiation_monochromator  'Graphite Monochromator'
_diffrn_radiation_detector       RX
_diffrn_measurement_device       'Rigaku R-AXIS RAPID'
_diffrn_detector_area_resol_mean 10.0000
_diffrn_measurement_method       dtprofit.ref
_diffrn_reflns_number            5106
_diffrn_reflns_av_unetI/netI     0.0246
_diffrn_reflns_av_R_equivalents  0.0293
_diffrn_reflns_limit_h_min       -8
_diffrn_reflns_limit_h_max       8
_diffrn_reflns_limit_k_min       -8
_diffrn_reflns_limit_k_max       8
_diffrn_reflns_limit_l_min       -9
_diffrn_reflns_limit_l_max       9
_diffrn_reflns_theta_min         5.840
_diffrn_reflns_theta_max         68.050
_diffrn_reflns_theta_full        67.687
_diffrn_measured_fraction_theta_max 0.907
_diffrn_measured_fraction_theta_full 0.909
_diffrn_reflns_Laue_measured_fraction_max 0.907
_diffrn_reflns_Laue_measured_fraction_full 0.909
_diffrn_reflns_point_group_measured_fraction_max 0.907
_diffrn_reflns_point_group_measured_fraction_full 0.909
_reflns_number_total             1225
_reflns_number_gt                1209
_reflns_threshold_expression     'I > 2\s(I)'
_reflns_Friedel_coverage         0.000
_reflns_Friedel_fraction_max     .
_reflns_Friedel_fraction_full    .

_reflns_special_details          
;
 Reflections were merged by SHELXL according to the crystal
 class for the calculation of statistics and refinement.
 
 _reflns_Friedel_fraction is defined as the number of unique
 Friedel pairs measured divided by the number that would be
 possible theoretically, ignoring centric projections and
 systematic absences.
;

_computing_data_collection       
;
RAPID-AUTO (Rigaku, 2015)
;
_computing_cell_refinement       
; 
RAPID-AUTO (Rigaku, 2015)
;
_computing_data_reduction        
;
RAPID-AUTO (Rigaku, 2015)
;
_computing_structure_solution    'SIR2014 (Burla et al., 2015)'
_computing_structure_refinement  'SHELXL2014 (Sheldrick, 2015b)'
_computing_molecular_graphics    'Mercury (Macrae et al., 2020)'
_computing_publication_material  
'PLATON (Spek, 2020) and publCIF (Westrip, 2010)'

_refine_special_details          ?
_refine_ls_structure_factor_coef Fsqd
_refine_ls_matrix_type           full
_refine_ls_weighting_scheme      calc
_refine_ls_weighting_details     
'w=1/[\s^2^(Fo^2^)+(0.0327P)^2^+0.2713P] where P=(Fo^2^+2Fc^2^)/3'
_atom_sites_solution_primary     difmap
_atom_sites_solution_secondary   difmap
_atom_sites_solution_hydrogens   mixed
_refine_ls_hydrogen_treatment    constr
_refine_ls_extinction_method     none
_refine_ls_extinction_coef       .
_refine_ls_number_reflns         1225
_refine_ls_number_parameters     116
_refine_ls_number_restraints     0
_refine_ls_R_factor_all          0.0292
_refine_ls_R_factor_gt           0.0286
_refine_ls_wR_factor_ref         0.0751
_refine_ls_wR_factor_gt          0.0747
_refine_ls_goodness_of_fit_ref   1.164
_refine_ls_restrained_S_all      1.164
_refine_ls_shift/su_max          0.000
_refine_ls_shift/su_mean         0.000

loop_
_atom_site_label
_atom_site_type_symbol
_atom_site_fract_x
_atom_site_fract_y
_atom_site_fract_z
_atom_site_U_iso_or_equiv
_atom_site_adp_type
_atom_site_occupancy
_atom_site_site_symmetry_order
_atom_site_calc_flag
_atom_site_refinement_flags_posn
_atom_site_refinement_flags_adp
_atom_site_refinement_flags_occupancy
_atom_site_disorder_assembly
_atom_site_disorder_group
Zn1 Zn 0.500000 0.000000 1.000000 0.02816(17) Uani 1 2 d S . P . .
O3 O 0.3261(3) -0.0816(3) 0.7352(2) 0.0334(4) Uani 1 1 d . . . . .
O2 O 0.3679(3) 0.1833(3) 1.0471(2) 0.0348(4) Uani 1 1 d . . . . .
O1 O 0.1882(3) 0.3530(3) 0.9867(2) 0.0361(4) Uani 1 1 d . . . . .
O4 O 0.2410(3) -0.2519(3) 1.0503(3) 0.0449(5) Uani 1 1 d . . . . .
H4W H 0.226577 -0.370817 1.023675 0.067 Uiso 1 1 d R U . . .
H4O H 0.122767 -0.261997 1.044745 0.067 Uiso 1 1 d R U . . .
N1 N 0.2390(3) 0.3371(3) 0.4956(3) 0.0301(5) Uani 1 1 d . . . . .
C4 C 0.2978(3) 0.0502(4) 0.6646(3) 0.0271(5) Uani 1 1 d . . . . .
C5 C 0.2800(3) 0.2213(4) 0.7551(3) 0.0257(5) Uani 1 1 d . . . . .
C6 C 0.2517(3) 0.3549(4) 0.6661(3) 0.0279(5) Uani 1 1 d . . . . .
H6 H 0.240469 0.463595 0.726192 0.033 Uiso 1 1 calc R U . . .
C2 C 0.2496(4) 0.1751(4) 0.4044(3) 0.0335(6) Uani 1 1 d . . . . .
H2 H 0.237621 0.160322 0.285802 0.040 Uiso 1 1 calc R U . . .
C3 C 0.2768(4) 0.0366(4) 0.4828(3) 0.0317(6) Uani 1 1 d . . . . .
H3 H 0.282202 -0.072214 0.416128 0.038 Uiso 1 1 calc R U . . .
C7 C 0.2794(3) 0.2541(3) 0.9425(3) 0.0266(5) Uani 1 1 d . . . . .
C8 C 0.2016(4) 0.4819(4) 0.4048(3) 0.0387(6) Uani 1 1 d . . . . .
H8A H 0.239830 0.605860 0.490561 0.058 Uiso 1 1 calc R U . . .
H8B H 0.052390 0.418647 0.335457 0.058 Uiso 1 1 calc R U . . .
H8C H 0.288251 0.515700 0.329154 0.058 Uiso 1 1 calc R U . . .

loop_
_atom_site_aniso_label
_atom_site_aniso_U_11
_atom_site_aniso_U_22
_atom_site_aniso_U_33
_atom_site_aniso_U_23
_atom_site_aniso_U_13
_atom_site_aniso_U_12
Zn1 0.0331(3) 0.0289(3) 0.0295(3) 0.00787(19) 0.01106(18) 0.0206(2)
O3 0.0440(10) 0.0291(9) 0.0310(9) 0.0064(7) 0.0095(7) 0.0228(8)
O2 0.0507(10) 0.0439(11) 0.0290(8) 0.0146(8) 0.0188(8) 0.0349(9)
O1 0.0455(10) 0.0403(10) 0.0400(9) 0.0123(8) 0.0218(8) 0.0314(9)
O4 0.0380(10) 0.0338(10) 0.0733(14) 0.0201(10) 0.0253(9) 0.0209(8)
N1 0.0322(10) 0.0307(11) 0.0308(10) 0.0100(9) 0.0115(8) 0.0170(9)
C4 0.0242(11) 0.0276(12) 0.0300(12) 0.0054(10) 0.0089(9) 0.0138(9)
C5 0.0250(11) 0.0268(12) 0.0279(11) 0.0068(10) 0.0097(9) 0.0143(9)
C6 0.0281(11) 0.0290(12) 0.0287(12) 0.0061(10) 0.0096(9) 0.0159(10)
C2 0.0347(13) 0.0399(14) 0.0263(12) 0.0058(11) 0.0117(10) 0.0183(11)
C3 0.0348(12) 0.0325(13) 0.0314(12) 0.0042(11) 0.0123(10) 0.0198(11)
C7 0.0263(11) 0.0245(12) 0.0318(12) 0.0076(10) 0.0121(9) 0.0134(9)
C8 0.0468(15) 0.0390(15) 0.0372(14) 0.0178(12) 0.0152(12) 0.0237(12)

_geom_special_details            
;
 All esds (except the esd in the dihedral angle between two l.s. planes)
 are estimated using the full covariance matrix.  The cell esds are taken
 into account individually in the estimation of esds in distances, angles
 and torsion angles; correlations between esds in cell parameters are only
 used when they are defined by crystal symmetry.  An approximate (isotropic)
 treatment of cell esds is used for estimating esds involving l.s. planes.
;

loop_
_geom_bond_atom_site_label_1
_geom_bond_atom_site_label_2
_geom_bond_distance
_geom_bond_site_symmetry_2
_geom_bond_publ_flag
Zn1 O2 2.0249(15) 2_657 ?
Zn1 O2 2.0250(15) . ?
Zn1 O3 2.0701(16) . ?
Zn1 O3 2.0701(16) 2_657 ?
Zn1 O4 2.1794(19) 2_657 ?
Zn1 O4 2.1794(19) . ?
O3 C4 1.268(3) . ?
O2 C7 1.256(3) . ?
O1 C7 1.255(3) . ?
O4 H4W 0.8352 . ?
O4 H4O 0.8223 . ?
N1 C6 1.346(3) . ?
N1 C2 1.366(3) . ?
N1 C8 1.468(3) . ?
C4 C3 1.428(3) . ?
C4 C5 1.450(3) . ?
C5 C6 1.363(3) . ?
C5 C7 1.504(3) . ?
C6 H6 0.9300 . ?
C2 C3 1.344(4) . ?
C2 H2 0.9300 . ?
C3 H3 0.9300 . ?
C8 H8A 0.9600 . ?
C8 H8B 0.9600 . ?
C8 H8C 0.9600 . ?

loop_
_geom_angle_atom_site_label_1
_geom_angle_atom_site_label_2
_geom_angle_atom_site_label_3
_geom_angle
_geom_angle_site_symmetry_1
_geom_angle_site_symmetry_3
_geom_angle_publ_flag
O2 Zn1 O2 180.0 2_657 . ?
O2 Zn1 O3 91.94(6) 2_657 . ?
O2 Zn1 O3 88.05(6) . . ?
O2 Zn1 O3 88.05(6) 2_657 2_657 ?
O2 Zn1 O3 91.95(6) . 2_657 ?
O3 Zn1 O3 180.00(10) . 2_657 ?
O2 Zn1 O4 89.61(7) 2_657 2_657 ?
O2 Zn1 O4 90.39(7) . 2_657 ?
O3 Zn1 O4 87.39(7) . 2_657 ?
O3 Zn1 O4 92.61(7) 2_657 2_657 ?
O2 Zn1 O4 90.39(7) 2_657 . ?
O2 Zn1 O4 89.61(7) . . ?
O3 Zn1 O4 92.61(8) . . ?
O3 Zn1 O4 87.39(7) 2_657 . ?
O4 Zn1 O4 180.0 2_657 . ?
C4 O3 Zn1 120.90(14) . . ?
C7 O2 Zn1 129.54(14) . . ?
Zn1 O4 H4W 118.6 . . ?
Zn1 O4 H4O 125.6 . . ?
H4W O4 H4O 108.6 . . ?
C6 N1 C2 119.0(2) . . ?
C6 N1 C8 120.9(2) . . ?
C2 N1 C8 120.0(2) . . ?
O3 C4 C3 120.9(2) . . ?
O3 C4 C5 124.7(2) . . ?
C3 C4 C5 114.4(2) . . ?
C6 C5 C4 119.6(2) . . ?
C6 C5 C7 117.22(19) . . ?
C4 C5 C7 123.1(2) . . ?
N1 C6 C5 123.2(2) . . ?
N1 C6 H6 118.4 . . ?
C5 C6 H6 118.4 . . ?
C3 C2 N1 121.3(2) . . ?
C3 C2 H2 119.4 . . ?
N1 C2 H2 119.4 . . ?
C2 C3 C4 122.5(2) . . ?
C2 C3 H3 118.8 . . ?
C4 C3 H3 118.8 . . ?
O1 C7 O2 122.9(2) . . ?
O1 C7 C5 117.3(2) . . ?
O2 C7 C5 119.88(19) . . ?
N1 C8 H8A 109.5 . . ?
N1 C8 H8B 109.5 . . ?
H8A C8 H8B 109.5 . . ?
N1 C8 H8C 109.5 . . ?
H8A C8 H8C 109.5 . . ?
H8B C8 H8C 109.5 . . ?

loop_
_geom_torsion_atom_site_label_1
_geom_torsion_atom_site_label_2
_geom_torsion_atom_site_label_3
_geom_torsion_atom_site_label_4
_geom_torsion
_geom_torsion_site_symmetry_1
_geom_torsion_site_symmetry_2
_geom_torsion_site_symmetry_3
_geom_torsion_site_symmetry_4
_geom_torsion_publ_flag
Zn1 O3 C4 C3 149.31(17) . . . . ?
Zn1 O3 C4 C5 -31.8(3) . . . . ?
O3 C4 C5 C6 179.4(2) . . . . ?
C3 C4 C5 C6 -1.7(3) . . . . ?
O3 C4 C5 C7 -4.0(3) . . . . ?
C3 C4 C5 C7 174.9(2) . . . . ?
C2 N1 C6 C5 1.7(3) . . . . ?
C8 N1 C6 C5 178.1(2) . . . . ?
C4 C5 C6 N1 -0.1(3) . . . . ?
C7 C5 C6 N1 -176.9(2) . . . . ?
C6 N1 C2 C3 -1.5(3) . . . . ?
C8 N1 C2 C3 -177.9(2) . . . . ?
N1 C2 C3 C4 -0.4(4) . . . . ?
O3 C4 C3 C2 -179.1(2) . . . . ?
C5 C4 C3 C2 1.9(3) . . . . ?
Zn1 O2 C7 O1 174.06(17) . . . . ?
Zn1 O2 C7 C5 -5.9(3) . . . . ?
C6 C5 C7 O1 22.0(3) . . . . ?
C4 C5 C7 O1 -154.7(2) . . . . ?
C6 C5 C7 O2 -158.0(2) . . . . ?
C4 C5 C7 O2 25.3(3) . . . . ?

_refine_diff_density_max         0.336
_refine_diff_density_min         -0.199
_refine_diff_density_rms         0.056

_shelx_res_file                  
;
TITL VD_Zn500_Cu1_2_fs                New: P-1
    shelx.res
    created by SHELXL-2018/3 at 09:24:14 on 25-Sep-2020
CELL  1.54187   7.2924   7.4450   8.0936   97.966  103.385  115.659
ZERR     1.00   0.0005   0.0005   0.0006    0.007    0.007    0.005
LATT   1
SFAC  C    H    N    O    ZN
UNIT  14 16 2 8 1
MERG   2
FMAP   2
PLAN   20
ACTA
BOND   $H
CONF
L.S.   5
WGHT    0.032700    0.271300
FVAR       0.56717
ZN1   5    0.500000    0.000000    1.000000    10.50000    0.03312    0.02888 =
         0.02955    0.00787    0.01106    0.02061
O3    4    0.326091   -0.081605    0.735164    11.00000    0.04397    0.02907 =
         0.03098    0.00636    0.00954    0.02284
O2    4    0.367860    0.183269    1.047148    11.00000    0.05070    0.04388 =
         0.02901    0.01461    0.01879    0.03489
O1    4    0.188168    0.353002    0.986702    11.00000    0.04554    0.04033 =
         0.03998    0.01227    0.02180    0.03143
O4    4    0.241027   -0.251877    1.050326    11.00000    0.03797    0.03377 =
         0.07330    0.02011    0.02529    0.02087
AFIX   3
H4W   2    0.226577   -0.370817    1.023675    11.00000   -1.50000
H4O   2    0.122767   -0.261997    1.044745    11.00000   -1.50000
AFIX   0
N1    3    0.239046    0.337149    0.495553    11.00000    0.03216    0.03070 =
         0.03082    0.01004    0.01148    0.01703
C4    1    0.297764    0.050194    0.664569    11.00000    0.02421    0.02763 =
         0.03002    0.00538    0.00894    0.01375
C5    1    0.280020    0.221292    0.755076    11.00000    0.02499    0.02683 =
         0.02786    0.00676    0.00969    0.01428
C6    1    0.251657    0.354869    0.666097    11.00000    0.02808    0.02904 =
         0.02868    0.00606    0.00959    0.01592
AFIX  43
H6    2    0.240469    0.463595    0.726192    11.00000   -1.20000
AFIX   0
C2    1    0.249553    0.175091    0.404404    11.00000    0.03466    0.03989 =
         0.02631    0.00579    0.01169    0.01828
AFIX  43
H2    2    0.237621    0.160322    0.285802    11.00000   -1.20000
AFIX   0
C3    1    0.276797    0.036581    0.482763    11.00000    0.03484    0.03246 =
         0.03137    0.00421    0.01226    0.01981
AFIX  43
H3    2    0.282202   -0.072214    0.416128    11.00000   -1.20000
AFIX   0
C7    1    0.279398    0.254068    0.942466    11.00000    0.02630    0.02448 =
         0.03181    0.00756    0.01208    0.01344
C8    1    0.201643    0.481860    0.404832    11.00000    0.04675    0.03902 =
         0.03716    0.01777    0.01525    0.02368
AFIX 137
H8A   2    0.239830    0.605860    0.490561    11.00000   -1.50000
H8B   2    0.052390    0.418647    0.335457    11.00000   -1.50000
H8C   2    0.288251    0.515700    0.329154    11.00000   -1.50000
AFIX   0
HKLF 4  1.0  0.50  0.00  0.50  0.50  0.00 -0.50  0.00  1.00  0.00


REM  VD_Zn500_Cu1_2_fs                New: P-1
REM wR2 = 0.0751, GooF = S = 1.164, Restrained GooF = 1.164 for all data
REM R1 = 0.0286 for 1209 Fo > 4sig(Fo) and 0.0292 for all 1225 data
REM 116 parameters refined using 0 restraints

END

WGHT      0.0327      0.2713

REM Highest difference peak  0.336,  deepest hole -0.199,  1-sigma level  0.056
Q1    1   0.4833  0.0167  1.1177  11.00000  0.05    0.34
Q2    1   0.4116 -0.1430  1.0839  11.00000  0.05    0.32
Q3    1   0.3338 -0.1267  0.9833  11.00000  0.05    0.31
Q4    1   0.4823 -0.1642  0.9831  11.00000  0.05    0.28
Q5    1   0.3834  0.0211  0.8447  11.00000  0.05    0.27
Q6    1   0.2693  0.2206  0.8456  11.00000  0.05    0.26
Q7    1   0.2784  0.1360  0.7096  11.00000  0.05    0.26
Q8    1   0.2520  0.0174  0.5762  11.00000  0.05    0.25
Q9    1   0.2962  0.4161  0.9874  11.00000  0.05    0.20
Q10   1   0.2448  0.3415  0.5758  11.00000  0.05    0.19
Q11   1   0.2578  0.2505  0.4643  11.00000  0.05    0.19
Q12   1   0.1994  0.4368  0.9449  11.00000  0.05    0.18
Q13   1   0.1986 -0.2943  0.9404  11.00000  0.05    0.18
Q14   1   0.1987  0.0785  0.4524  11.00000  0.05    0.17
Q15   1   0.3023 -0.1153  0.8319  11.00000  0.05    0.17
Q16   1   0.2186  0.2408  0.7119  11.00000  0.05    0.17
Q17   1   0.3655 -0.0005  0.7055  11.00000  0.05    0.16
Q18   1   0.2734 -0.1722  0.6745  11.00000  0.05    0.16
Q19   1   0.3463  0.6153  0.4093  11.00000  0.05    0.15
Q20   1   0.2570 -0.0650  0.7262  11.00000  0.05    0.15
;
_shelx_res_checksum              47903

_shelx_hkl_file                  
;
   0   0   1    0.03    0.04
   0   0   1    0.05    0.06
   0   0   1   -0.02    0.04
   0   0   1    0.02    0.06
   0   0  -1    0.02    0.02
   0   0  -1    0.10    0.04
   0   0  -1    0.07    0.04
   0   0  -1    0.09    0.05
   0   0  -1    0.06    0.06
   0   0  -1    0.05    0.04
   0   0   2    4.70    0.12
   0   0   2    4.50    0.12
   0   0   2    4.74    0.15
   0   0  -2    4.88    0.12
   0   0  -2    4.46    0.19
   0   0  -2    4.82    0.11
   0   0  -2    4.70    0.18
   0   0   3    0.54    0.10
   0   0   3    0.59    0.11
   0   0   3    0.75    0.11
   0   0   3    0.76    0.14
   0   0   3    0.71    0.17
   0   0   3    0.45    0.10
   0   0  -3    0.41    0.18
   0   0  -3    0.37    0.19
   0   0  -3    0.59    0.09
   0   0  -3    0.70    0.11
   0   0  -3    0.73    0.11
   0   0   4  195.39    6.13
   0   0   4  198.67    6.47
   0   0   4  199.40    6.54
   0   0   4  199.56    6.56
   0   0   4  196.37    6.40
   0   0   4  202.23    6.64
   0   0  -4  192.28    5.81
   0   0  -4  206.02    6.66
   0   0  -4  202.73    6.68
   0   0  -4  190.59    6.00
   0   0  -4  207.61    6.73
   0   0  -4  211.36    6.86
   0   0   5    0.29    0.08
   0   0   5   -0.01    0.23
   0   0   5    0.09    0.23
   0   0   5    0.10    0.16
   0   0   5    0.47    0.14
   0   0   5    0.23    0.23
   0   0  -5    0.29    0.13
   0   0  -5    0.21    0.13
   0   0  -5    0.12    0.14
   0   0  -5    0.18    0.10
   0   0  -5   -0.05    0.22
   0   0  -5   -0.09    0.14
   0   0   6  433.10   22.85
   0   0   6  457.39   25.31
   0   0   6  457.50   26.40
   0   0   6  429.94   23.74
   0   0   6  472.95   26.17
   0   0   6  450.88   25.08
   0   0  -6  445.50   23.87
   0   0  -6  445.23   24.62
   0   0  -6  443.46   24.82
   0   0  -6  442.83   24.42
   0   0  -6  455.15   26.10
   0   0  -6  459.09   26.48
   0   0   7    0.24    0.17
   0   0   7    0.21    0.18
   0   0   7    0.21    0.19
   0   0   7    0.46    0.21
   0   0   7    0.18    0.17
   0   0   7    0.15    0.19
   0   0  -7    0.17    0.11
   0   0  -7    0.43    0.29
   0   0  -7    0.59    0.31
   0   0  -7    0.57    0.21
   0   0  -7    0.27    0.19
   0   0  -7    1.00    0.31
   0   0   8  102.64    3.11
   0   0   8   95.18    2.62
   0   0   8  103.01    3.52
   0   0  -8  101.33    3.01
   0   0  -8  102.07    3.07
   0   0  -8  106.43    3.73
   0   0  -8   96.63    2.97
   0   0  -8  103.62    3.11
   0   0  -8  102.70    3.12
   0   0   9    0.57    0.26
   0   0  -9   -0.12    0.24
   0   0  -9    0.11    0.25
   0   0  -9    0.16    0.26
   0   0  10   53.79    1.79
   0   0 -10   56.93    1.78
   0   0 -10   54.55    1.76
   0   0 -10   57.71    1.86
   0   0  11   -0.25    0.32
   0   0 -11    0.84    0.32
   0   0 -11    0.11    0.32
   0   0 -11    0.14    0.33
   0   0  12    6.09    0.50
   0   0 -12    6.38    0.51
   0   0 -12    6.46    0.49
   0   0 -12    6.37    0.52
   0   0  13   -0.08    0.32
   0   0 -13    0.37    0.32
   0   0 -13    0.46    0.33
   0   0  14   27.87    0.89
   0   0 -14   30.68    1.39
   0   0 -14   28.60    0.90
   0   0 -14   32.56    1.45
   0   1 -15    0.78    0.33
   0   1 -15    0.17    0.21
   0   1 -14    7.20    0.44
   0   1 -14    5.98    0.54
   0   1 -14    7.67    0.71
   0  -1  14    6.48    0.39
   0   1 -13   -0.03    0.54
   0   1 -13    0.28    0.31
   0   1 -13    0.42    0.35
   0  -1  13    0.55    0.29
   0   1 -12  190.69    9.66
   0   1 -12  190.90    8.34
   0   1 -12  188.62    8.39
   0   1 -11    0.38    0.34
   0   1 -11    0.02    0.32
   0   1 -11    0.48    0.54
   0  -1  11    0.62    0.51
   0   1 -10   26.13    0.96
   0   1 -10   27.93    0.98
   0   1 -10   28.24    1.41
   0  -1  10   26.71    1.29
   0  -1  10   24.79    1.12
   0   1  -9    0.43    0.26
   0   1  -9    0.95    0.44
   0   1  -9    0.08    0.27
   0  -1   9    0.21    0.39
   0  -1   9    0.18    0.22
   0   1  -8  118.14    4.24
   0   1  -8  116.11    4.07
   0   1  -8  112.62    3.42
   0   1  -8  116.83    3.71
   0   1  -8  117.62    3.75
   0  -1   8  111.28    4.08
   0  -1   8  115.03    3.56
   0  -1   8  110.87    3.35
   0  -1   8  115.91    4.21
   0  -1   8  114.77    3.67
   0   1  -7    0.18    0.11
   0   1  -7   -0.03    0.19
   0   1  -7    0.60    0.27
   0   1  -7    0.00    0.17
   0   1  -7    0.60    0.19
   0   1  -7   -0.04    0.20
   0  -1   7    0.22    0.17
   0  -1   7    0.42    0.30
   0  -1   7    0.06    0.18
   0  -1   7    0.30    0.16
   0  -1   7    0.17    0.19
   0  -1   7    0.06    0.32
   0   1  -6  543.19   32.92
   0   1  -6  533.31   33.39
   0   1  -6  544.44   34.50
   0   1  -6  536.76   33.32
   0   1  -6  548.95   34.32
   0   1  -6  537.01   34.80
   0  -1   6  513.26   31.09
   0  -1   6  535.49   33.42
   0  -1   6  559.99   34.60
   0  -1   6  541.31   33.55
   0  -1   6  527.62   33.16
   0  -1   6  532.24   34.48
   0   1  -5    0.23    0.09
   0   1  -5    0.26    0.14
   0   1  -5    0.20    0.20
   0   1  -5    0.18    0.13
   0   1  -5    0.57    0.24
   0   1  -5    0.30    0.15
   0  -1   5    0.22    0.13
   0  -1   5    0.15    0.14
   0  -1   5    0.44    0.20
   0  -1   5    0.18    0.22
   0  -1   5    0.20    0.16
   0  -1   5   -0.03    0.15
   0   1  -4 1120.53  106.39
   0   1  -4 1108.98  108.13
   0   1  -4 1130.99  109.00
   0   1  -4 1124.57  109.24
   0   1  -4 1105.42  109.13
   0   1  -4 1123.11  110.78
   0  -1   4 1054.03  100.11
   0  -1   4 1063.84  103.98
   0  -1   4 1116.30  108.68
   0  -1   4 1146.32  112.55
   0  -1   4 1101.10  109.33
   0  -1   4 1105.73  107.92
   0   1  -3    1.45    0.14
   0   1  -3    1.60    0.22
   0   1  -3    1.33    0.16
   0   1  -3    1.38    0.14
   0   1  -3    1.28    0.14
   0   1  -3    1.07    0.14
   0  -1   3    1.05    0.09
   0  -1   3    0.95    0.12
   0  -1   3    1.08    0.10
   0  -1   3    0.97    0.14
   0  -1   3    1.08    0.14
   0  -1   3    1.08    0.13
   0   1  -2  813.44   60.66
   0   1  -2  753.63   57.08
   0   1  -2  831.97   60.80
   0   1  -2  838.72   62.90
   0   1  -2  843.72   63.34
   0   1  -2  823.30   62.90
   0  -1   2  787.36   58.33
   0  -1   2  755.18   57.98
   0  -1   2  808.62   59.70
   0  -1   2  827.79   62.13
   0  -1   2  814.38   62.22
   0  -1   2  789.70   59.63
   0   1  -1    0.12    0.09
   0   1  -1    0.02    0.07
   0   1  -1    0.08    0.07
   0   1  -1    0.02    0.07
   0   1  -1    0.07    0.08
   0   1  -1    0.15    0.09
   0  -1   1    0.20    0.12
   0  -1   1    0.07    0.09
   0  -1   1    0.05    0.07
   0  -1   1    0.22    0.13
   0  -1   1   -0.00    0.08
   0   1   0  230.99    7.34
   0   1   0  210.78    6.68
   0   1   0  218.02    6.42
   0   1   0  224.04    6.56
   0   1   0  225.91    6.92
   0   1   0  227.27    7.34
   0  -1   0  222.22    6.85
   0  -1   0  210.31    6.69
   0  -1   0  220.45    6.53
   0  -1   0  240.29    7.01
   0  -1   0  217.93    6.90
   0  -1   0  221.94    6.94
   0   1   1    0.32    0.07
   0   1   1    0.24    0.08
   0   1   1    0.17    0.07
   0   1   1    0.32    0.11
   0   1   1    0.18    0.07
   0  -1  -1    0.28    0.07
   0  -1  -1    0.13    0.14
   0  -1  -1    0.28    0.03
   0  -1  -1    0.17    0.06
   0  -1  -1    0.22    0.08
   0   1   2  199.62    6.28
   0   1   2  205.95    6.36
   0   1   2  208.09    5.44
   0   1   2  196.61    5.14
   0   1   2  202.28    6.32
   0  -1  -2  197.37    5.93
   0  -1  -2  204.78    6.73
   0  -1  -2  201.01    6.24
   0  -1  -2  192.72    5.80
   0  -1  -2  205.05    6.63
   0   1   3    0.40    0.14
   0   1   3    0.23    0.12
   0   1   3    0.26    0.06
   0   1   3    0.24    0.10
   0  -1  -3    0.27    0.08
   0  -1  -3    0.40    0.11
   0  -1  -3    0.34    0.12
   0  -1  -3   -0.04    0.21
   0  -1  -3    0.12    0.06
   0  -1  -3    0.42    0.09
   0  -1  -3    0.36    0.11
   0  -1  -3    0.05    0.11
   0   1   4   88.85    2.06
   0   1   4   86.12    2.08
   0   1   4   90.78    2.04
   0  -1  -4   86.52    1.84
   0  -1  -4   86.64    2.00
   0  -1  -4   92.76    2.46
   0  -1  -4   91.96    2.52
   0  -1  -4   87.51    1.74
   0  -1  -4   92.58    2.08
   0  -1  -4   88.93    2.04
   0  -1  -4   92.99    2.44
   0   1   5    0.33    0.15
   0   1   5    0.51    0.16
   0   1   5    0.17    0.06
   0   1   5   -0.02    0.12
   0  -1  -5    0.07    0.09
   0  -1  -5    0.24    0.23
   0  -1  -5    0.45    0.25
   0  -1  -5   -0.01    0.16
   0  -1  -5    0.19    0.10
   0  -1  -5    0.09    0.13
   0  -1  -5    0.15    0.14
   0  -1  -5    0.60    0.24
   0   1   6  450.16   24.41
   0   1   6  444.00   25.52
   0   1   6  419.58   22.85
   0   1   6  465.52   26.75
   0  -1  -6  451.40   24.38
   0  -1  -6  454.73   25.69
   0  -1  -6  487.69   28.40
   0  -1  -6  455.01   26.08
   0  -1  -6  446.46   23.50
   0  -1  -6  463.69   26.01
   0  -1  -6  469.53   26.54
   0  -1  -6  468.84   27.38
   0   1   7    0.07    0.12
   0   1   7   -0.10    0.20
   0   1   7    0.23    0.17
   0  -1  -7    0.08    0.12
   0  -1  -7    0.33    0.19
   0  -1  -7    0.02    0.20
   0  -1  -7    0.30    0.21
   0  -1  -7    0.22    0.29
   0  -1  -7    0.40    0.20
   0  -1  -7    0.30    0.19
   0   1   8  110.43    3.59
   0   1   8  113.56    3.47
   0  -1  -8  110.78    3.46
   0  -1  -8  112.55    4.14
   0  -1  -8  109.15    3.95
   0  -1  -8  111.68    3.53
   0   1   9   -0.18    0.27
   0  -1  -9    0.42    0.26
   0  -1  -9    0.89    0.40
   0  -1  -9    0.73    0.44
   0   1  10   10.73    0.59
   0  -1 -10   10.70    0.82
   0  -1 -10    9.92    0.52
   0  -1 -10   10.45    0.85
   0   1  11    0.33    0.36
   0  -1 -11    1.20    0.52
   0  -1 -11    0.63    0.32
   0  -1 -11    0.98    0.55
   0   1  12  269.79   13.78
   0  -1 -12  273.07   15.07
   0  -1 -12  265.18   14.75
   0  -1 -12  265.18   13.47
   0   1  13    0.52    0.52
   0  -1 -13    0.07    0.31
   0  -1 -13    0.38    0.29
   0  -1 -13    0.36    0.31
   0  -1 -14   14.49    0.87
   0  -1 -14   15.01    0.59
   0  -1 -14   15.16    0.92
   0   2 -14   16.52    0.97
   0   2 -14   17.46    0.65
   0  -2  14   16.68    0.61
   0   2 -13    0.64    0.55
   0   2 -13    0.92    0.35
   0  -2  13    0.15    0.51
   0   2 -12   97.71    4.54
   0   2 -12  104.48    3.82
   0  -2  12   89.90    3.82
   0  -2  12   94.98    4.25
   0   2 -11    0.52    0.57
   0   2 -11    0.86    0.37
   0  -2  11   -0.02    0.31
   0   2 -10   67.69    2.35
   0   2 -10   68.45    2.18
   0   2 -10   71.29    2.40
   0   2 -10   71.06    3.19
   0   2  -9    0.07    0.45
   0   2  -9    0.03    0.27
   0   2  -9    0.12    0.29
   0  -2   9   -0.06    0.24
   0  -2   9    0.07    0.24
   0   2  -8   31.17    0.93
   0   2  -8   30.13    1.04
   0   2  -8   29.80    0.90
   0   2  -8   30.14    0.93
   0  -2   8   30.57    1.08
   0  -2   8   28.33    0.82
   0   2  -7    0.07    0.13
   0   2  -7    0.34    0.22
   0   2  -7    0.26    0.16
   0   2  -7    0.12    0.20
   0   2  -7    0.58    0.35
   0   2  -7    0.07    0.36
   0  -2   7    0.20    0.12
   0  -2   7    0.75    0.20
   0  -2   7    0.61    0.28
   0  -2   7   -0.11    0.31
   0  -2   7    0.21    0.35
   0  -2   7    0.16    0.22
   0   2  -6 1000.77   94.04
   0   2  -6 1027.24   98.65
   0   2  -6 1066.60   99.53
   0   2  -6 1025.74   97.36
   0   2  -6 1053.94  102.72
   0   2  -6 1043.91  101.84
   0  -2   6  937.90   88.33
   0  -2   6  928.96   89.59
   0  -2   6 1011.35   94.79
   0  -2   6 1005.05   97.05
   0  -2   6 1008.45   96.76
   0  -2   6  945.15   91.19
   0   2  -5    0.71    0.18
   0   2  -5    0.23    0.29
   0   2  -5    0.18    0.17
   0   2  -5    0.11    0.26
   0   2  -5    0.39    0.28
   0  -2   5    0.11    0.10
   0  -2   5    0.09    0.16
   0  -2   5    0.36    0.19
   0  -2   5    0.29    0.16
   0  -2   5    0.27    0.17
   0  -2   5    0.11    0.17
   0   2  -4    0.58    0.17
   0   2  -4    0.79    0.09
   0   2  -4    1.02    0.26
   0   2  -4    0.76    0.16
   0   2  -4    0.64    0.17
   0  -2   4    0.62    0.18
   0  -2   4    0.85    0.16
   0  -2   4    1.21    0.26
   0  -2   4    1.21    0.17
   0   2  -3    0.33    0.15
   0   2  -3    0.41    0.12
   0   2  -3    0.35    0.11
   0   2  -3    0.07    0.14
   0   2  -3    0.18    0.15
   0   2  -3    0.17    0.25
   0  -2   3    0.27    0.11
   0  -2   3    0.44    0.15
   0  -2   3    0.44    0.22
   0  -2   3    0.45    0.15
   0  -2   3    0.60    0.15
   0   2  -2    8.28    0.18
   0   2  -2    8.16    0.23
   0   2  -2    8.31    0.26
   0  -2   2    8.69    0.22
   0  -2   2    7.93    0.22
   0  -2   2    8.05    0.26
   0  -2   2    9.13    0.34
   0  -2   2    8.60    0.37
   0  -2   2    8.08    0.24
   0  -2   2    7.93    0.25
   0   2  -1    0.31    0.14
   0   2  -1    0.20    0.09
   0   2  -1    0.07    0.10
   0   2  -1    0.11    0.13
   0  -2   1    0.18    0.11
   0  -2   1   -0.07    0.12
   0  -2   1    0.07    0.14
   0  -2   1    0.04    0.06
   0  -2   1    0.05    0.09
   0  -2   1   -0.01    0.12
   0  -2   1    0.13    0.13
   0   2   0 1285.49  132.09
   0   2   0 1117.53  117.56
   0   2   0 1262.58  126.69
   0   2   0 1269.92  127.65
   0   2   0 1300.92  134.45
   0   2   0 1162.84  120.81
   0  -2   0 1297.16  133.35
   0  -2   0 1146.07  122.38
   0  -2   0 1187.52  120.20
   0  -2   0 1298.77  129.61
   0  -2   0 1233.77  126.89
   0  -2   0 1225.67  128.70
   0   2   1    0.22    0.11
   0   2   1   -0.34    0.21
   0   2   1    0.10    0.14
   0   2   1    0.14    0.06
   0   2   1    0.09    0.09
   0   2   1    0.56    0.19
   0  -2  -1   -0.06    0.22
   0  -2  -1    0.12    0.14
   0  -2  -1    0.13    0.03
   0  -2  -1    0.32    0.09
   0  -2  -1    0.28    0.12
   0   2   2  198.26    6.81
   0   2   2  196.99    6.49
   0   2   2  197.62    6.68
   0   2   2  199.84    6.29
   0   2   2  197.73    6.42
   0  -2  -2  197.96    6.41
   0  -2  -2  199.54    6.64
   0  -2  -2  205.04    6.99
   0  -2  -2  195.18    6.20
   0  -2  -2  196.64    6.78
   0   2   3    0.24    0.19
   0   2   3    0.22    0.13
   0   2   3    0.21    0.13
   0   2   3    0.16    0.11
   0  -2  -3    0.02    0.11
   0  -2  -3    0.24    0.23
   0  -2  -3    0.38    0.13
   0  -2  -3    0.41    0.10
   0  -2  -3    0.40    0.21
   0   2   4  157.66    4.75
   0   2   4  156.91    4.93
   0   2   4  158.71    4.74
   0  -2  -4  153.75    4.59
   0  -2  -4  159.89    5.37
   0  -2  -4  166.87    5.67
   0  -2  -4  164.75    5.17
   0  -2  -4  158.40    5.08
   0  -2  -4  165.58    5.07
   0  -2  -4  162.80    5.48
   0   2   5    0.19    0.12
   0   2   5    0.80    0.17
   0   2   5    0.20    0.13
   0  -2  -5    0.35    0.19
   0  -2  -5    0.23    0.16
   0  -2  -5    0.17    0.17
   0  -2  -5    0.68    0.18
   0  -2  -5    0.30    0.22
   0  -2  -5    0.91    0.25
   0  -2  -5    0.24    0.16
   0   2   6  126.62    3.66
   0   2   6  124.45    4.44
   0   2   6  126.98    3.72
   0  -2  -6  121.72    3.45
   0  -2  -6  123.26    3.73
   0  -2  -6  125.26    3.88
   0  -2  -6  126.98    4.00
   0  -2  -6  124.44    4.11
   0  -2  -6  130.68    3.94
   0  -2  -6  126.84    3.86
   0   2   7    0.43    0.25
   0   2   7    0.59    0.37
   0   2   7    0.22    0.18
   0  -2  -7    0.29    0.15
   0  -2  -7    0.03    0.21
   0  -2  -7    0.12    0.22
   0  -2  -7    0.69    0.39
   0  -2  -7    0.27    0.19
   0  -2  -7    0.58    0.33
   0  -2  -7   -0.09    0.21
   0   2   8  248.50   12.53
   0  -2  -8  258.74   12.59
   0  -2  -8  259.68   12.54
   0  -2  -8  258.46   11.74
   0   2   9    0.45    0.48
   0  -2  -9   -0.12    0.27
   0  -2  -9    0.24    0.25
   0  -2  -9    0.34    0.27
   0   2  10   49.73    2.24
   0  -2 -10   47.29    1.55
   0  -2 -10   44.34    1.50
   0  -2 -10   50.24    2.17
   0   2  11    0.86    0.59
   0  -2 -11    0.89    0.53
   0  -2 -11    0.45    0.50
   0  -2 -11    0.86    0.53
   0   2  12  102.48    3.81
   0  -2 -12  104.76    4.57
   0  -2 -12  103.47    3.83
   0   2  13    0.09    0.31
   0  -2 -13   -0.20    0.28
   0  -2 -13    1.07    0.45
   0  -2 -14   16.60    0.57
   0  -2 -14   15.54    0.79
   0   3 -14    7.72    0.63
   0   3 -14    7.55    0.64
   0  -3  14    7.25    0.38
   0   3 -13    0.53    0.31
   0   3 -13    0.61    0.50
   0  -3  13    0.04    0.25
   0  -3  13    0.47    0.29
   0   3 -12   99.84    4.60
   0   3 -12   97.76    3.55
   0  -3  12   91.42    3.79
   0  -3  12   97.85    3.52
   0   3 -11    0.62    0.39
   0   3 -11    0.65    0.38
   0  -3  11    1.04    0.53
   0  -3  11    0.61    0.36
   0   3 -10   16.70    0.81
   0   3 -10   16.93    1.22
   0  -3  10   17.10    1.01
   0  -3  10   16.80    0.78
   0   3  -9    0.18    0.33
   0   3  -9    0.61    0.34
   0  -3   9    0.41    0.45
   0  -3   9    0.47    0.31
   0   3  -8   14.68    0.63
   0   3  -8   15.29    0.64
   0  -3   8   14.53    0.54
   0  -3   8   13.60    0.58
   0   3  -7    0.16    0.26
   0   3  -7    0.57    0.27
   0  -3   7    0.23    0.25
   0  -3   7    0.27    0.26
   0  -3   7    0.27    0.23
   0  -3   7    0.31    0.24
   0   3  -6   67.15    1.89
   0   3  -6   64.41    1.50
   0   3  -6   65.93    1.66
   0   3  -6   68.05    2.22
   0   3  -6   68.99    1.93
   0  -3   6   63.41    1.80
   0  -3   6   62.09    1.73
   0  -3   6   65.55    2.11
   0  -3   6   63.46    1.73
   0  -3   6   64.43    1.79
   0  -3   6   65.09    1.82
   0   3  -5    0.27    0.35
   0   3  -5    0.19    0.10
   0   3  -5    0.15    0.15
   0   3  -5    0.06    0.18
   0   3  -5    0.41    0.21
   0  -3   5    0.03    0.22
   0  -3   5    0.17    0.14
   0  -3   5    0.28    0.30
   0  -3   5    0.51    0.18
   0  -3   5    0.75    0.30
   0  -3   5   -0.03    0.19
   0  -3   5   -0.20    0.20
   0   3  -4  159.40    5.75
   0   3  -4  146.14    4.01
   0   3  -4  149.06    4.17
   0   3  -4  152.46    4.69
   0   3  -4  151.17    5.41
   0  -3   4  148.39    4.44
   0  -3   4  141.97    4.39
   0  -3   4  143.35    5.11
   0  -3   4  149.73    4.60
   0  -3   4  153.26    4.88
   0  -3   4  147.81    4.71
   0  -3   4  151.30    5.37
   0   3  -3    0.86    0.31
   0   3  -3    0.20    0.11
   0   3  -3    0.19    0.10
   0   3  -3    0.46    0.14
   0   3  -3    0.17    0.17
   0  -3   3    0.27    0.22
   0  -3   3    0.41    0.22
   0  -3   3    0.36    0.27
   0  -3   3   -0.02    0.14
   0  -3   3    0.20    0.16
   0  -3   3    0.06    0.26
   0  -3   3    0.50    0.26
   0   3  -2    5.04    0.27
   0   3  -2    5.85    0.15
   0   3  -2    5.35    0.30
   0   3  -2    5.78    0.39
   0  -3   2    4.90    0.32
   0  -3   2    5.47    0.35
   0  -3   2    5.82    0.42
   0  -3   2    5.49    0.37
   0  -3   2    5.13    0.33
   0  -3   2    5.40    0.37
   0   3  -1    0.17    0.17
   0   3  -1    0.18    0.06
   0   3  -1    0.03    0.16
   0  -3   1    0.40    0.14
   0  -3   1    0.16    0.15
   0  -3   1    0.12    0.17
   0  -3   1    0.10    0.06
   0  -3   1    0.05    0.10
   0  -3   1    0.31    0.14
   0  -3   1    0.56    0.21
   0   3   0  848.51   76.46
   0   3   0  911.22   76.02
   0   3   0  960.44   80.10
   0   3   0  968.82   82.99
   0   3   0  869.17   75.97
   0  -3   0  957.96   82.58
   0  -3   0  944.45   81.89
   0  -3   0  867.29   77.25
   0  -3   0  911.53   76.04
   0  -3   0  989.43   81.75
   0  -3   0  874.92   77.08
   0  -3   0  903.69   79.14
   0   3   1    0.01    0.24
   0   3   1    0.07    0.16
   0   3   1    0.33    0.14
   0   3   1    0.18    0.08
   0   3   1    0.36    0.12
   0   3   1   -0.12    0.23
   0  -3  -1    0.13    0.15
   0  -3  -1    0.41    0.29
   0  -3  -1    0.20    0.17
   0  -3  -1    0.38    0.12
   0  -3  -1    0.26    0.25
   0   3   2  368.40   18.07
   0   3   2  357.73   17.10
   0   3   2  358.84   16.44
   0   3   2  365.79   16.96
   0   3   2  338.35   16.22
   0  -3  -2  341.06   16.74
   0  -3  -2  346.33   16.79
   0  -3  -2  374.46   17.75
   0  -3  -2  310.48   14.59
   0  -3  -2  358.50   17.75
   0   3   3    0.05    0.15
   0   3   3    0.55    0.17
   0   3   3    0.36    0.14
   0   3   3    0.26    0.12
   0   3   3    0.46    0.26
   0  -3  -3    0.32    0.15
   0  -3  -3    0.80    0.30
   0  -3  -3    0.05    0.15
   0  -3  -3    0.24    0.12
   0  -3  -3    0.13    0.16
   0   3   4   32.84    0.94
   0   3   4   33.11    0.77
   0   3   4   34.16    0.71
   0  -3  -4   32.69    0.73
   0  -3  -4   33.02    0.78
   0  -3  -4   36.31    1.17
   0  -3  -4   33.78    1.03
   0  -3  -4   31.17    0.88
   0  -3  -4   33.32    1.01
   0  -3  -4   35.48    0.82
   0   3   5    0.30    0.24
   0   3   5   -0.03    0.31
   0   3   5    0.00    0.15
   0  -3  -5    0.01    0.16
   0  -3  -5    0.50    0.20
   0  -3  -5    0.43    0.21
   0  -3  -5    0.61    0.20
   0  -3  -5    0.44    0.24
   0  -3  -5    0.20    0.19
   0  -3  -5    0.34    0.18
   0   3   6  436.94   26.43
   0   3   6  461.44   28.95
   0   3   6  433.39   26.60
   0  -3  -6  438.62   25.56
   0  -3  -6  428.28   26.80
   0  -3  -6  466.47   29.42
   0  -3  -6  470.36   28.16
   0  -3  -6  463.39   28.17
   0  -3  -6  444.66   26.50
   0  -3  -6  452.81   27.07
   0   3   7    0.16    0.19
   0   3   7    0.72    0.42
   0   3   7    0.53    0.32
   0  -3  -7    0.25    0.29
   0  -3  -7    0.39    0.23
   0  -3  -7    0.40    0.21
   0  -3  -7    0.45    0.38
   0   3   8  116.33    4.86
   0  -3  -8  122.05    4.89
   0  -3  -8  113.10    3.90
   0  -3  -8  118.65    4.11
   0   3   9    0.19    0.53
   0  -3  -9    0.43    0.30
   0  -3  -9   -0.02    0.26
   0  -3  -9    1.03    0.47
   0   3  10   18.97    1.22
   0  -3 -10   17.52    0.76
   0  -3 -10   17.16    0.77
   0   3  11    0.75    0.56
   0  -3 -11    0.40    0.51
   0  -3 -11    0.41    0.32
   0   3  12   18.59    0.77
   0  -3 -12   17.63    0.72
   0  -3 -12   17.53    0.72
   0   3  13    0.26    0.29
   0  -3 -13    0.22    0.25
   0  -3 -13    0.55    0.38
   0   4 -13    0.42    0.45
   0   4 -13   -0.25    0.44
   0  -4  13    0.86    0.36
   0  -4  13    0.98    0.42
   0   4 -12    9.34    0.89
   0   4 -12    9.09    0.56
   0  -4  12    8.65    0.47
   0  -4  12    9.12    0.53
   0   4 -11    0.15    0.36
   0   4 -11    0.41    0.35
   0  -4  11    0.22    0.30
   0  -4  11    0.23    0.34
   0   4 -10   35.48    1.95
   0   4 -10   35.78    1.35
   0  -4  10   36.86    1.30
   0  -4  10   36.04    1.88
   0   4  -9    0.05    0.36
   0   4  -9    1.20    0.54
   0  -4   9    0.73    0.49
   0  -4   9    0.08    0.34
   0   4  -8    2.58    0.40
   0   4  -8    2.63    0.61
   0  -4   8    2.56    0.34
   0  -4   8    1.96    0.38
   0   4  -7    0.85    0.50
   0   4  -7    1.02    0.47
   0  -4   7    0.45    0.21
   0  -4   7    0.37    0.26
   0  -4   7    0.09    0.28
   0   4  -6  173.53    6.78
   0   4  -6  167.35    6.45
   0  -4   6  166.52    5.91
   0  -4   6  156.37    5.66
   0  -4   6  171.66    6.26
   0  -4   6  178.05    7.49
   0   4  -5   -0.30    0.26
   0   4  -5    0.14    0.22
   0   4  -5    0.25    0.39
   0  -4   5    0.26    0.18
   0  -4   5    0.44    0.19
   0  -4   5    0.61    0.36
   0  -4   5    0.37    0.34
   0  -4   5    0.09    0.24
   0  -4   5    0.24    0.36
   0  -4   5    0.41    0.23
   0   4  -4  251.95   10.99
   0   4  -4  254.80   10.43
   0   4  -4  254.48   10.98
   0  -4   4  253.76   10.35
   0  -4   4  237.52    9.93
   0  -4   4  234.59   10.19
   0  -4   4  256.58   11.33
   0  -4   4  259.06   11.85
   0  -4   4  242.30   10.25
   0  -4   4  235.00   10.19
   0   4  -3    0.30    0.21
   0   4  -3    0.16    0.16
   0   4  -3    0.11    0.33
   0  -4   3    0.41    0.28
   0  -4   3    0.27    0.28
   0  -4   3    0.45    0.21
   0  -4   3    0.05    0.16
   0  -4   3   -0.20    0.19
   0  -4   3    0.63    0.32
   0   4  -2   29.28    1.07
   0   4  -2   27.04    0.58
   0   4  -2   27.84    0.73
   0  -4   2   28.08    0.92
   0  -4   2   27.07    0.68
   0  -4   2   27.36    1.06
   0  -4   2   27.35    0.77
   0  -4   2   27.26    0.69
   0  -4   2   25.53    0.93
   0   4  -1    0.30    0.20
   0   4  -1    0.13    0.11
   0   4  -1    0.07    0.08
   0   4  -1    0.12    0.11
   0   4  -1    0.77    0.31
   0  -4   1   -0.06    0.17
   0  -4   1    0.03    0.29
   0  -4   1   -0.05    0.21
   0  -4   1    0.25    0.19
   0  -4   1   -0.24    0.17
   0  -4   1    0.35    0.26
   0  -4   1    0.25    0.18
   0   4   0  551.76   37.27
   0   4   0  590.92   36.42
   0   4   0  587.41   36.70
   0   4   0  550.43   38.32
   0  -4   0  604.19   41.09
   0  -4   0  585.40   38.78
   0  -4   0  571.42   38.85
   0  -4   0  547.11   35.68
   0  -4   0  577.29   36.52
   0  -4   0  556.76   37.10
   0  -4   0  565.21   38.04
   0  -4   0  592.37   39.75
   0   4   1    0.49    0.32
   0   4   1    0.19    0.11
   0   4   1    0.27    0.14
   0   4   1    0.17    0.29
   0  -4  -1   -0.15    0.29
   0  -4  -1    0.04    0.18
   0  -4  -1    0.08    0.35
   0  -4  -1    0.29    0.19
   0  -4  -1    0.15    0.15
   0  -4  -1   -0.01    0.29
   0   4   2  105.52    3.20
   0   4   2  107.63    2.91
   0   4   2  104.24    3.28
   0   4   2  106.25    3.62
   0  -4  -2  111.97    3.23
   0  -4  -2  115.92    3.60
   0  -4  -2  117.65    3.55
   0  -4  -2   98.30    3.24
   0  -4  -2  108.25    3.24
   0   4   3    0.31    0.19
   0   4   3    0.25    0.21
   0   4   3    0.17    0.16
   0   4   3    0.25    0.17
   0   4   3    0.46    0.20
   0  -4  -3   -0.06    0.30
   0  -4  -3    0.18    0.23
   0  -4  -3    0.34    0.17
   0  -4  -3    0.22    0.16
   0  -4  -3    0.05    0.20
   0   4   4   35.26    1.16
   0   4   4   34.61    0.86
   0   4   4   33.16    0.84
   0  -4  -4   32.72    0.87
   0  -4  -4   34.05    0.92
   0  -4  -4   35.95    1.02
   0  -4  -4   31.89    0.83
   0  -4  -4   32.91    0.89
   0  -4  -4   33.44    0.92
   0   4   5   -0.18    0.34
   0   4   5    0.27    0.22
   0   4   5    0.47    0.30
   0  -4  -5    0.12    0.33
   0  -4  -5    0.62    0.38
   0  -4  -5    0.36    0.36
   0  -4  -5    0.05    0.18
   0  -4  -5    0.57    0.23
   0   4   6  117.74    3.79
   0  -4  -6  108.19    3.46
   0  -4  -6  117.52    3.89
   0  -4  -6  102.20    3.39
   0  -4  -6  108.07    4.21
   0   4   7    0.80    0.29
   0  -4  -7    0.21    0.24
   0  -4  -7    0.62    0.44
   0  -4  -7    0.21    0.27
   0   4   8   28.15    1.03
   0  -4  -8   28.78    1.03
   0  -4  -8   27.01    1.36
   0   4   9    0.19    0.33
   0  -4  -9    0.39    0.51
   0  -4  -9    0.24    0.30
   0   4  10    1.24    0.37
   0  -4 -10    1.65    0.35
   0  -4 -10    1.34    0.55
   0   4  11    0.32    0.31
   0  -4 -11    0.54    0.46
   0  -4 -11    0.07    0.30
   0   4  12   31.05    1.33
   0  -4 -12   28.09    0.92
   0  -4 -12   25.99    0.89
   0   4  13    0.15    0.22
   0  -4 -13    0.21    0.20
   0   5 -13    0.27    0.21
   0   5 -13    0.56    0.21
   0  -5  13    0.29    0.29
   0  -5  13    0.09    0.21
   0   5 -12   40.98    1.30
   0   5 -12   41.87    1.28
   0  -5  12   40.31    1.19
   0  -5  12   42.11    1.25
   0   5 -11    0.21    0.31
   0   5 -11    0.06    0.30
   0  -5  11    0.24    0.27
   0  -5  11    0.09    0.29
   0   5 -10   42.03    1.49
   0   5 -10   42.75    1.48
   0  -5  10   41.46    1.38
   0  -5  10   41.86    1.42
   0   5  -9    0.51    0.58
   0   5  -9    0.59    0.35
   0  -5   9    0.67    0.52
   0  -5   9    0.62    0.57
   0   5  -8    0.35    0.56
   0   5  -8    0.39    0.35
   0  -5   8    0.47    0.33
   0  -5   8    0.97    0.55
   0   5  -7    0.64    0.33
   0   5  -7   -0.13    0.33
   0  -5   7   -0.07    0.38
   0  -5   7    0.19    0.49
   0  -5   7    0.67    0.51
   0   5  -6  247.82   11.87
   0   5  -6  249.77   11.77
   0  -5   6  238.83   10.73
   0  -5   6  254.88   11.55
   0  -5   6  249.68   11.67
   0   5  -5    0.51    0.48
   0   5  -5    0.26    0.30
   0  -5   5   -0.06    0.22
   0  -5   5    0.01    0.24
   0  -5   5    0.18    0.27
   0   5  -4   75.33    3.04
   0   5  -4   73.57    2.30
   0  -5   4   70.95    2.07
   0  -5   4   74.96    2.53
   0  -5   4   72.78    2.23
   0   5  -3    0.25    0.28
   0   5  -3    0.18    0.31
   0   5  -3    0.56    0.26
   0  -5   3    0.30    0.37
   0  -5   3    0.28    0.21
   0  -5   3    0.15    0.24
   0   5  -2   14.65    0.81
   0   5  -2   13.03    0.39
   0   5  -2   13.80    0.53
   0  -5   2   14.08    0.50
   0  -5   2   13.53    0.57
   0  -5   2   13.42    0.48
   0  -5   2   14.69    0.47
   0  -5   2   13.40    0.73
   0   5  -1    0.26    0.41
   0   5  -1    0.48    0.24
   0  -5   1    0.83    0.38
   0  -5   1    0.21    0.22
   0  -5   1    0.67    0.31
   0  -5   1    0.16    0.23
   0   5   0   41.72    1.19
   0   5   0   40.29    1.15
   0  -5   0   41.98    1.14
   0  -5   0   39.95    1.38
   0  -5   0   42.31    1.40
   0  -5   0   42.77    1.59
   0   5   1    0.53    0.39
   0   5   1    0.22    0.37
   0  -5  -1    0.44    0.24
   0  -5  -1    0.32    0.32
   0  -5  -1    0.27    0.24
   0   5   2   99.77    3.13
   0   5   2   94.91    2.99
   0  -5  -2   99.54    3.02
   0  -5  -2   86.73    3.19
   0   5   3    0.73    0.43
   0   5   3    0.17    0.20
   0   5   3    0.25    0.24
   0  -5  -3    0.11    0.25
   0  -5  -3    0.23    0.31
   0  -5  -3    0.05    0.31
   0   5   4   16.06    0.77
   0  -5  -4   16.27    0.89
   0  -5  -4   15.61    0.62
   0  -5  -4   14.51    0.86
   0   5   5   -0.12    0.24
   0  -5  -5    0.14    0.26
   0  -5  -5    0.62    0.46
   0  -5  -5    0.54    0.27
   0   5   6    1.92    0.32
   0  -5  -6    2.18    0.49
   0  -5  -6    2.66    0.37
   0  -5  -6    3.10    0.53
   0   5   7    0.23    0.30
   0  -5  -7    0.05    0.27
   0  -5  -7    0.55    0.50
   0  -5  -7    0.23    0.30
   0   5   8   79.48    2.69
   0  -5  -8   73.85    2.68
   0  -5  -8   73.65    2.63
   0   5   9    0.00    0.30
   0  -5  -9    0.83    0.51
   0  -5  -9    0.41    0.47
   0   5  10    8.23    0.46
   0  -5 -10    7.42    0.48
   0  -5 -10    7.41    0.46
   0   5  11    0.56    0.39
   0  -5 -11    0.48    0.41
   0  -5 -11    0.02    0.21
   0   5  12   26.59    0.68
   0  -5 -12   24.04    0.96
   0   6 -11    0.79    0.40
   0   6 -11    0.06    0.25
   0  -6  11    0.56    0.38
   0  -6  11    0.66    0.41
   0   6 -10   61.02    2.02
   0   6 -10   58.37    2.46
   0  -6  10   58.01    1.78
   0  -6  10   61.06    1.92
   0   6  -9    0.09    0.33
   0   6  -9    0.44    0.31
   0  -6   9    0.02    0.29
   0  -6   9    0.23    0.31
   0   6  -8    1.00    0.36
   0   6  -8    0.10    0.34
   0  -6   8    0.63    0.49
   0  -6   8    0.75    0.53
   0   6  -7    0.36    0.37
   0   6  -7    1.11    0.54
   0  -6   7    0.34    0.30
   0  -6   7    0.35    0.33
   0   6  -6   64.61    3.10
   0   6  -6   67.43    2.29
   0  -6   6   62.15    2.01
   0  -6   6   64.40    2.20
   0   6  -5    0.90    0.33
   0   6  -5    0.03    0.33
   0  -6   5    0.30    0.26
   0  -6   5    0.45    0.28
   0  -6   5    0.57    0.48
   0   6  -4    8.18    0.78
   0   6  -4    6.52    0.46
   0  -6   4    6.38    0.40
   0  -6   4    6.07    0.59
   0   6  -3    0.23    0.32
   0   6  -3    0.10    0.29
   0  -6   3    0.33    0.42
   0  -6   3    0.26    0.42
   0   6  -2    2.24    0.37
   0   6  -2    2.56    0.35
   0  -6   2    2.22    0.32
   0  -6   2    2.78    0.52
   0   6  -1    0.49    0.30
   0   6  -1    0.24    0.28
   0  -6   1    0.74    0.44
   0  -6   1    0.28    0.25
   0   6   0   40.37    1.82
   0   6   0   39.83    1.75
   0  -6   0   42.95    1.31
   0  -6   0   37.72    1.59
   0   6   1    0.29    0.50
   0   6   1    0.39    0.28
   0  -6  -1    0.32    0.28
   0  -6  -1    0.20    0.24
   0   6   2   34.98    1.27
   0   6   2   33.48    1.16
   0  -6  -2   36.85    1.19
   0   6   3    0.71    0.32
   0  -6  -3    0.43    0.31
   0  -6  -3    0.25    0.30
   0  -6  -4    0.74    0.32
   0  -6  -4    0.91    0.33
   0  -6  -4    0.50    0.31
   0  -6  -5    0.21    0.49
   0  -6  -5    0.39    0.33
   0  -6  -5    0.35    0.29
   0  -6  -6   98.15    3.32
   0  -6  -6   93.62    4.25
   0  -6  -6   84.44    3.05
   0  -6  -7    0.46    0.46
   0  -6  -7    0.61    0.32
   0  -6  -7    0.46    0.30
   0  -6  -8   23.42    1.15
   0  -6  -8   28.03    1.40
   0  -6  -8   24.17    1.26
   0   6   9    0.06    0.23
   0  -6  -9    0.38    0.28
   0  -6  -9    0.30    0.37
   0   6  10    5.63    0.44
   0  -6 -10    5.96    0.53
   0   7 -10    8.75    0.38
   0   7 -10    8.70    0.36
   0  -7  10    8.57    0.34
   0  -7  10    9.44    0.37
   0   7  -9    0.62    0.42
   0   7  -9    0.40    0.25
   0  -7   9    0.05    0.22
   0  -7   9    0.97    0.37
   0   7  -8    1.57    0.49
   0   7  -8    0.91    0.29
   0  -7   8    0.93    0.25
   0  -7   8    0.46    0.26
   0   7  -7    1.06    0.52
   0   7  -7    0.78    0.31
   0  -7   7    0.34    0.44
   0  -7   7    0.50    0.45
   0   7  -6   11.58    0.96
   0   7  -6   12.63    0.61
   0  -7   6   10.76    0.52
   0  -7   6   12.17    0.79
   0  -7   6   12.85    0.63
   0   7  -5    0.86    0.34
   0   7  -5    1.24    0.51
   0  -7   5    0.54    0.29
   0  -7   5    0.15    0.32
   0   7  -4   27.51    1.49
   0   7  -4   25.51    1.00
   0  -7   4   27.39    0.92
   0  -7   4   24.38    0.93
   0   7  -3    0.62    0.34
   0   7  -3    0.27    0.31
   0  -7   3    0.56    0.30
   0  -7   3    0.32    0.29
   0   7  -2   11.76    0.61
   0   7  -2   10.73    0.56
   0  -7   2   11.54    0.83
   0  -7   2    9.27    0.53
   0   7  -1    0.33    0.35
   0   7  -1    0.35    0.30
   0  -7   1    0.24    0.30
   0   7   0    7.25    0.52
   0   7   0    6.16    0.46
   0  -7   0    7.06    0.74
   0   7   1    0.11    0.34
   0   7   1    0.63    0.52
   0  -7  -1    0.61    0.51
   0   7   2  109.84    4.34
   0  -7  -2  120.54    4.34
   0  -7  -3    0.58    0.33
   0  -7  -3    0.75    0.52
   0  -7  -4   10.12    0.83
   0  -7  -4    9.54    0.57
   0  -7  -5    1.13    0.48
   0  -7  -5    0.33    0.32
   0  -7  -6   13.93    0.57
   0  -7  -6   14.18    0.94
   0  -7  -7    0.16    0.23
   0  -7  -7    0.21    0.26
   0  -7  -8    4.28    0.25
   0  -7  -8    8.80    0.55
   0   8  -8    0.51    0.20
   0   8  -8    0.44    0.17
   0   8  -7    0.41    0.22
   0   8  -7    0.15    0.20
   0  -8   7    0.10    0.18
   0   8  -6   10.50    0.43
   0  -8   6    9.01    0.37
   0  -8   6    9.91    0.40
   0   8  -5    0.61    0.45
   0   8  -5    1.13    0.40
   0  -8   5    0.32    0.38
   0  -8   5    0.47    0.36
   0   8  -4   42.68    1.36
   0   8  -4   36.59    1.19
   0  -8   4   37.35    1.13
   0   8  -3   -0.05    0.51
   0   8  -3    0.59    0.45
   0  -8   3    0.75    0.43
   0   8  -2    8.15    0.51
   0   8  -2    8.41    0.72
   0  -8   2    9.59    0.69
   0   8  -1    0.71    0.32
   0   8  -1    0.68    0.29
   0  -8   1    0.37    0.28
   0   8   0   25.89    0.96
   0  -8   0   27.85    1.28
   0  -8  -1    0.48    0.29
   0  -8  -1    0.50    0.29
   0  -8  -2   13.94    0.57
   0  -8  -2   13.27    0.60
   0  -8  -3    0.57    0.25
   0  -8  -3   -0.32    0.26
   0  -8  -4    1.42    0.27
   0  -8  -4    1.25    0.28
   0  -8  -5    0.50    0.34
   0  -8  -5    0.24    0.37
   0  -8  -6    6.00    0.27
   0  -8  -6    6.50    0.33
   0   9  -3    0.33    0.19
   0  -9   3    0.13    0.16
   0  -9   2    4.30    0.25
   0  -9   2    3.80    0.27
   0  -9   1    0.89    0.31
   0  -9   1   -0.18    0.33
   0  -9   0    0.19    0.19
   0  -9   0    0.07    0.20
   0  -9  -1    0.29    0.30
   0  -9  -1    0.18    0.19
   1  -9  -3   22.93    0.61
   1  -9  -3   21.35    0.64
   1  -9  -2    0.49    0.33
   1  -9  -1    2.57    0.26
   1  -9   0   -0.00    0.22
   1  -9   1   17.23    0.83
   1  -9   2   -0.01    0.22
  -1   9  -2    0.37    0.23
   1  -9   3   16.76    0.52
  -1   9  -3   15.83    0.80
   1  -9   4    0.18    0.18
  -1   9  -4   -0.26    0.21
   1  -9   5   11.16    0.34
  -1   9  -5   10.97    0.41
   1  -8  -7    2.14    0.25
   1  -8  -6    0.05    0.18
   1  -8  -6    0.11    0.38
   1  -8  -5    5.45    0.34
   1  -8  -5    5.39    0.38
   1  -8  -4    0.45    0.25
   1  -8  -4    0.48    0.29
   1  -8  -3   43.04    1.79
   1  -8  -3   40.84    1.38
   1  -8  -2    0.17    0.46
   1  -8  -1   37.91    1.70
   1  -8   0    0.47    0.31
  -1   8   0   -0.10    0.51
   1  -8   1    2.94    0.35
  -1   8  -1    1.69    0.61
   1  -8   2    0.93    0.49
  -1   8  -2    1.11    0.33
   1  -8   3   53.73    2.28
  -1   8  -3   53.61    1.86
   1  -8   4    0.32    0.28
  -1   8  -4    1.03    0.51
  -1   8  -4    0.39    0.44
   1  -8   5   12.26    0.51
  -1   8  -5   12.37    0.56
  -1   8  -5   10.28    0.51
   1  -8   6    0.65    0.37
  -1   8  -6    0.01    0.27
  -1   8  -6    0.55    0.38
   1  -8   7    6.06    0.30
   1  -8   7    6.11    0.43
  -1   8  -7    6.62    0.37
  -1   8  -7    5.95    0.33
   1  -8   8    0.08    0.16
  -1   8  -8    0.10    0.20
  -1   8  -8    0.28    0.28
   1  -7  -9   15.87    0.80
   1  -7  -8    0.36    0.26
   1  -7  -7    8.40    0.77
   1  -7  -6    0.19    0.26
   1  -7  -6    0.12    0.30
   1  -7  -5   52.84    2.26
   1  -7  -5   53.42    1.89
   1  -7  -4    0.65    0.31
   1  -7  -4    0.96    0.54
   1  -7  -3   24.51    0.90
   1  -7  -3   23.41    1.32
   1  -7  -2    0.49    0.33
  -1   7   2    0.80    0.34
   1  -7  -1    5.91    0.45
  -1   7   1    6.57    0.50
  -1   7   1    4.99    0.63
   1  -7   0   -0.17    0.31
  -1   7   0    0.69    0.32
  -1   7   0    0.20    0.28
   1  -7   1   16.42    0.68
  -1   7  -1   16.82    0.75
  -1   7  -1   13.60    0.65
   1  -7   2    0.61    0.48
  -1   7  -2    0.23    0.31
  -1   7  -2    0.21    0.47
   1  -7   3   24.34    0.87
  -1   7  -3   24.04    0.94
  -1   7  -3   20.00    1.21
   1  -7   4    0.20    0.29
  -1   7  -4    0.66    0.54
  -1   7  -4    0.33    0.31
   1  -7   5   23.70    0.83
   1  -7   5   23.25    1.10
   1  -7   5   21.08    0.80
  -1   7  -5   24.65    0.96
  -1   7  -5   22.64    0.90
   1  -7   6    0.19    0.27
   1  -7   6    0.39    0.28
   1  -7   6    0.57    0.45
  -1   7  -6    0.07    0.53
  -1   7  -6    0.53    0.50
   1  -7   7    6.38    0.42
   1  -7   7    7.65    0.68
   1  -7   7    6.98    0.45
  -1   7  -7    6.67    0.49
  -1   7  -7    6.26    0.47
   1  -7   8    0.17    0.22
   1  -7   8    0.36    0.26
   1  -7   8    0.19    0.27
  -1   7  -8   -0.12    0.29
  -1   7  -8    0.29    0.26
   1  -7   9   14.24    0.53
   1  -7   9   13.57    0.54
  -1   7  -9   13.21    0.57
  -1   7  -9   12.61    0.53
   1  -7  10    0.46    0.22
  -1   7 -10    0.36    0.35
  -1   7 -10    0.50    0.34
   1  -6 -11    8.20    0.38
   1  -6 -10    0.13    0.26
   1  -6  -9   22.19    0.87
   1  -6  -8   -0.09    0.31
   1  -6  -7   76.88    2.73
   1  -6  -6    0.54    0.28
   1  -6  -6    0.64    0.56
   1  -6  -5   55.77    2.33
   1  -6  -5   54.47    1.94
   1  -6  -4    0.07    0.27
   1  -6  -4    0.11    0.31
   1  -6  -4    0.40    0.26
   1  -6  -3  114.23    4.56
  -1   6   3  102.75    3.73
   1  -6  -2    0.59    0.29
  -1   6   2    0.19    0.31
  -1   6   2    0.56    0.40
   1  -6  -1    3.05    0.33
  -1   6   1    3.08    0.35
  -1   6   1    2.35    0.30
   1  -6   0    0.25    0.27
  -1   6   0    0.34    0.44
  -1   6   0    0.46    0.39
   1  -6   1   11.55    0.78
  -1   6  -1   10.91    0.52
  -1   6  -1   10.18    0.48
   1  -6   2    0.13    0.27
   1  -6   2    0.04    0.37
  -1   6  -2    0.81    0.28
  -1   6  -2   -0.02    0.42
   1  -6   3   20.22    0.68
   1  -6   3   17.97    0.57
   1  -6   3   18.06    0.91
  -1   6  -3   18.11    0.75
  -1   6  -3   18.12    0.70
   1  -6   4    0.26    0.27
   1  -6   4    0.20    0.24
   1  -6   4    0.07    0.26
  -1   6  -4    0.45    0.48
  -1   6  -4    0.12    0.28
   1  -6   5    1.99    0.48
   1  -6   5    1.52    0.30
   1  -6   5    1.43    0.50
  -1   6  -5    1.32    0.36
  -1   6  -5    1.62    0.52
   1  -6   6    0.77    0.44
   1  -6   6    0.19    0.28
   1  -6   6    0.39    0.30
  -1   6  -6    0.61    0.34
  -1   6  -6   -0.24    0.30
   1  -6   7  150.58    5.96
   1  -6   7  162.20    6.41
  -1   6  -7  171.08    7.06
  -1   6  -7  157.89    7.59
   1  -6   8    0.57    0.44
   1  -6   8    0.53    0.53
   1  -6   8    0.61    0.51
  -1   6  -8    0.26    0.35
  -1   6  -8    0.93    0.34
   1  -6   9   17.02    0.74
   1  -6   9   16.13    1.03
  -1   6  -9   15.15    0.74
  -1   6  -9   15.54    0.72
   1  -6  10    0.18    0.28
   1  -6  10    0.81    0.47
  -1   6 -10    0.49    0.31
  -1   6 -10    0.62    0.49
   1  -6  11   10.86    0.47
   1  -6  11   11.47    0.49
  -1   6 -11   11.22    0.76
  -1   6 -11   10.72    0.48
   1  -6  12    0.11    0.20
  -1   6 -12    0.64    0.30
  -1   6 -12   -0.06    0.20
   1  -5 -12    0.13    0.23
   1  -5 -11   13.15    0.87
  -1   5  11   15.03    0.86
   1  -5 -10    0.50    0.31
  -1   5  10    0.27    0.29
   1  -5  -9    2.34    0.60
  -1   5   9    1.69    0.37
   1  -5  -8    0.30    0.33
   1  -5  -8    0.03    0.28
  -1   5   8    0.18    0.50
   1  -5  -7    1.54    0.51
   1  -5  -7    0.85    0.45
  -1   5   7    0.59    0.31
   1  -5  -6    0.35    0.38
   1  -5  -6    0.40    0.30
   1  -5  -6    0.02    0.25
  -1   5   6   -0.00    0.26
   1  -5  -5   18.01    0.87
   1  -5  -5   17.69    0.68
   1  -5  -5   16.32    0.56
  -1   5   5   19.00    0.86
   1  -5  -4    0.23    0.23
   1  -5  -4    0.06    0.25
   1  -5  -4    0.59    0.34
   1  -5  -3   51.53    1.78
   1  -5  -3   46.97    1.34
  -1   5   3   48.37    1.39
   1  -5  -2    0.12    0.23
   1  -5  -2    0.19    0.27
   1  -5  -2    0.82    0.33
  -1   5   2    0.67    0.25
  -1   5   2    0.63    0.33
   1  -5  -1   15.22    0.51
   1  -5  -1   15.59    0.53
   1  -5  -1   16.62    0.62
   1  -5  -1   15.98    0.50
  -1   5   1   16.90    0.82
  -1   5   1   14.74    0.68
   1  -5   0    0.54    0.35
   1  -5   0   -0.19    0.22
   1  -5   0   -0.14    0.38
   1  -5   0    0.19    0.15
   1  -5   0    0.09    0.23
   1  -5   0    0.39    0.30
  -1   5   0    0.12    0.22
  -1   5   0    0.31    0.28
   1  -5   1    7.34    0.51
   1  -5   1    6.51    0.36
   1  -5   1    6.63    0.38
   1  -5   1    6.22    0.22
   1  -5   1    5.86    0.26
   1  -5   1    6.27    0.39
   1  -5   1    6.43    0.30
  -1   5  -1    6.82    0.33
  -1   5  -1    6.73    0.30
   1  -5   2    0.18    0.22
   1  -5   2   -0.06    0.21
   1  -5   2   -0.00    0.23
   1  -5   2    0.21    0.16
   1  -5   2    0.42    0.18
   1  -5   2    0.24    0.17
   1  -5   2    0.27    0.30
  -1   5  -2    0.31    0.38
  -1   5  -2    0.22    0.26
  -1   5  -2    0.32    0.20
   1  -5   3   64.84    1.80
   1  -5   3   65.71    2.27
   1  -5   3   61.47    2.33
   1  -5   3   69.29    2.12
   1  -5   3   66.61    2.18
   1  -5   3   64.32    1.75
   1  -5   3   67.77    1.83
  -1   5  -3   67.68    2.03
  -1   5  -3   64.44    1.82
   1  -5   4    0.11    0.37
   1  -5   4    0.48    0.33
   1  -5   4    0.62    0.35
   1  -5   4    0.41    0.21
   1  -5   4    0.65    0.35
  -1   5  -4   -0.15    0.27
  -1   5  -4    0.26    0.21
  -1   5  -4    0.25    0.24
   1  -5   5  320.00   17.38
   1  -5   5  346.26   18.70
   1  -5   5  340.73   17.64
  -1   5  -5  330.06   18.92
  -1   5  -5  327.12   17.25
   1  -5   6    0.98    0.38
   1  -5   6    0.21    0.27
   1  -5   6    0.36    0.28
  -1   5  -6    0.27    0.30
  -1   5  -6    0.27    0.30
   1  -5   7    8.73    0.65
   1  -5   7    6.99    0.72
   1  -5   7    7.49    0.50
  -1   5  -7    6.97    0.77
  -1   5  -7    7.72    0.50
   1  -5   8    0.02    0.26
   1  -5   8    0.42    0.30
   1  -5   8    0.72    0.33
  -1   5  -8    1.22    0.55
  -1   5  -8    0.45    0.55
   1  -5   9   40.32    1.89
   1  -5   9   41.32    1.45
  -1   5  -9   39.54    2.06
  -1   5  -9   40.35    1.47
   1  -5  10    0.96    0.52
   1  -5  10    0.32    0.35
  -1   5 -10    0.82    0.54
  -1   5 -10    0.85    0.36
   1  -5  11    7.11    0.71
   1  -5  11    6.57    0.48
  -1   5 -11    5.34    0.45
  -1   5 -11    7.11    0.76
   1  -5  12    0.44    0.41
  -1   5 -12    0.46    0.27
  -1   5 -12    0.53    0.27
   1  -5  13   11.41    0.40
  -1   5 -13   11.27    0.41
  -1   5 -13   12.44    0.45
   1  -4 -13    5.67    0.53
   1  -4 -12    0.36    0.29
  -1   4  12    0.64    0.49
   1  -4 -11    3.60    0.62
   1  -4 -11    2.82    0.55
  -1   4  11    4.56    0.66
   1  -4 -10    0.63    0.33
   1  -4 -10    0.42    0.31
  -1   4  10    1.35    0.55
   1  -4  -9   46.15    2.15
   1  -4  -9   41.66    1.92
  -1   4   9   48.51    2.14
   1  -4  -8    0.54    0.31
   1  -4  -8    0.09    0.27
  -1   4   8    0.54    0.48
   1  -4  -7   64.38    2.00
   1  -4  -7   62.50    2.35
  -1   4   7   64.83    1.97
   1  -4  -6    0.33    0.29
   1  -4  -6    0.01    0.41
   1  -4  -6    0.32    0.21
   1  -4  -6    0.32    0.21
  -1   4   6    0.26    0.24
   1  -4  -5    0.97    0.30
   1  -4  -5    1.43    0.43
   1  -4  -5    0.68    0.21
   1  -4  -5    0.64    0.19
   1  -4  -5    0.40    0.33
   1  -4  -4   -0.23    0.28
   1  -4  -4    0.34    0.20
   1  -4  -4    0.09    0.23
   1  -4  -4    0.41    0.27
   1  -4  -4    0.52    0.26
   1  -4  -4    0.42    0.27
  -1   4   4    0.14    0.16
   1  -4  -3  147.43    5.23
   1  -4  -3  152.99    5.13
   1  -4  -3  158.18    4.76
   1  -4  -3  152.65    4.90
  -1   4   3  145.14    5.33
  -1   4   3  145.92    4.82
  -1   4   3  141.70    4.55
  -1   4   3  137.81    4.38
   1  -4  -2    0.34    0.17
   1  -4  -2    0.44    0.28
   1  -4  -2    0.06    0.21
   1  -4  -2    0.17    0.17
   1  -4  -2    0.17    0.16
   1  -4  -2    0.08    0.15
  -1   4   2    0.52    0.19
  -1   4   2    0.29    0.17
  -1   4   2    0.39    0.14
   1  -4  -1   28.68    0.68
   1  -4  -1   28.40    0.67
   1  -4  -1   27.12    0.38
   1  -4  -1   27.19    0.65
   1  -4  -1   29.77    0.66
  -1   4   1   28.48    0.69
  -1   4   1   29.18    0.54
  -1   4   1   27.23    0.77
   1  -4   0   -0.01    0.17
   1  -4   0    0.23    0.17
   1  -4   0    0.07    0.20
   1  -4   0    0.08    0.08
   1  -4   0    0.00    0.11
   1  -4   0    0.23    0.11
   1  -4   0    0.24    0.15
  -1   4   0   -0.18    0.18
  -1   4   0    0.06    0.05
  -1   4   0    0.21    0.14
  -1   4   0    0.14    0.14
   1  -4   1  465.72   27.41
   1  -4   1  456.26   27.08
   1  -4   1  455.44   26.38
   1  -4   1  482.95   26.03
   1  -4   1  425.34   24.37
   1  -4   1  470.22   25.71
   1  -4   1  456.00   25.71
  -1   4  -1  435.47   25.17
  -1   4  -1  462.88   25.10
  -1   4  -1  455.70   25.57
   1  -4   2    0.27    0.27
   1  -4   2    0.18    0.17
   1  -4   2    0.07    0.19
   1  -4   2    0.24    0.22
   1  -4   2    0.15    0.24
   1  -4   2    0.13    0.21
   1  -4   2    0.22    0.15
  -1   4  -2    0.20    0.31
  -1   4  -2    0.30    0.13
  -1   4  -2    0.09    0.16
   1  -4   3    5.59    0.26
   1  -4   3    5.78    0.42
   1  -4   3    4.86    0.28
   1  -4   3    5.21    0.25
   1  -4   3    5.75    0.25
   1  -4   3    5.14    0.23
   1  -4   3    5.89    0.26
  -1   4  -3    5.53    0.30
  -1   4  -3    5.56    0.23
  -1   4  -3    5.30    0.28
   1  -4   4    0.27    0.19
   1  -4   4    0.17    0.19
   1  -4   4    0.06    0.20
   1  -4   4    0.41    0.30
   1  -4   4    0.22    0.31
   1  -4   4   -0.02    0.17
   1  -4   4    0.30    0.18
  -1   4  -4    0.48    0.22
  -1   4  -4    0.40    0.17
  -1   4  -4    0.14    0.20
   1  -4   5    9.75    0.37
   1  -4   5    9.73    0.53
   1  -4   5    9.37    0.38
   1  -4   5   10.73    0.40
   1  -4   5    9.66    0.40
   1  -4   5    9.61    0.56
   1  -4   5    8.98    0.38
  -1   4  -5   10.98    0.46
  -1   4  -5   10.32    0.42
   1  -4   6    0.07    0.20
   1  -4   6    0.04    0.20
   1  -4   6    0.62    0.37
   1  -4   6    0.22    0.23
   1  -4   6    1.05    0.38
   1  -4   6    0.58    0.36
   1  -4   6    0.23    0.22
  -1   4  -6   -0.02    0.43
  -1   4  -6   -0.33    0.40
   1  -4   7    6.41    0.35
   1  -4   7    6.19    0.38
   1  -4   7    6.49    0.62
  -1   4  -7    6.68    0.44
  -1   4  -7    7.02    0.44
   1  -4   8    0.10    0.37
   1  -4   8    0.57    0.45
   1  -4   8    0.70    0.47
  -1   4  -8    0.32    0.31
  -1   4  -8    0.54    0.32
   1  -4   9   24.05    1.26
   1  -4   9   24.39    0.95
  -1   4  -9   23.73    0.96
  -1   4  -9   24.90    0.98
   1  -4  10    0.76    0.50
   1  -4  10    0.07    0.34
  -1   4 -10    0.78    0.57
  -1   4 -10    1.06    0.58
   1  -4  11    5.42    0.70
   1  -4  11    5.70    0.50
  -1   4 -11    6.31    0.51
  -1   4 -11    5.98    0.51
   1  -4  12    0.64    0.45
   1  -4  12   -0.40    0.52
  -1   4 -12    0.94    0.52
  -1   4 -12    0.54    0.52
   1  -4  13    1.75    0.26
   1  -4  13    1.82    0.50
  -1   4 -13    2.21    0.46
  -1   4 -13    1.90    0.51
   1  -4  14    0.33    0.31
  -1   4 -14   -0.10    0.20
   1  -3 -14    0.14    0.34
   1  -3 -14    0.02    0.22
   1  -3 -13    4.56    0.60
  -1   3  13    5.39    0.41
   1  -3 -12    0.37    0.31
   1  -3 -12    0.22    0.28
  -1   3  12    0.28    0.33
   1  -3 -11   33.63    1.22
   1  -3 -11   32.49    1.67
  -1   3  11   34.12    1.27
   1  -3 -10    0.53    0.50
   1  -3 -10   -0.22    0.30
  -1   3  10    0.25    0.34
   1  -3  -9   43.70    1.41
   1  -3  -9   41.36    1.36
  -1   3   9   41.00    1.43
   1  -3  -8    0.21    0.27
   1  -3  -8    0.76    0.40
  -1   3   8    0.43    0.29
   1  -3  -7   79.32    2.93
   1  -3  -7   80.21    2.33
   1  -3  -7   82.36    2.39
  -1   3   7   81.35    3.03
   1  -3  -6    0.27    0.21
   1  -3  -6    0.47    0.20
   1  -3  -6    0.49    0.36
   1  -3  -6    0.55    0.34
   1  -3  -6    0.09    0.14
   1  -3  -6    0.60    0.28
   1  -3  -6    0.14    0.18
  -1   3   6    0.21    0.14
  -1   3   6    0.20    0.21
  -1   3   6    0.05    0.13
   1  -3  -5  113.34    3.21
   1  -3  -5  128.68    4.31
   1  -3  -5  126.15    3.89
   1  -3  -5  125.71    3.71
   1  -3  -5  115.90    3.43
   1  -3  -5  118.39    3.39
   1  -3  -5  126.86    4.04
  -1   3   5  122.33    3.44
  -1   3   5  122.39    3.64
  -1   3   5  123.25    3.56
   1  -3  -4    0.26    0.20
   1  -3  -4    0.33    0.16
   1  -3  -4    0.23    0.18
   1  -3  -4    0.43    0.15
   1  -3  -4    0.03    0.14
   1  -3  -4    0.12    0.13
   1  -3  -4    0.34    0.13
  -1   3   4    0.11    0.12
  -1   3   4    0.21    0.23
  -1   3   4    0.17    0.10
   1  -3  -3  132.27    3.73
   1  -3  -3  140.94    4.18
   1  -3  -3  143.42    4.30
   1  -3  -3  138.77    3.75
   1  -3  -3  131.15    3.68
   1  -3  -3  138.48    4.17
  -1   3   3  133.37    3.94
  -1   3   3  133.77    3.74
  -1   3   3  131.96    3.63
   1  -3  -2    0.35    0.13
   1  -3  -2    0.43    0.21
   1  -3  -2    0.45    0.27
   1  -3  -2    0.30    0.18
  -1   3   2    0.22    0.09
  -1   3   2    0.08    0.12
  -1   3   2    0.33    0.17
   1  -3  -1  100.84    2.49
   1  -3  -1   95.80    2.70
   1  -3  -1  105.46    3.06
   1  -3  -1  102.76    2.26
   1  -3  -1  101.67    2.09
   1  -3  -1   93.38    1.93
   1  -3  -1   98.45    2.35
  -1   3   1   97.71    2.75
  -1   3   1   96.22    2.01
  -1   3   1   93.92    2.20
   1  -3   0    0.50    0.13
   1  -3   0    0.42    0.15
   1  -3   0    0.24    0.15
   1  -3   0    0.23    0.06
   1  -3   0    0.12    0.08
   1  -3   0    0.17    0.09
   1  -3   0    0.34    0.13
   1  -3   0    0.21    0.11
  -1   3   0    0.30    0.14
  -1   3   0    0.13    0.06
  -1   3   0    0.16    0.07
  -1   3   0    0.11    0.10
   1  -3   1   97.91    2.42
   1  -3   1  101.02    2.90
   1  -3   1   94.43    2.80
   1  -3   1  101.25    2.52
   1  -3   1   94.17    2.44
   1  -3   1   98.72    2.24
   1  -3   1   95.39    2.26
  -1   3  -1   98.29    2.83
  -1   3  -1   99.15    2.24
  -1   3  -1   91.09    2.46
   1  -3   2    0.36    0.14
   1  -3   2    0.40    0.15
   1  -3   2    0.45    0.25
   1  -3   2    0.40    0.20
   1  -3   2    0.17    0.12
   1  -3   2    0.43    0.11
   1  -3   2    0.28    0.12
  -1   3  -2    0.48    0.26
  -1   3  -2    0.20    0.19
  -1   3  -2    0.03    0.13
   1  -3   3    4.42    0.22
   1  -3   3    4.12    0.21
   1  -3   3    4.33    0.30
   1  -3   3    4.81    0.20
  -1   3  -3    4.37    0.21
  -1   3  -3    5.36    0.38
  -1   3  -3    4.12    0.20
  -1   3  -3    4.15    0.21
   1  -3   4    0.03    0.15
   1  -3   4    0.17    0.15
   1  -3   4   -0.34    0.27
   1  -3   4    0.05    0.15
   1  -3   4    0.33    0.15
  -1   3  -4   -0.19    0.25
  -1   3  -4    0.42    0.18
  -1   3  -4    0.12    0.06
  -1   3  -4    0.10    0.05
  -1   3  -4    0.30    0.15
  -1   3  -4   -0.22    0.26
  -1   3  -4    0.08    0.17
   1  -3   5   28.64    0.66
   1  -3   5   28.39    0.69
   1  -3   5   29.96    0.74
   1  -3   5   30.39    0.74
   1  -3   5   28.66    0.71
  -1   3  -5   30.28    0.69
  -1   3  -5   31.26    1.05
  -1   3  -5   28.69    0.53
  -1   3  -5   28.64    0.52
  -1   3  -5   31.35    0.99
  -1   3  -5   32.20    0.76
  -1   3  -5   31.72    0.78
   1  -3   6    0.53    0.27
   1  -3   6    0.14    0.19
   1  -3   6    0.23    0.20
   1  -3   6    0.28    0.20
   1  -3   6    0.24    0.20
  -1   3  -6    0.15    0.17
  -1   3  -6   -0.02    0.22
  -1   3  -6    0.01    0.21
  -1   3  -6    0.38    0.20
  -1   3  -6    0.69    0.36
   1  -3   7   10.38    0.53
   1  -3   7    9.62    0.63
   1  -3   7   10.14    0.42
   1  -3   7   10.90    0.66
   1  -3   7   10.14    0.43
  -1   3  -7   10.45    0.70
  -1   3  -7   10.54    0.66
  -1   3  -7   10.75    0.45
  -1   3  -7   11.19    0.73
   1  -3   8    0.35    0.32
   1  -3   8    0.54    0.38
  -1   3  -8    0.24    0.20
  -1   3  -8    0.46    0.44
  -1   3  -8    0.03    0.27
  -1   3  -8   -0.25    0.45
   1  -3   9   49.88    2.02
  -1   3  -9   48.80    1.64
  -1   3  -9   51.88    2.21
  -1   3  -9   50.67    1.69
   1  -3  10    0.21    0.45
  -1   3 -10   -0.41    0.32
  -1   3 -10    0.47    0.33
  -1   3 -10    0.59    0.55
   1  -3  11    0.93    0.33
   1  -3  11    1.45    0.36
  -1   3 -11    1.20    0.39
  -1   3 -11    1.60    0.40
   1  -3  12    0.24    0.30
   1  -3  12    0.80    0.55
  -1   3 -12    0.71    0.55
  -1   3 -12   -0.09    0.57
   1  -3  13   51.64    1.54
   1  -3  13   58.46    2.41
  -1   3 -13   53.91    2.29
  -1   3 -13   58.62    2.39
   1  -3  14    0.21    0.24
  -1   3 -14    0.30    0.21
  -1   3 -14    0.07    0.25
   1  -2 -14    0.15    0.25
   1  -2 -14    0.30    0.25
   1  -2 -14    0.10    0.21
   1  -2 -13   26.34    0.96
   1  -2 -13   25.27    0.92
  -1   2  13   28.83    1.02
   1  -2 -12    0.96    0.34
   1  -2 -12    0.89    0.54
  -1   2  12    1.20    0.38
   1  -2 -11   26.62    1.44
   1  -2 -11   25.61    0.99
  -1   2  11   24.81    1.05
   1  -2 -10    0.84    0.49
   1  -2 -10    0.23    0.30
  -1   2  10    0.61    0.34
   1  -2  -9   58.62    1.81
   1  -2  -9   57.88    1.77
  -1   2   9   59.41    1.91
   1  -2  -8    0.40    0.24
   1  -2  -8    0.10    0.20
   1  -2  -8   -0.00    0.36
  -1   2   8    0.25    0.41
  -1   2   8    0.16    0.19
   1  -2  -7  206.21    7.91
   1  -2  -7  195.71    7.69
   1  -2  -7  205.59    8.09
   1  -2  -7  194.76    7.28
   1  -2  -7  204.37    8.34
   1  -2  -7  206.21    7.77
  -1   2   7  201.15    7.88
  -1   2   7  205.11    7.51
   1  -2  -6    0.18    0.09
   1  -2  -6    0.31    0.30
   1  -2  -6    0.72    0.30
   1  -2  -6    0.46    0.20
   1  -2  -6    0.38    0.21
   1  -2  -6   -0.05    0.15
   1  -2  -6    0.27    0.25
  -1   2   6    0.11    0.10
  -1   2   6    0.54    0.19
  -1   2   6    0.58    0.21
   1  -2  -5   90.62    2.19
   1  -2  -5   84.47    2.48
   1  -2  -5   82.21    2.48
   1  -2  -5   81.61    2.04
   1  -2  -5   85.13    2.03
   1  -2  -5   88.01    2.37
  -1   2   5   79.86    1.74
  -1   2   5   80.10    2.40
  -1   2   5   86.49    2.14
   1  -2  -4    0.14    0.08
   1  -2  -4    0.11    0.23
   1  -2  -4    0.20    0.15
   1  -2  -4   -0.01    0.14
   1  -2  -4    0.13    0.08
   1  -2  -4    0.25    0.11
   1  -2  -4    0.18    0.11
  -1   2   4    0.23    0.13
  -1   2   4    0.21    0.14
  -1   2   4    0.24    0.13
   1  -2  -3   62.45    1.19
   1  -2  -3   65.69    1.37
   1  -2  -3   64.71    1.39
   1  -2  -3   63.51    1.55
   1  -2  -3   66.33    1.25
   1  -2  -3   62.35    1.21
   1  -2  -3   66.38    1.44
  -1   2   3   63.89    1.53
  -1   2   3   63.70    1.11
   1  -2  -2    0.06    0.15
   1  -2  -2    0.09    0.14
   1  -2  -2    0.03    0.03
   1  -2  -2    0.06    0.03
   1  -2  -2    0.07    0.08
   1  -2  -2    0.24    0.13
  -1   2   2   -0.14    0.12
  -1   2   2    0.05    0.15
  -1   2   2    0.26    0.08
   1  -2  -1    5.76    0.16
   1  -2  -1    6.16    0.26
   1  -2  -1    5.67    0.11
   1  -2  -1    5.50    0.12
   1  -2  -1    5.51    0.11
   1  -2  -1    5.67    0.18
  -1   2   1    5.47    0.11
   1  -2   0    0.56    0.12
   1  -2   0    0.42    0.19
   1  -2   0    0.68    0.20
   1  -2   0    0.52    0.05
   1  -2   0    0.51    0.07
   1  -2   0    0.53    0.10
   1  -2   0    0.36    0.09
   1  -2   0    0.60    0.08
  -1   2   0    0.55    0.18
  -1   2   0    0.56    0.05
  -1   2   0    0.41    0.07
  -1   2   0    0.62    0.07
   1  -2   1   86.21    1.92
   1  -2   1   81.42    1.86
   1  -2   1   89.76    1.86
   1  -2   1   86.99    1.73
   1  -2   1   86.98    1.78
  -1   2  -1   91.11    2.02
  -1   2  -1   83.36    2.10
  -1   2  -1   92.18    2.10
  -1   2  -1   88.21    1.77
  -1   2  -1   84.22    1.76
   1  -2   2    0.42    0.13
   1  -2   2    0.52    0.12
   1  -2   2    0.27    0.13
   1  -2   2    0.19    0.10
   1  -2   2    0.14    0.10
  -1   2  -2    0.55    0.13
  -1   2  -2    0.23    0.21
  -1   2  -2    0.05    0.19
  -1   2  -2    0.20    0.17
  -1   2  -2    0.18    0.18
   1  -2   3   42.80    0.85
   1  -2   3   42.32    0.83
   1  -2   3   44.27    0.62
   1  -2   3   42.58    0.87
   1  -2   3   43.30    1.03
   1  -2   3   43.08    0.82
  -1   2  -3   44.63    0.87
  -1   2  -3   43.13    0.86
  -1   2  -3   43.05    0.67
  -1   2  -3   43.95    1.07
  -1   2  -3   43.75    0.84
  -1   2  -3   44.06    0.86
   1  -2   4    0.19    0.12
   1  -2   4    0.18    0.12
   1  -2   4    0.19    0.11
   1  -2   4    0.32    0.14
   1  -2   4    0.06    0.23
   1  -2   4   -0.02    0.13
  -1   2  -4    0.15    0.13
  -1   2  -4    0.28    0.14
  -1   2  -4    0.11    0.07
  -1   2  -4    0.34    0.23
  -1   2  -4    0.14    0.14
  -1   2  -4    0.21    0.14
   1  -2   5  107.56    2.82
   1  -2   5  104.79    2.81
   1  -2   5  115.64    2.94
   1  -2   5  102.63    2.81
   1  -2   5  105.50    2.87
   1  -2   5  105.75    2.86
  -1   2  -5  108.90    3.14
  -1   2  -5  111.88    3.03
  -1   2  -5  108.63    2.66
  -1   2  -5  110.63    2.98
  -1   2  -5  105.36    2.86
  -1   2  -5  108.94    3.31
   1  -2   6    0.06    0.13
   1  -2   6    0.15    0.16
   1  -2   6    0.13    0.12
   1  -2   6    0.22    0.18
   1  -2   6    0.20    0.19
   1  -2   6    0.52    0.29
  -1   2  -6    0.45    0.14
  -1   2  -6    0.21    0.18
  -1   2  -6    0.21    0.20
  -1   2  -6   -0.09    0.18
  -1   2  -6    0.51    0.19
  -1   2  -6    0.47    0.30
   1  -2   7  122.26    4.04
   1  -2   7  118.31    3.73
   1  -2   7  125.96    4.12
   1  -2   7  125.38    3.95
   1  -2   7  129.28    4.11
   1  -2   7  128.35    4.68
  -1   2  -7  128.20    4.20
  -1   2  -7  129.13    4.09
  -1   2  -7  125.90    3.74
  -1   2  -7  133.11    4.10
  -1   2  -7  126.73    4.57
  -1   2  -7  126.87    4.03
   1  -2   8    0.14    0.27
   1  -2   8    0.47    0.34
   1  -2   8    0.07    0.19
   1  -2   8    0.11    0.22
  -1   2  -8    0.15    0.18
  -1   2  -8    0.28    0.24
  -1   2  -8    0.49    0.31
  -1   2  -8    0.15    0.25
  -1   2  -8    0.21    0.24
   1  -2   9   44.35    1.26
   1  -2   9   45.24    1.31
  -1   2  -9   50.07    1.95
  -1   2  -9   50.33    2.00
  -1   2  -9   49.72    1.98
   1  -2  10    0.42    0.27
  -1   2 -10   -0.07    0.31
  -1   2 -10    0.16    0.32
  -1   2 -10    0.53    0.33
   1  -2  11   16.37    1.02
  -1   2 -11   18.24    1.18
  -1   2 -11   17.82    0.81
  -1   2 -11   18.37    0.82
   1  -2  12    0.23    0.29
  -1   2 -12    0.73    0.53
  -1   2 -12    0.47    0.34
  -1   2 -12    0.04    0.37
   1  -2  13   38.06    1.31
  -1   2 -13   41.67    1.90
  -1   2 -13   42.58    1.47
   1  -2  14    0.83    0.42
  -1   2 -14    0.03    0.24
  -1   2 -14    0.35    0.28
   1  -1 -14    0.18    0.44
   1  -1 -14    0.23    0.27
   1  -1 -14    0.54    0.26
   1  -1 -13   37.49    1.32
   1  -1 -13   40.01    1.38
   1  -1 -13   37.44    1.82
   1  -1 -12    0.23    0.35
   1  -1 -12    0.61    0.33
  -1   1  12    1.54    0.60
   1  -1 -11   19.25    0.81
   1  -1 -11   18.02    0.74
   1  -1 -11   19.49    0.80
  -1   1  11   21.08    1.31
   1  -1 -10    0.17    0.30
   1  -1 -10    0.03    0.27
   1  -1 -10    0.69    0.30
  -1   1  10    0.41    0.32
   1  -1  -9   11.53    0.51
   1  -1  -9   10.56    0.46
   1  -1  -9   10.80    0.48
  -1   1   9   11.29    0.53
   1  -1  -8    0.35    0.22
   1  -1  -8    0.38    0.20
   1  -1  -8    0.57    0.22
  -1   1   8    0.42    0.24
  -1   1   8    0.06    0.19
   1  -1  -7    6.70    0.30
   1  -1  -7    6.00    0.31
   1  -1  -7    5.61    0.33
   1  -1  -7    5.59    0.26
   1  -1  -7    6.15    0.44
  -1   1   7    6.58    0.50
  -1   1   7    5.54    0.23
   1  -1  -6    0.27    0.17
   1  -1  -6    0.64    0.28
   1  -1  -6    0.42    0.19
   1  -1  -6    0.15    0.09
   1  -1  -6    0.54    0.24
   1  -1  -6    0.08    0.15
  -1   1   6    0.42    0.18
  -1   1   6    0.41    0.14
  -1   1   6    0.14    0.12
   1  -1  -5  140.64    3.54
   1  -1  -5  146.97    4.26
   1  -1  -5  145.68    4.31
   1  -1  -5  145.21    4.39
   1  -1  -5  137.76    3.63
   1  -1  -5  140.80    3.94
   1  -1  -5  147.79    4.53
  -1   1   5  141.83    3.62
  -1   1   5  140.89    4.65
  -1   1   5  140.09    3.82
  -1   1   5  144.93    4.29
   1  -1  -4    0.07    0.07
   1  -1  -4    0.18    0.20
   1  -1  -4    0.10    0.13
   1  -1  -4   -0.16    0.14
   1  -1  -4    0.05    0.11
   1  -1  -4    0.14    0.09
   1  -1  -4    0.02    0.10
  -1   1   4    0.06    0.08
  -1   1   4    0.06    0.14
  -1   1   4   -0.05    0.10
  -1   1   4    0.01    0.08
  -1   1   4    0.30    0.10
   1  -1  -3  157.74    3.96
   1  -1  -3  163.36    4.69
   1  -1  -3  164.54    4.75
   1  -1  -3  168.01    4.92
   1  -1  -3  162.90    4.46
   1  -1  -3  168.55    4.50
   1  -1  -3  169.71    4.67
  -1   1   3  163.33    4.23
  -1   1   3  167.73    4.93
  -1   1   3  155.63    4.06
  -1   1   3  173.15    4.79
  -1   1   3  167.38    4.62
   1  -1  -2    0.09    0.06
   1  -1  -2    0.09    0.04
   1  -1  -2    0.09    0.09
   1  -1  -2    0.20    0.16
   1  -1  -2    0.10    0.07
   1  -1  -2    0.01    0.04
   1  -1  -2   -0.06    0.09
   1  -1  -2    0.06    0.06
  -1   1   2    0.29    0.10
  -1   1   2   -0.01    0.05
  -1   1   2    0.16    0.07
   1  -1  -1   33.51    0.44
   1  -1  -1   34.72    0.56
   1  -1  -1   33.55    0.47
   1  -1  -1   34.06    0.32
   1  -1  -1   33.64    0.41
  -1   1   1   32.68    0.46
  -1   1   1   34.47    0.50
   1  -1   0    0.54    0.11
   1  -1   0    0.75    0.08
   1  -1   0    0.64    0.05
   1  -1   0    0.77    0.10
   1  -1   0    0.62    0.10
   1  -1   0    0.54    0.04
  -1   1   0    0.61    0.12
  -1   1   0    0.50    0.05
  -1   1   0    0.54    0.04
  -1   1   0    0.52    0.04
   1  -1   1  930.27   77.73
   1  -1   1  893.81   72.89
   1  -1   1  971.13   77.80
   1  -1   1  974.08   80.24
   1  -1   1  930.30   75.52
   1  -1   1  974.71   78.45
  -1   1  -1  927.57   76.72
  -1   1  -1  860.63   70.75
  -1   1  -1  884.98   71.14
  -1   1  -1  976.74   80.59
  -1   1  -1 1008.38   81.50
  -1   1  -1  975.14   78.56
   1  -1   2   -0.08    0.15
   1  -1   2    0.13    0.07
   1  -1   2   -0.03    0.06
   1  -1   2    0.39    0.17
   1  -1   2   -0.21    0.14
   1  -1   2    0.10    0.08
  -1   1  -2   -0.08    0.16
  -1   1  -2    0.16    0.11
  -1   1  -2   -0.05    0.16
  -1   1  -2    0.18    0.09
  -1   1  -2    0.21    0.14
   1  -1   3   82.80    2.02
   1  -1   3   83.20    1.93
   1  -1   3   86.88    1.91
   1  -1   3   80.56    2.08
   1  -1   3   84.61    1.86
   1  -1   3   84.52    1.82
  -1   1  -3   85.95    1.83
  -1   1  -3   83.59    1.74
  -1   1  -3   84.68    1.91
  -1   1  -3   85.57    1.86
  -1   1  -3   86.89    2.14
  -1   1  -3   86.72    1.86
   1  -1   4    0.12    0.10
   1  -1   4   -0.06    0.10
   1  -1   4   -0.11    0.10
   1  -1   4    0.14    0.13
   1  -1   4   -0.19    0.12
  -1   1  -4    0.15    0.11
  -1   1  -4    0.15    0.11
  -1   1  -4    0.04    0.10
  -1   1  -4   -0.04    0.12
  -1   1  -4    0.14    0.13
  -1   1  -4    0.11    0.20
   1  -1   5  304.71   13.54
   1  -1   5  312.75   13.71
   1  -1   5  289.24   13.09
   1  -1   5  307.06   13.41
   1  -1   5  317.71   13.78
  -1   1  -5  305.66   13.43
  -1   1  -5  298.71   12.80
  -1   1  -5  306.39   13.04
  -1   1  -5  305.34   13.08
  -1   1  -5  300.89   13.75
  -1   1  -5  305.56   13.26
   1  -1   6    0.20    0.12
   1  -1   6    0.58    0.24
   1  -1   6   -0.02    0.23
   1  -1   6    0.46    0.15
   1  -1   6    0.34    0.18
   1  -1   6    0.45    0.17
  -1   1  -6    0.07    0.13
  -1   1  -6    0.84    0.25
  -1   1  -6    0.25    0.24
  -1   1  -6    0.46    0.23
  -1   1  -6    0.30    0.18
  -1   1  -6    0.59    0.28
   1  -1   7   23.40    0.68
   1  -1   7   24.15    0.60
   1  -1   7   25.14    0.80
   1  -1   7   23.66    0.61
   1  -1   7   23.70    0.91
   1  -1   7   25.54    0.93
  -1   1  -7   24.73    0.56
  -1   1  -7   25.00    0.61
  -1   1  -7   23.39    0.56
  -1   1  -7   25.47    0.67
   1  -1   8    0.09    0.16
   1  -1   8    0.45    0.20
   1  -1   8    0.39    0.32
   1  -1   8    0.42    0.31
   1  -1   8    0.19    0.36
  -1   1  -8    0.26    0.17
  -1   1  -8    0.13    0.34
  -1   1  -8    0.57    0.34
  -1   1  -8    0.40    0.20
  -1   1  -8    0.45    0.24
  -1   1  -8    0.48    0.23
   1  -1   9   88.76    3.23
   1  -1   9   78.76    2.36
  -1   1  -9   86.25    2.63
  -1   1  -9   83.39    2.65
  -1   1  -9   87.73    3.36
   1  -1  10    0.73    0.45
   1  -1  10    0.64    0.40
  -1   1 -10    0.07    0.29
  -1   1 -10    1.06    0.51
  -1   1 -10    0.48    0.51
   1  -1  11   18.16    0.74
  -1   1 -11   17.79    0.79
  -1   1 -11   20.27    1.22
  -1   1 -11   18.64    0.81
   1  -1  12    0.10    0.31
  -1   1 -12    0.66    0.52
  -1   1 -12    0.51    0.54
  -1   1 -12    0.14    0.35
  -1   1 -13    0.61    0.32
  -1   1 -13    0.93    0.34
  -1   1 -13    1.37    0.56
   1  -1  14    0.88    0.41
  -1   1 -14    0.79    0.41
  -1   1 -14    0.49    0.35
  -1   1 -14    0.03    0.47
   1   0 -14    1.08    0.29
   1   0 -14    0.41    0.26
   1   0 -14    0.45    0.28
  -1   0  14    0.36    0.22
   1   0 -13   42.74    2.00
   1   0 -13   40.72    1.36
   1   0 -13   41.10    1.96
  -1   0  13   36.69    1.73
   1   0 -12    0.12    0.54
   1   0 -12    0.81    0.53
  -1   0  12    0.01    0.30
   1   0 -11    7.14    0.79
   1   0 -11    6.02    0.48
   1   0 -11    6.62    0.77
  -1   0  11    6.41    0.79
   1   0 -10    0.73    0.50
   1   0 -10    0.50    0.28
   1   0 -10    0.54    0.50
  -1   0  10    0.28    0.32
   1   0  -9  193.51    7.64
   1   0  -9  188.25    7.45
   1   0  -9  183.95    7.43
  -1   0   9  194.13    7.79
  -1   0   9  184.84    7.50
   1   0  -8   -0.02    0.22
   1   0  -8   -0.03    0.24
   1   0  -8   -0.06    0.17
   1   0  -8    0.60    0.34
   1   0  -8    0.46    0.23
  -1   0   8    0.45    0.22
  -1   0   8    0.73    0.38
  -1   0   8    0.48    0.28
  -1   0   8    0.24    0.20
  -1   0   8    0.67    0.33
   1   0  -7  158.27    5.92
   1   0  -7  161.62    5.53
   1   0  -7  154.64    5.01
   1   0  -7  160.34    5.35
   1   0  -7  168.27    6.21
  -1   0   7  163.94    5.49
  -1   0   7  161.92    5.54
  -1   0   7  159.73    5.15
  -1   0   7  157.49    5.23
  -1   0   7  157.74    5.81
   1   0  -6    0.06    0.07
   1   0  -6    0.50    0.16
   1   0  -6    0.59    0.28
   1   0  -6    0.07    0.13
   1   0  -6   -0.14    0.15
   1   0  -6    0.23    0.15
  -1   0   6    0.08    0.06
  -1   0   6    0.08    0.16
  -1   0   6   -0.04    0.17
  -1   0   6    0.36    0.12
  -1   0   6    0.18    0.22
  -1   0   6    0.39    0.24
   1   0  -5  219.31    6.69
   1   0  -5  217.28    7.79
   1   0  -5  224.67    8.26
   1   0  -5  220.80    8.22
   1   0  -5  222.40    8.34
   1   0  -5  225.95    8.09
  -1   0   5  218.85    6.63
  -1   0   5  234.42    8.44
  -1   0   5  215.47    8.44
  -1   0   5  212.23    7.42
  -1   0   5  223.73    7.95
  -1   0   5  223.91    7.97
   1   0  -4    0.60    0.23
   1   0  -4    0.31    0.17
   1   0  -4    0.12    0.11
   1   0  -4    0.17    0.12
  -1   0   4    0.03    0.20
  -1   0   4    0.29    0.13
  -1   0   4    0.06    0.10
  -1   0   4    0.14    0.18
  -1   0   4    0.11    0.11
   1   0  -3  471.32   23.90
   1   0  -3  434.83   23.35
   1   0  -3  421.04   21.50
   1   0  -3  438.77   22.88
   1   0  -3  439.85   22.95
  -1   0   3  448.37   19.99
  -1   0   3  443.92   19.76
  -1   0   3  448.64   22.82
  -1   0   3  452.15   23.44
  -1   0   3  447.59   23.13
  -1   0   3  461.22   23.88
  -1   0   3  445.09   22.53
   1   0  -2    0.05    0.11
   1   0  -2    0.26    0.08
   1   0  -2   -0.10    0.13
   1   0  -2    0.25    0.08
  -1   0   2   -0.00    0.08
  -1   0   2    0.27    0.11
  -1   0   2    0.15    0.08
  -1   0   2    0.07    0.08
  -1   0   2    0.05    0.13
   1   0  -1  414.63   18.30
   1   0  -1  419.13   19.21
   1   0  -1  426.12   20.41
   1   0  -1  405.97   20.04
   1   0  -1  415.36   19.89
   1   0  -1  433.56   20.43
  -1   0   1  431.16   18.97
  -1   0   1  418.27   19.14
  -1   0   1  433.17   20.65
  -1   0   1  424.31   19.78
  -1   0   1  423.42   19.85
   1   0   0    2.54    0.07
   1   0   0    2.79    0.07
   1   0   0    2.57    0.10
   1   0   0    2.63    0.14
   1   0   0    2.85    0.12
   1   0   0    2.82    0.07
  -1   0   0    2.53    0.11
  -1   0   0    2.75    0.06
  -1   0   0    2.83    0.17
  -1   0   0    2.60    0.09
  -1   0   0    2.82    0.13
  -1   0   0    2.65    0.07
   1   0   1  554.80   31.36
   1   0   1  523.31   29.73
   1   0   1  541.42   30.11
   1   0   1  568.38   31.73
   1   0   1  544.79   30.58
  -1   0  -1  553.57   30.81
  -1   0  -1  543.23   28.94
  -1   0  -1  536.27   28.90
  -1   0  -1  524.79   29.84
  -1   0  -1  528.82   29.87
  -1   0  -1  564.38   31.41
  -1   0  -1  557.17   30.88
   1   0   2    0.03    0.15
   1   0   2    0.03    0.17
   1   0   2    0.03    0.08
   1   0   2    0.10    0.07
   1   0   2    0.11    0.09
  -1   0  -2    0.03    0.09
  -1   0  -2    0.34    0.10
  -1   0  -2   -0.02    0.06
  -1   0  -2    0.18    0.18
  -1   0  -2    0.21    0.16
  -1   0  -2    0.26    0.09
  -1   0  -2    0.04    0.09
   1   0   3   62.68    1.20
   1   0   3   64.65    1.51
   1   0   3   62.54    1.16
   1   0   3   65.00    1.51
  -1   0  -3   63.84    1.23
  -1   0  -3   63.71    1.15
  -1   0  -3   63.75    1.31
  -1   0  -3   60.21    1.09
  -1   0  -3   63.44    1.27
  -1   0  -3   64.21    1.25
  -1   0  -3   63.85    1.26
   1   0   4    0.03    0.11
   1   0   4    0.02    0.10
   1   0   4   -0.13    0.20
   1   0   4    0.01    0.09
   1   0   4   -0.14    0.13
  -1   0  -4    0.01    0.11
  -1   0  -4   -0.11    0.10
  -1   0  -4    0.08    0.13
  -1   0  -4    0.20    0.14
  -1   0  -4    0.16    0.12
  -1   0  -4   -0.06    0.13
   1   0   5   24.19    0.60
   1   0   5   23.82    0.54
   1   0   5   23.24    0.45
   1   0   5   25.20    0.55
  -1   0  -5   24.28    0.59
  -1   0  -5   24.59    0.55
  -1   0  -5   23.41    0.54
  -1   0  -5   24.42    0.54
  -1   0  -5   25.46    0.72
  -1   0  -5   24.70    0.56
   1   0   6    0.31    0.20
   1   0   6    0.22    0.27
   1   0   6    0.04    0.19
   1   0   6    0.59    0.26
  -1   0  -6    0.04    0.20
  -1   0  -6    0.12    0.14
  -1   0  -6    0.21    0.14
  -1   0  -6    0.30    0.17
  -1   0  -6    0.05    0.11
  -1   0  -6    0.10    0.17
  -1   0  -6    0.02    0.17
  -1   0  -6    0.74    0.29
   1   0   7   80.60    2.32
   1   0   7   85.38    2.36
   1   0   7   80.90    2.37
   1   0   7   85.93    2.36
  -1   0  -7   83.38    2.14
  -1   0  -7   85.93    2.26
  -1   0  -7   89.30    2.77
  -1   0  -7   89.92    2.96
  -1   0  -7   87.24    2.40
  -1   0  -7   85.59    2.37
  -1   0  -7   89.07    2.48
   1   0   8   -0.03    0.17
   1   0   8    0.25    0.22
   1   0   8    0.11    0.16
   1   0   8    0.17    0.16
   1   0   8    0.28    0.36
  -1   0  -8    0.29    0.17
  -1   0  -8    0.24    0.21
  -1   0  -8    0.44    0.35
  -1   0  -8    0.20    0.24
  -1   0  -8    0.32    0.23
  -1   0  -8    0.63    0.23
   1   0   9   48.16    1.50
  -1   0  -9   50.74    1.45
  -1   0  -9   50.10    1.52
  -1   0  -9   51.51    1.56
   1   0  10    0.39    0.29
  -1   0 -10    0.52    0.27
  -1   0 -10    0.16    0.31
  -1   0 -10    0.37    0.29
   1   0  11   13.49    0.99
  -1   0 -11   12.92    0.63
  -1   0 -11   13.54    0.98
  -1   0 -11   14.38    0.68
   1   0  12    0.44    0.33
  -1   0 -12    0.41    0.31
  -1   0 -12   -0.04    0.54
  -1   0 -12    0.26    0.34
   1   0  13   78.46    2.65
  -1   0 -13   78.56    3.29
  -1   0 -13   77.56    2.64
  -1   0 -13   80.73    2.78
  -1   0 -14   -0.22    0.24
  -1   0 -14    0.23    0.23
  -1   0 -14    1.03    0.45
   1   1 -14    0.19    0.29
   1   1 -14    0.38    0.24
   1   1 -14    0.30    0.27
  -1  -1  14    0.57    0.38
   1   1 -13   32.03    1.19
   1   1 -13   31.02    1.50
   1   1 -13   33.60    1.19
  -1  -1  13   30.24    1.10
   1   1 -12    0.59    0.37
   1   1 -12    0.06    0.34
   1   1 -12    0.56    0.36
  -1  -1  12    0.76    0.33
   1   1 -11  136.33    5.14
   1   1 -11  128.62    4.80
   1   1 -11  132.65    5.12
  -1  -1  11  117.87    5.03
  -1  -1  11  118.26    4.50
   1   1 -10   -0.14    0.50
   1   1 -10    0.14    0.31
  -1  -1  10    0.36    0.40
   1   1  -9  140.15    5.10
   1   1  -9  135.65    4.95
   1   1  -9  139.52    5.09
  -1  -1   9  136.61    4.96
  -1  -1   9  141.74    5.63
   1   1  -8    0.20    0.39
   1   1  -8    0.03    0.22
   1   1  -8    0.31    0.20
   1   1  -8    0.62    0.38
   1   1  -8   -0.03    0.24
  -1  -1   8    0.27    0.37
  -1  -1   8    0.33    0.33
  -1  -1   8    0.38    0.22
  -1  -1   8    0.94    0.37
   1   1  -7   84.82    2.36
   1   1  -7   83.64    2.27
   1   1  -7   79.33    2.15
   1   1  -7   84.01    2.33
   1   1  -7   85.05    2.39
  -1  -1   7   81.84    2.29
  -1  -1   7   85.59    2.34
  -1  -1   7   80.28    2.15
  -1  -1   7   83.74    2.71
  -1  -1   7   81.35    2.26
   1   1  -6    0.51    0.18
   1   1  -6   -0.02    0.26
   1   1  -6    0.28    0.26
   1   1  -6    0.36    0.18
   1   1  -6    0.49    0.19
  -1  -1   6    0.14    0.09
  -1  -1   6    0.31    0.27
  -1  -1   6    0.48    0.17
  -1  -1   6    0.23    0.25
  -1  -1   6    0.13    0.17
  -1  -1   6    0.08    0.17
   1   1  -5  572.25   35.52
   1   1  -5  549.40   35.08
   1   1  -5  546.16   34.14
   1   1  -5  544.15   34.06
   1   1  -5  566.70   35.46
  -1  -1   5  516.51   29.71
  -1  -1   5  537.77   30.45
  -1  -1   5  552.11   34.39
  -1  -1   5  567.71   36.16
  -1  -1   5  550.68   33.98
  -1  -1   5  542.17   33.99
  -1  -1   5  530.12   33.30
   1   1  -4    0.21    0.14
   1   1  -4    0.35    0.21
   1   1  -4    0.32    0.14
   1   1  -4    0.14    0.14
  -1  -1   4    0.18    0.08
  -1  -1   4    0.11    0.08
  -1  -1   4    0.12    0.22
  -1  -1   4    0.05    0.13
  -1  -1   4    0.26    0.13
  -1  -1   4    0.64    0.23
  -1  -1   4    0.29    0.14
   1   1  -3   75.41    1.62
   1   1  -3   73.20    1.80
   1   1  -3   71.04    1.54
   1   1  -3   73.62    1.61
   1   1  -3   76.60    1.70
  -1  -1   3   71.12    1.78
  -1  -1   3   69.98    1.76
  -1  -1   3   71.24    1.55
  -1  -1   3   70.52    1.59
  -1  -1   3   68.35    1.52
   1   1  -2   -0.06    0.12
   1   1  -2   -0.06    0.20
   1   1  -2    0.40    0.11
   1   1  -2    0.34    0.19
   1   1  -2    0.15    0.13
  -1  -1   2    0.14    0.06
  -1  -1   2    0.23    0.07
  -1  -1   2    0.04    0.11
  -1  -1   2    0.07    0.18
  -1  -1   2    0.14    0.13
  -1  -1   2    0.23    0.13
  -1  -1   2    0.11    0.12
   1   1  -1  290.98   10.73
   1   1  -1  294.93   11.46
   1   1  -1  284.49   11.06
   1   1  -1  291.10   11.06
   1   1  -1  280.74   11.00
   1   1  -1  298.44   11.72
  -1  -1   1  295.70   11.12
  -1  -1   1  279.32   11.22
  -1  -1   1  268.56   11.02
  -1  -1   1  299.68   11.34
  -1  -1   1  288.81   11.25
  -1  -1   1  274.70   10.93
   1   1   0    0.38    0.09
   1   1   0    0.40    0.10
   1   1   0    0.29    0.12
   1   1   0    0.56    0.13
   1   1   0    0.43    0.11
   1   1   0    0.99    0.19
  -1  -1   0    0.66    0.14
  -1  -1   0    0.41    0.10
  -1  -1   0    0.43    0.12
  -1  -1   0    0.55    0.08
  -1  -1   0    0.67    0.18
  -1  -1   0    0.48    0.12
   1   1   1   19.49    0.33
   1   1   1   19.48    0.37
   1   1   1   18.63    0.35
   1   1   1   18.32    0.48
  -1  -1  -1   18.61    0.45
  -1  -1  -1   18.56    0.32
  -1  -1  -1   19.37    0.38
  -1  -1  -1   18.88    0.48
  -1  -1  -1   19.33    0.37
   1   1   2    0.02    0.18
   1   1   2    0.25    0.09
   1   1   2    0.26    0.13
   1   1   2    0.13    0.09
   1   1   2    0.16    0.11
   1   1   2    0.09    0.12
  -1  -1  -2    0.19    0.18
  -1  -1  -2    0.04    0.10
  -1  -1  -2    0.30    0.13
  -1  -1  -2    0.32    0.11
  -1  -1  -2    0.02    0.12
   1   1   3  184.24    5.71
   1   1   3  177.80    6.11
   1   1   3  170.27    5.03
   1   1   3  178.77    5.04
   1   1   3  185.41    5.83
  -1  -1  -3  180.41    5.56
  -1  -1  -3  182.76    5.57
  -1  -1  -3  188.42    5.80
  -1  -1  -3  189.80    6.53
  -1  -1  -3  184.01    6.13
  -1  -1  -3  180.59    5.65
  -1  -1  -3  188.54    5.95
   1   1   4    0.26    0.13
   1   1   4    0.33    0.25
   1   1   4    0.30    0.11
   1   1   4    0.32    0.10
   1   1   4    0.24    0.14
  -1  -1  -4    0.44    0.20
  -1  -1  -4    0.35    0.19
  -1  -1  -4    0.44    0.12
  -1  -1  -4    0.39    0.17
  -1  -1  -4    0.62    0.22
  -1  -1  -4    0.11    0.14
  -1  -1  -4    0.34    0.15
   1   1   5   53.11    1.34
   1   1   5   51.99    1.24
   1   1   5   54.19    1.46
  -1  -1  -5   51.16    1.07
  -1  -1  -5   50.97    1.09
  -1  -1  -5   53.57    1.37
  -1  -1  -5   54.28    1.61
  -1  -1  -5   52.92    1.44
  -1  -1  -5   51.69    1.17
  -1  -1  -5   53.03    1.50
   1   1   6    0.39    0.14
   1   1   6    0.92    0.31
   1   1   6    0.11    0.15
   1   1   6    0.30    0.14
   1   1   6    0.39    0.28
  -1  -1  -6    0.22    0.24
  -1  -1  -6    0.30    0.26
  -1  -1  -6    0.31    0.28
  -1  -1  -6    0.59    0.34
  -1  -1  -6    0.35    0.18
  -1  -1  -6    0.36    0.30
  -1  -1  -6    0.42    0.31
   1   1   7   22.88    0.75
   1   1   7   22.27    0.69
   1   1   7   24.98    0.92
  -1  -1  -7   24.07    0.56
  -1  -1  -7   23.94    0.64
  -1  -1  -7   24.91    0.87
  -1  -1  -7   24.55    0.73
  -1  -1  -7   23.41    0.66
  -1  -1  -7   23.16    0.66
  -1  -1  -7   24.93    0.98
   1   1   8    0.09    0.29
   1   1   8   -0.04    0.24
  -1  -1  -8    0.22    0.28
  -1  -1  -8    0.19    0.21
  -1  -1  -8    0.01    0.37
  -1  -1  -8    0.19    0.24
   1   1   9  129.01    4.76
  -1  -1  -9  122.46    4.11
  -1  -1  -9  131.55    4.54
  -1  -1  -9  132.22    4.69
  -1  -1  -9  133.82    4.76
   1   1  10    0.59    0.55
  -1  -1 -10    0.91    0.47
  -1  -1 -10    0.60    0.32
  -1  -1 -10    0.65    0.52
   1   1  11   30.51    1.65
  -1  -1 -11   29.80    1.46
  -1  -1 -11   30.12    1.54
  -1  -1 -11   31.03    1.60
   1   1  12    0.37    0.35
  -1  -1 -12    0.66    0.31
  -1  -1 -12    0.56    0.32
  -1  -1 -12    0.39    0.35
   1   1  13   46.40    2.02
  -1  -1 -13   42.11    1.85
  -1  -1 -13   43.95    1.93
  -1  -1 -13   46.69    1.54
   1   1  14    0.19    0.25
  -1  -1 -14    0.39    0.22
  -1  -1 -14    0.35    0.26
   1   2 -14    0.34    0.28
   1   2 -14    0.52    0.42
  -1  -2  14    0.47    0.36
   1   2 -13   56.77    1.93
   1   2 -13   53.88    1.81
  -1  -2  13   53.44    1.73
   1   2 -12    0.88    0.37
   1   2 -12    0.14    0.59
  -1  -2  12    0.67    0.48
  -1  -2  12    0.91    0.34
   1   2 -11   47.63    1.73
   1   2 -11   43.08    2.00
   1   2 -11   49.74    2.38
  -1  -2  11   45.36    1.49
  -1  -2  11   46.51    2.22
   1   2 -10    0.80    0.57
   1   2 -10    0.44    0.29
   1   2 -10    0.59    0.36
  -1  -2  10    0.25    0.28
  -1  -2  10    0.61    0.33
   1   2  -9   77.21    2.61
   1   2  -9   77.55    3.00
   1   2  -9   81.15    2.70
  -1  -2   9   77.05    2.45
  -1  -2   9   75.07    3.08
   1   2  -8    0.32    0.28
   1   2  -8    0.29    0.23
   1   2  -8    0.18    0.22
   1   2  -8    1.26    0.45
  -1  -2   8    1.13    0.41
  -1  -2   8    0.16    0.26
   1   2  -7   85.07    2.50
   1   2  -7   84.68    2.31
   1   2  -7   84.04    2.67
   1   2  -7   80.28    2.29
  -1  -2   7   78.10    2.26
  -1  -2   7   79.78    2.24
  -1  -2   7   79.88    2.30
  -1  -2   7   79.58    2.36
  -1  -2   7   79.02    2.82
   1   2  -6    0.37    0.21
   1   2  -6    0.44    0.16
   1   2  -6    0.21    0.25
   1   2  -6    0.05    0.19
   1   2  -6    0.06    0.22
  -1  -2   6    0.02    0.09
  -1  -2   6    0.06    0.09
  -1  -2   6    0.62    0.31
  -1  -2   6    0.11    0.18
  -1  -2   6    0.39    0.20
  -1  -2   6   -0.02    0.33
  -1  -2   6    0.42    0.20
   1   2  -5  121.37    4.00
   1   2  -5  109.75    3.02
   1   2  -5  116.04    3.15
   1   2  -5  117.27    3.35
   1   2  -5  120.72    3.56
  -1  -2   5  112.60    2.76
  -1  -2   5  111.78    3.24
  -1  -2   5  116.11    3.70
  -1  -2   5  118.99    3.91
  -1  -2   5  111.38    3.31
  -1  -2   5  108.30    3.22
   1   2  -4    0.18    0.17
   1   2  -4    0.03    0.13
   1   2  -4    0.34    0.19
   1   2  -4    0.16    0.27
   1   2  -4    0.17    0.18
  -1  -2   4   -0.05    0.14
  -1  -2   4    0.17    0.15
  -1  -2   4    0.43    0.15
  -1  -2   4    0.06    0.25
  -1  -2   4    0.13    0.17
  -1  -2   4   -0.03    0.17
  -1  -2   4    0.03    0.17
   1   2  -3  109.51    2.96
   1   2  -3  107.62    3.00
   1   2  -3  109.18    2.73
   1   2  -3  114.65    3.27
   1   2  -3  110.01    2.98
  -1  -2   3  110.29    2.59
  -1  -2   3  103.15    2.53
  -1  -2   3  108.11    2.87
  -1  -2   3  109.11    2.79
  -1  -2   3  111.02    3.37
  -1  -2   3  104.87    2.86
  -1  -2   3  106.06    2.92
   1   2  -2    0.43    0.16
   1   2  -2    0.18    0.11
   1   2  -2    0.35    0.18
   1   2  -2   -0.08    0.22
   1   2  -2   -0.01    0.17
  -1  -2   2    0.62    0.16
  -1  -2   2    0.27    0.11
  -1  -2   2    0.38    0.14
  -1  -2   2    0.19    0.22
  -1  -2   2    0.45    0.15
  -1  -2   2    0.57    0.25
  -1  -2   2    0.54    0.26
   1   2  -1  101.72    2.40
   1   2  -1  103.11    2.99
   1   2  -1  101.70    2.39
   1   2  -1  102.04    2.38
   1   2  -1   98.37    2.46
   1   2  -1  100.59    2.58
  -1  -2   1   99.03    2.31
  -1  -2   1   96.53    2.48
  -1  -2   1   99.99    2.31
  -1  -2   1   98.30    2.49
  -1  -2   1   99.75    2.60
   1   2   0    0.15    0.12
   1   2   0    0.27    0.24
   1   2   0    0.24    0.12
   1   2   0    0.18    0.09
   1   2   0    0.22    0.14
   1   2   0    0.28    0.14
  -1  -2   0    0.22    0.12
  -1  -2   0    0.28    0.15
  -1  -2   0    0.25    0.20
  -1  -2   0    0.26    0.14
  -1  -2   0    0.24    0.14
  -1  -2   0    0.18    0.15
   1   2   1  106.74    2.88
   1   2   1  100.03    2.80
   1   2   1   98.80    2.69
   1   2   1   99.29    2.27
   1   2   1  104.64    2.58
   1   2   1   96.75    2.45
  -1  -2  -1   97.71    2.37
  -1  -2  -1  102.67    2.95
  -1  -2  -1  110.17    3.07
  -1  -2  -1   97.58    2.10
  -1  -2  -1   99.39    2.77
  -1  -2  -1  102.17    2.95
   1   2   2    0.43    0.22
   1   2   2    0.30    0.21
   1   2   2    0.20    0.14
   1   2   2    0.11    0.08
   1   2   2    0.23    0.14
   1   2   2    0.13    0.15
  -1  -2  -2    0.49    0.21
  -1  -2  -2    0.07    0.14
  -1  -2  -2    0.10    0.09
  -1  -2  -2    0.16    0.13
  -1  -2  -2   -0.02    0.25
   1   2   3  446.32   23.76
   1   2   3  424.46   22.55
   1   2   3  419.18   22.56
   1   2   3  399.00   19.33
   1   2   3  420.01   20.28
   1   2   3  449.24   24.64
   1   2   3  420.70   23.50
  -1  -2  -3  424.78   22.54
  -1  -2  -3  476.65   26.35
  -1  -2  -3  448.44   24.17
  -1  -2  -3  432.07   23.09
  -1  -2  -3  456.09   24.63
   1   2   4    0.29    0.24
   1   2   4    0.52    0.27
   1   2   4    0.54    0.26
  -1  -2  -4    0.28    0.23
  -1  -2  -4    0.12    0.15
  -1  -2  -4    0.03    0.25
  -1  -2  -4    0.80    0.30
  -1  -2  -4    0.16    0.16
  -1  -2  -4    0.77    0.27
  -1  -2  -4    0.03    0.17
   1   2   5   36.34    1.04
   1   2   5   34.95    0.90
   1   2   5   38.65    0.90
  -1  -2  -5   35.75    0.81
  -1  -2  -5   35.04    0.82
  -1  -2  -5   37.45    0.88
  -1  -2  -5   36.64    0.95
  -1  -2  -5   35.05    0.84
  -1  -2  -5   36.74    1.16
  -1  -2  -5   37.24    1.20
   1   2   6    0.21    0.17
   1   2   6    0.52    0.22
   1   2   6    0.82    0.30
  -1  -2  -6    0.33    0.27
  -1  -2  -6    0.30    0.29
  -1  -2  -6    0.55    0.32
  -1  -2  -6    0.29    0.24
  -1  -2  -6    0.44    0.32
  -1  -2  -6    0.19    0.20
  -1  -2  -6    0.09    0.22
   1   2   7  400.08   22.61
   1   2   7  409.20   25.28
   1   2   7  416.60   25.04
  -1  -2  -7  407.56   22.86
  -1  -2  -7  421.34   24.11
  -1  -2  -7  428.86   25.88
  -1  -2  -7  411.34   23.80
  -1  -2  -7  421.25   25.48
   1   2   8    0.54    0.28
  -1  -2  -8    0.31    0.21
  -1  -2  -8    0.50    0.40
  -1  -2  -8    0.48    0.41
  -1  -2  -8    0.35    0.27
   1   2   9   62.64    2.13
  -1  -2  -9   59.18    2.22
  -1  -2  -9   65.22    2.02
  -1  -2  -9   64.46    2.09
  -1  -2  -9   69.06    2.20
   1   2  10    0.43    0.35
  -1  -2 -10    0.22    0.29
  -1  -2 -10    0.89    0.51
  -1  -2 -10    0.90    0.53
   1   2  11   18.35    1.21
  -1  -2 -11   16.52    1.07
  -1  -2 -11   17.18    0.76
  -1  -2 -11   17.70    0.80
   1   2  12    0.53    0.53
  -1  -2 -12    0.43    0.29
  -1  -2 -12    0.26    0.47
  -1  -2 -12    0.13    0.31
   1   2  13   22.69    0.78
  -1  -2 -13   19.68    0.69
  -1  -2 -13   17.78    0.95
  -1  -2 -13   21.65    0.77
   1   2  14   -0.09    0.23
  -1  -2 -14    0.73    0.35
   1   3 -14   -0.16    0.24
   1   3 -14    0.21    0.22
  -1  -3  14    0.18    0.20
   1   3 -13   42.74    1.37
   1   3 -13   41.59    1.33
  -1  -3  13   36.90    1.08
  -1  -3  13   38.64    1.64
   1   3 -12    0.12    0.35
   1   3 -12    0.15    0.33
  -1  -3  12    0.38    0.44
  -1  -3  12    0.33    0.32
   1   3 -11    3.20    0.46
   1   3 -11    3.21    0.67
  -1  -3  11    2.09    0.35
  -1  -3  11    2.26    0.41
   1   3 -10    0.81    0.40
   1   3 -10    0.36    0.37
  -1  -3  10    1.19    0.51
  -1  -3  10    0.70    0.57
   1   3  -9   93.09    4.35
   1   3  -9   94.54    3.34
  -1  -3   9   90.92    3.76
  -1  -3   9   92.65    3.26
   1   3  -8    0.30    0.51
   1   3  -8    0.34    0.31
  -1  -3   8   -0.15    0.28
  -1  -3   8    0.58    0.29
   1   3  -7   28.85    1.31
   1   3  -7   23.30    0.95
   1   3  -7   23.63    0.87
   1   3  -7   24.45    0.84
  -1  -3   7   25.69    1.12
  -1  -3   7   24.04    0.81
   1   3  -6    0.50    0.26
   1   3  -6    0.15    0.18
   1   3  -6    0.15    0.16
   1   3  -6    0.65    0.36
   1   3  -6   -0.00    0.25
  -1  -3   6    0.27    0.23
  -1  -3   6    0.63    0.35
  -1  -3   6    0.35    0.39
  -1  -3   6    0.32    0.39
  -1  -3   6    0.33    0.24
   1   3  -5  209.24    8.95
   1   3  -5  195.53    7.01
   1   3  -5  198.05    7.08
   1   3  -5  204.91    7.59
   1   3  -5  205.35    7.90
  -1  -3   5  194.82    6.79
  -1  -3   5  184.87    6.64
  -1  -3   5  192.04    8.04
  -1  -3   5  200.38    7.47
  -1  -3   5  206.16    7.88
  -1  -3   5  192.43    7.44
  -1  -3   5  194.92    7.59
   1   3  -4    0.43    0.22
   1   3  -4    0.43    0.21
   1   3  -4    0.26    0.20
   1   3  -4    0.51    0.18
   1   3  -4    0.38    0.36
  -1  -3   4    0.26    0.13
  -1  -3   4    0.25    0.14
  -1  -3   4   -0.18    0.19
  -1  -3   4    0.70    0.29
  -1  -3   4    0.11    0.34
  -1  -3   4   -0.09    0.33
  -1  -3   4    0.38    0.32
   1   3  -3  168.03    5.73
   1   3  -3  154.42    4.94
   1   3  -3  153.02    5.13
   1   3  -3  174.34    5.51
   1   3  -3  160.47    5.45
  -1  -3   3  165.36    5.49
  -1  -3   3  154.31    4.88
  -1  -3   3  157.67    5.26
  -1  -3   3  176.43    5.62
  -1  -3   3  161.62    5.95
  -1  -3   3  154.49    5.16
  -1  -3   3  153.14    5.82
   1   3  -2    0.09    0.18
   1   3  -2    0.27    0.11
   1   3  -2   -0.20    0.18
   1   3  -2    0.22    0.22
   1   3  -2    0.47    0.19
  -1  -3   2    0.32    0.14
  -1  -3   2    0.46    0.23
  -1  -3   2   -0.19    0.17
  -1  -3   2    0.30    0.24
  -1  -3   2    0.21    0.18
  -1  -3   2    0.10    0.17
  -1  -3   2    0.17    0.30
   1   3  -1   96.26    3.00
   1   3  -1   90.19    2.41
   1   3  -1   90.23    2.13
   1   3  -1   92.51    2.52
  -1  -3   1   93.70    2.32
  -1  -3   1   87.56    2.22
  -1  -3   1   88.48    2.40
  -1  -3   1   91.15    2.41
  -1  -3   1   88.39    2.10
  -1  -3   1   88.18    2.35
  -1  -3   1   89.82    2.36
  -1  -3   1   92.91    2.95
   1   3   0    0.01    0.16
   1   3   0    0.01    0.17
   1   3   0    0.48    0.20
   1   3   0    0.31    0.15
   1   3   0   -0.05    0.16
   1   3   0    0.49    0.18
  -1  -3   0    0.30    0.24
  -1  -3   0    0.08    0.18
  -1  -3   0    0.39    0.21
  -1  -3   0    0.07    0.10
  -1  -3   0    0.29    0.18
  -1  -3   0   -0.46    0.30
   1   3   1  917.19   78.35
   1   3   1  839.97   72.91
   1   3   1  916.80   78.80
   1   3   1  890.82   73.67
   1   3   1  919.16   79.50
   1   3   1  825.15   72.14
  -1  -3  -1  907.12   78.67
  -1  -3  -1  886.28   77.76
  -1  -3  -1  882.06   77.44
  -1  -3  -1  877.77   71.56
  -1  -3  -1  796.86   69.57
  -1  -3  -1  856.81   74.91
   1   3   2    0.39    0.16
   1   3   2    0.08    0.18
   1   3   2    0.05    0.15
   1   3   2    0.27    0.17
   1   3   2    0.13    0.18
  -1  -3  -2    0.50    0.17
  -1  -3  -2    0.78    0.31
  -1  -3  -2    0.30    0.27
  -1  -3  -2    0.17    0.16
  -1  -3  -2    0.34    0.19
   1   3   3  307.41   14.93
   1   3   3  310.22   14.56
   1   3   3  319.29   15.52
   1   3   3  326.00   15.84
   1   3   3  305.55   14.55
  -1  -3  -3  303.82   14.09
  -1  -3  -3  317.69   15.08
  -1  -3  -3  336.20   15.74
  -1  -3  -3  300.68   14.12
  -1  -3  -3  322.43   15.36
   1   3   4    0.03    0.18
   1   3   4    0.32    0.19
   1   3   4    0.23    0.28
  -1  -3  -4    0.13    0.18
  -1  -3  -4    0.55    0.18
  -1  -3  -4    0.11    0.20
  -1  -3  -4    0.38    0.32
  -1  -3  -4    0.08    0.17
  -1  -3  -4   -0.09    0.20
  -1  -3  -4    0.07    0.21
   1   3   5   68.92    1.83
   1   3   5   66.98    2.34
   1   3   5   71.30    1.91
  -1  -3  -5   63.55    1.73
  -1  -3  -5   66.43    1.83
  -1  -3  -5   71.80    2.46
  -1  -3  -5   70.71    1.99
  -1  -3  -5   63.72    1.78
  -1  -3  -5   64.14    2.28
  -1  -3  -5   67.05    1.97
   1   3   6    0.46    0.41
   1   3   6    0.48    0.35
  -1  -3  -6    0.29    0.34
  -1  -3  -6    0.71    0.36
  -1  -3  -6    0.46    0.22
  -1  -3  -6   -0.07    0.24
   1   3   7   60.49    1.86
  -1  -3  -7   58.03    1.64
  -1  -3  -7   57.31    1.71
  -1  -3  -7   58.06    2.21
  -1  -3  -7   61.51    2.37
   1   3   8    0.03    0.31
  -1  -3  -8    0.19    0.25
  -1  -3  -8    0.69    0.44
  -1  -3  -8    0.44    0.28
  -1  -3  -8    0.33    0.30
   1   3   9   64.95    2.20
  -1  -3  -9   56.85    2.34
  -1  -3  -9   63.90    2.09
  -1  -3  -9   62.02    2.11
  -1  -3  -9   65.80    2.80
   1   3  10    0.37    0.35
  -1  -3 -10    0.42    0.47
  -1  -3 -10    0.62    0.48
  -1  -3 -10    0.07    0.32
   1   3  11   15.49    1.05
  -1  -3 -11   13.18    0.61
  -1  -3 -11   12.36    0.62
  -1  -3 -11   15.12    1.00
   1   3  12    0.30    0.31
  -1  -3 -12    0.86    0.41
  -1  -3 -12    0.22    0.28
   1   3  13    2.56    0.47
  -1  -3 -13    1.71    0.37
  -1  -3 -13    1.78    0.27
   1   4 -13   14.13    0.54
   1   4 -13   14.71    0.55
  -1  -4  13   12.96    0.44
  -1  -4  13   14.39    0.76
   1   4 -12    0.47    0.32
   1   4 -12    0.72    0.30
  -1  -4  12    0.00    0.26
  -1  -4  12    0.62    0.46
   1   4 -11   47.21    2.29
   1   4 -11   43.25    2.08
  -1  -4  11   44.45    1.46
  -1  -4  11   43.43    1.50
   1   4 -10    0.40    0.39
   1   4 -10    0.48    0.37
  -1  -4  10    0.14    0.32
  -1  -4  10    0.86    0.55
   1   4  -9   92.57    3.52
   1   4  -9   92.79    3.45
  -1  -4   9   88.47    3.85
  -1  -4   9   92.30    3.31
   1   4  -8    0.47    0.37
   1   4  -8    0.56    0.35
  -1  -4   8   -0.08    0.30
  -1  -4   8    0.65    0.33
   1   4  -7   40.05    1.43
   1   4  -7   40.29    1.39
  -1  -4   7   40.12    1.67
  -1  -4   7   40.36    1.34
   1   4  -6    0.38    0.49
   1   4  -6   -0.02    0.48
  -1  -4   6    0.06    0.42
  -1  -4   6   -0.03    0.45
   1   4  -5  146.27    5.35
   1   4  -5  141.21    5.11
  -1  -4   5  140.47    5.10
  -1  -4   5  130.65    4.44
  -1  -4   5  153.68    5.94
  -1  -4   5  142.09    5.05
   1   4  -4    0.07    0.25
   1   4  -4    0.33    0.33
   1   4  -4    0.42    0.26
  -1  -4   4    0.44    0.29
  -1  -4   4    0.07    0.19
  -1  -4   4    0.41    0.38
  -1  -4   4    0.28    0.33
  -1  -4   4    0.44    0.39
  -1  -4   4    0.13    0.38
  -1  -4   4   -0.03    0.24
   1   4  -3  341.79   17.57
   1   4  -3  344.10   16.76
   1   4  -3  341.86   17.52
  -1  -4   3  339.98   16.51
  -1  -4   3  326.22   16.10
  -1  -4   3  314.21   16.16
  -1  -4   3  346.64   16.86
  -1  -4   3  350.66   18.89
  -1  -4   3  325.81   16.49
  -1  -4   3  330.42   16.96
   1   4  -2    0.19    0.13
   1   4  -2    0.04    0.13
   1   4  -2    0.29    0.25
   1   4  -2    0.31    0.23
  -1  -4   2    0.16    0.29
  -1  -4   2    0.50    0.30
  -1  -4   2    0.25    0.22
  -1  -4   2    0.23    0.16
  -1  -4   2    0.24    0.21
  -1  -4   2    0.39    0.21
  -1  -4   2    0.12    0.23
   1   4  -1  322.57   16.68
   1   4  -1  310.37   14.51
   1   4  -1  322.36   15.26
   1   4  -1  319.52   16.62
  -1  -4   1  329.37   15.41
  -1  -4   1  322.16   15.34
  -1  -4   1  311.55   15.23
  -1  -4   1  281.09   13.79
  -1  -4   1  325.78   14.71
  -1  -4   1  312.88   15.11
  -1  -4   1  307.33   14.77
  -1  -4   1  326.77   17.13
   1   4   0    0.61    0.22
   1   4   0    0.09    0.14
   1   4   0    0.03    0.19
   1   4   0    0.19    0.22
  -1  -4   0    0.26    0.19
  -1  -4   0    0.12    0.19
  -1  -4   0    0.37    0.22
  -1  -4   0    0.22    0.25
  -1  -4   0    0.16    0.12
  -1  -4   0    0.54    0.20
  -1  -4   0    0.37    0.23
   1   4   1   12.40    0.41
   1   4   1   11.15    0.43
   1   4   1   11.13    0.48
   1   4   1   10.95    0.44
  -1  -4  -1   12.06    0.40
  -1  -4  -1   11.94    0.47
  -1  -4  -1   11.34    0.53
  -1  -4  -1   11.01    0.41
  -1  -4  -1   12.01    0.69
   1   4   2    0.65    0.34
   1   4   2    0.01    0.38
   1   4   2    0.03    0.17
   1   4   2    0.29    0.20
   1   4   2    0.63    0.36
  -1  -4  -2    0.00    0.38
  -1  -4  -2    0.21    0.30
  -1  -4  -2    0.37    0.32
  -1  -4  -2   -0.01    0.23
   1   4   3  196.64    7.47
   1   4   3  176.38    7.01
   1   4   3  185.75    7.00
   1   4   3  192.70    7.40
   1   4   3  177.08    7.09
  -1  -4  -3  189.70    7.16
  -1  -4  -3  197.62    8.76
  -1  -4  -3  216.25    8.96
  -1  -4  -3  168.71    7.38
  -1  -4  -3  189.30    7.63
   1   4   4    0.18    0.22
   1   4   4    0.39    0.21
  -1  -4  -4    0.18    0.38
  -1  -4  -4    0.11    0.23
  -1  -4  -4    0.49    0.40
  -1  -4  -4    0.32    0.35
  -1  -4  -4    0.51    0.25
   1   4   5    9.07    0.44
  -1  -4  -5    8.94    0.42
  -1  -4  -5    8.22    0.66
  -1  -4  -5    7.99    0.42
  -1  -4  -5    8.94    0.70
   1   4   6    0.76    0.45
  -1  -4  -6    0.09    0.26
  -1  -4  -6    0.34    0.28
  -1  -4  -6    0.27    0.26
  -1  -4  -6    0.55    0.28
   1   4   7   76.78    3.14
  -1  -4  -7   72.76    2.32
  -1  -4  -7   70.83    2.37
  -1  -4  -7   71.79    3.00
  -1  -4  -7   76.07    3.15
   1   4   8    0.53    0.52
  -1  -4  -8    0.14    0.28
  -1  -4  -8    0.43    0.31
  -1  -4  -8    0.27    0.47
  -1  -4  -8    0.44    0.31
   1   4   9   29.54    1.09
  -1  -4  -9   25.36    0.90
  -1  -4  -9   27.96    1.02
  -1  -4  -9   28.19    1.47
   1   4  10    0.28    0.32
  -1  -4 -10    0.32    0.29
  -1  -4 -10    0.35    0.31
   1   4  11    0.49    0.30
  -1  -4 -11    0.30    0.26
  -1  -4 -11    0.77    0.46
   1   4  12    0.39    0.25
  -1  -4 -12    0.01    0.20
  -1  -4 -12    0.49    0.36
   1   5 -12    0.52    0.41
   1   5 -12    0.08    0.39
  -1  -5  12   -0.08    0.21
  -1  -5  12    0.75    0.38
   1   5 -11   20.68    0.81
   1   5 -11   19.48    0.76
  -1  -5  11   19.21    0.70
  -1  -5  11   20.54    0.75
   1   5 -10    0.18    0.53
   1   5 -10    0.26    0.53
  -1  -5  10    0.03    0.29
  -1  -5  10    0.44    0.31
   1   5  -9   75.10    2.77
   1   5  -9   78.96    2.85
  -1  -5   9   77.77    3.30
  -1  -5   9   77.55    2.70
   1   5  -8    0.52    0.35
   1   5  -8    0.25    0.35
  -1  -5   8   -0.01    0.31
  -1  -5   8    0.40    0.34
   1   5  -7    7.18    0.85
   1   5  -7    8.69    0.84
  -1  -5   7    7.14    0.47
  -1  -5   7    6.74    0.52
   1   5  -6   -0.22    0.36
   1   5  -6    0.40    0.34
  -1  -5   6    0.88    0.29
  -1  -5   6   -0.19    0.52
   1   5  -5  403.66   24.43
   1   5  -5  402.98   24.18
  -1  -5   5  376.21   21.53
  -1  -5   5  394.11   22.81
  -1  -5   5  415.01   24.77
   1   5  -4    0.27    0.31
   1   5  -4   -0.03    0.30
  -1  -5   4   -0.23    0.23
  -1  -5   4    0.49    0.24
  -1  -5   4    0.40    0.45
   1   5  -3    3.23    0.37
   1   5  -3    3.39    0.36
  -1  -5   3    3.46    0.30
  -1  -5   3    3.29    0.29
  -1  -5   3    3.64    0.53
   1   5  -2    0.20    0.28
   1   5  -2    0.20    0.19
   1   5  -2   -0.09    0.27
  -1  -5   2    0.11    0.24
  -1  -5   2    0.31    0.31
  -1  -5   2    0.53    0.43
   1   5  -1   17.13    0.67
   1   5  -1   16.42    0.65
  -1  -5   1   17.65    0.60
  -1  -5   1   16.37    0.61
   1   5   0    0.37    0.44
   1   5   0    0.82    0.45
  -1  -5   0    0.43    0.24
  -1  -5   0    0.07    0.25
   1   5   1   56.20    1.77
   1   5   1   52.60    1.69
  -1  -5  -1   54.74    1.62
   1   5   2   -0.28    0.28
   1   5   2   -0.36    0.28
  -1  -5  -2    0.69    0.26
  -1  -5  -2    0.74    0.40
   1   5   3  120.41    4.34
   1   5   3  124.53    4.19
   1   5   3  116.19    4.26
  -1  -5  -3  127.27    4.32
  -1  -5  -3  108.21    3.96
   1   5   4    0.06    0.25
  -1  -5  -4    0.70    0.29
  -1  -5  -4    0.05    0.46
  -1  -5  -4    0.41    0.28
  -1  -5  -4    0.38    0.30
   1   5   5   19.87    0.74
  -1  -5  -5   20.97    0.77
  -1  -5  -5   19.22    0.79
  -1  -5  -5   18.25    0.81
   1   5   6    0.59    0.31
  -1  -5  -6    1.02    0.49
  -1  -5  -6    1.33    0.52
  -1  -5  -6    0.41    0.45
  -1  -5  -6    0.27    0.31
   1   5   7    4.01    0.42
  -1  -5  -7    4.60    0.40
  -1  -5  -7    4.91    0.41
  -1  -5  -7    3.83    0.44
   1   5   8    0.19    0.31
  -1  -5  -8    0.20    0.46
  -1  -5  -8    1.36    0.51
  -1  -5  -8    0.09    0.32
  -1  -5  -9   52.35    1.77
  -1  -5  -9   59.61    1.98
  -1  -5  -9   60.53    1.99
   1   5  10    0.48    0.43
  -1  -5 -10    0.62    0.40
  -1  -5 -10    0.04    0.42
   1   5  11   29.75    0.81
  -1  -5 -11   23.82    1.05
   1   6 -11   17.01    0.82
   1   6 -11   17.18    0.55
  -1  -6  11   17.35    0.76
  -1  -6  11   16.43    0.52
   1   6 -10    0.47    0.27
   1   6 -10    0.54    0.27
  -1  -6  10    0.36    0.24
  -1  -6  10    0.25    0.40
   1   6  -9   49.72    2.20
   1   6  -9   50.59    2.20
  -1  -6   9   48.82    1.50
  -1  -6   9   49.38    1.56
   1   6  -8    1.31    0.52
   1   6  -8    0.86    0.52
  -1  -6   8   -0.12    0.28
  -1  -6   8   -0.15    0.31
   1   6  -7   31.64    1.21
   1   6  -7   32.25    1.66
  -1  -6   7   32.28    1.48
  -1  -6   7   33.81    1.64
   1   6  -6    0.81    0.36
   1   6  -6    0.72    0.35
  -1  -6   6    0.63    0.48
  -1  -6   6    0.55    0.52
   1   6  -5   13.02    0.95
   1   6  -5    9.96    0.91
  -1  -6   5    9.98    0.50
  -1  -6   5    9.74    0.56
   1   6  -4    0.61    0.35
   1   6  -4    0.06    0.34
  -1  -6   4    0.66    0.44
  -1  -6   4    0.44    0.26
  -1  -6   4    0.66    0.34
   1   6  -3  100.53    3.68
   1   6  -3  101.05    3.66
  -1  -6   3   95.27    3.16
  -1  -6   3   96.92    4.15
   1   6  -2    0.22    0.32
   1   6  -2    0.26    0.31
  -1  -6   2    0.06    0.27
  -1  -6   2    0.32    0.47
   1   6  -1   33.16    1.19
   1   6  -1   32.09    1.17
  -1  -6   1   34.56    1.53
  -1  -6   1   30.91    1.53
   1   6   0    0.71    0.34
   1   6   0    0.26    0.33
  -1  -6   0    0.39    0.30
  -1  -6   0    0.28    0.29
   1   6   1   31.91    1.18
   1   6   1   30.57    1.13
  -1  -6  -1   32.73    1.08
  -1  -6  -1   28.96    1.48
   1   6   2    0.40    0.55
   1   6   2    0.60    0.52
  -1  -6  -2    0.36    0.31
  -1  -6  -2    0.16    0.28
  -1  -6  -3  120.79    4.96
  -1  -6  -3  108.37    4.05
  -1  -6  -3   97.52    4.49
  -1  -6  -3  105.80    4.02
  -1  -6  -4   -0.02    0.31
  -1  -6  -4    0.11    0.32
  -1  -6  -4    0.41    0.32
  -1  -6  -5    2.11    0.36
  -1  -6  -5    1.47    0.58
  -1  -6  -5    1.06    0.55
  -1  -6  -6    0.27    0.30
  -1  -6  -6    0.24    0.31
  -1  -6  -6    0.12    0.30
  -1  -6  -7  141.51    6.03
  -1  -6  -7  130.93    5.95
  -1  -6  -7  128.98    6.00
   1   6   8    0.30    0.24
  -1  -6  -8    0.24    0.26
  -1  -6  -8   -0.06    0.27
  -1  -6  -8    0.62    0.26
   1   6   9    9.07    0.52
  -1  -6  -9    7.65    0.39
  -1  -6  -9    7.88    0.38
   1   7  -9    1.17    0.25
   1   7  -9    1.86    0.25
  -1  -7   9    1.20    0.33
  -1  -7   9    1.46    0.23
   1   7  -8    0.45    0.26
   1   7  -8    0.30    0.25
  -1  -7   8    0.16    0.21
  -1  -7   8    0.23    0.24
   1   7  -7    0.90    0.30
   1   7  -7    0.84    0.30
  -1  -7   7    0.87    0.24
  -1  -7   7    1.03    0.28
   1   7  -6    1.55    0.49
   1   7  -6   -0.07    0.30
  -1  -7   6    0.25    0.24
  -1  -7   6   -0.14    0.27
   1   7  -5   63.33    2.17
   1   7  -5   63.27    2.75
  -1  -7   5   62.84    2.65
   1   7  -4    0.28    0.32
   1   7  -4    0.07    0.31
  -1  -7   4    0.47    0.42
  -1  -7   4    0.30    0.29
   1   7  -3   43.09    1.52
   1   7  -3   44.38    1.55
  -1  -7   3   43.72    1.80
  -1  -7   3   43.97    1.52
   1   7  -2    0.46    0.35
   1   7  -2    0.17    0.32
  -1  -7   2    0.24    0.28
  -1  -7   2    0.18    0.30
   1   7  -1   32.94    1.63
   1   7  -1   30.07    1.56
  -1  -7   1   31.43    1.04
  -1  -7   1   27.03    1.04
   1   7   0    1.74    0.54
  -1  -7   0    0.73    0.49
  -1  -7   0    0.07    0.29
   1   7   1   10.02    0.58
   1   7   1    9.62    0.55
  -1  -7  -1   10.63    0.54
  -1  -7  -1    7.32    0.74
  -1  -7  -2    0.13    0.32
  -1  -7  -2    0.85    0.31
  -1  -7  -3   74.64    2.44
  -1  -7  -3   69.24    2.49
  -1  -7  -4    0.39    0.29
  -1  -7  -4    0.78    0.48
  -1  -7  -5   24.40    0.81
  -1  -7  -5   19.81    0.80
  -1  -7  -6    0.25    0.38
  -1  -7  -6    0.30    0.24
  -1  -7  -7    0.96    0.22
  -1  -7  -7    0.71    0.23
   1   8  -6    0.04    0.22
   1   8  -6    0.34    0.21
  -1  -8   6    0.35    0.18
   1   8  -5   16.75    0.85
   1   8  -5   16.23    0.80
  -1  -8   5   13.89    0.71
   1   8  -4   -0.01    0.25
   1   8  -4    0.08    0.23
  -1  -8   4    0.18    0.19
  -1  -8   4    0.35    0.21
   1   8  -3   33.76    1.07
   1   8  -3   32.96    1.36
  -1  -8   3   31.63    0.90
   1   8  -2    0.14    0.27
   1   8  -2    0.44    0.25
  -1  -8   2    0.12    0.22
  -1  -8   2    0.08    0.33
   1   8  -1    2.72    0.32
   1   8  -1    2.18    0.29
  -1  -8   1    2.71    0.29
  -1  -8   0    0.54    0.39
  -1  -8  -1   20.66    0.67
  -1  -8  -1   19.37    1.02
  -1  -8  -2    0.44    0.24
  -1  -8  -2    0.17    0.24
  -1  -8  -3   11.94    0.67
  -1  -8  -3   10.30    0.45
  -1  -8  -4   -0.16    0.20
  -1  -8  -4    0.53    0.31
   2  -9  -4    9.45    0.32
   2  -9  -3    0.47    0.31
   2  -9  -2   33.91    1.26
   2  -9  -1    0.36    0.38
   2  -9   0    5.74    0.55
   2  -9   1    0.04    0.24
   2  -9   2   23.54    0.97
  -2   9  -2   19.43    0.67
   2  -9   3    0.24    0.23
  -2   9  -3    0.48    0.36
   2  -9   4   26.56    0.74
  -2   9  -4   24.05    0.75
   2  -9   5    0.07    0.19
  -2   9  -5    0.29    0.19
   2  -9   6   46.72    1.25
  -2   9  -6   33.32    0.90
   2  -8  -5    0.43    0.35
   2  -8  -4    5.46    0.39
   2  -8  -3    0.60    0.45
   2  -8  -2   70.03    2.30
   2  -8  -1    0.42    0.30
   2  -8   0   61.20    2.54
  -2   8   0   55.80    1.92
   2  -8   1    0.21    0.50
  -2   8  -1    0.64    0.32
   2  -8   2    5.35    0.42
  -2   8  -2    4.70    0.43
   2  -8   3    0.11    0.29
  -2   8  -3    0.74    0.50
   2  -8   4   42.59    1.79
  -2   8  -4   40.46    1.41
   2  -8   5    0.40    0.45
  -2   8  -5    0.81    0.45
   2  -8   6   15.72    0.80
  -2   8  -6   12.00    0.54
   2  -8   7   -0.02    0.22
   2  -8   7    0.28    0.32
  -2   8  -7    0.37    0.22
   2  -8   8    0.33    0.31
   2  -8   8    0.25    0.19
  -2   8  -8    0.35    0.20
   2  -8   9    0.19    0.25
   2  -7  -9    0.22    0.23
   2  -7  -8   28.32    0.98
   2  -7  -7    0.22    0.30
   2  -7  -6   40.00    1.87
   2  -7  -5   -0.01    0.27
   2  -7  -5   -0.15    0.31
   2  -7  -4   14.00    0.62
   2  -7  -4   14.28    0.69
   2  -7  -3    0.44    0.30
   2  -7  -3    0.57    0.32
   2  -7  -2   90.51    3.85
   2  -7  -1    0.75    0.50
  -2   7   1    0.96    0.55
   2  -7   0    3.92    0.61
  -2   7   0    3.56    0.40
   2  -7   1    0.77    0.48
  -2   7  -1    0.24    0.32
   2  -7   2   17.45    0.72
  -2   7  -2   15.37    0.70
   2  -7   3    0.27    0.50
  -2   7  -3    0.94    0.50
   2  -7   4   36.17    1.19
  -2   7  -4   33.99    1.20
   2  -7   5    0.09    0.29
   2  -7   5   -0.19    0.26
  -2   7  -5    0.02    0.30
   2  -7   6   33.45    1.11
   2  -7   6   33.90    1.08
  -2   7  -6   33.01    1.16
  -2   7  -6   29.62    1.05
   2  -7   7    0.32    0.28
   2  -7   7    0.68    0.44
  -2   7  -7    0.27    0.48
  -2   7  -7    0.17    0.28
   2  -7   8    3.50    0.34
   2  -7   8    4.07    0.37
   2  -7   8    3.32    0.54
  -2   7  -8    4.02    0.61
  -2   7  -8    3.22    0.35
   2  -7   9    0.17    0.35
   2  -7   9    0.52    0.41
  -2   7  -9    0.23    0.41
  -2   7  -9    0.34    0.24
  -2   7 -10   29.75    0.86
  -2   7 -10   29.64    0.83
   2  -7  11    0.00    0.29
   2  -6 -11   -0.01    0.21
   2  -6 -10   11.03    0.75
   2  -6  -9    0.34    0.30
   2  -6  -8   39.27    1.87
   2  -6  -7    0.04    0.31
   2  -6  -6   60.04    2.06
   2  -6  -5    0.26    0.41
   2  -6  -5    0.31    0.50
   2  -6  -4   33.02    1.04
   2  -6  -4   31.21    1.12
   2  -6  -3    0.19    0.27
   2  -6  -3    0.30    0.28
   2  -6  -2  113.88    3.89
  -2   6   2  117.21    4.74
   2  -6  -1    0.30    0.42
  -2   6   1    0.30    0.28
   2  -6   0   98.92    3.86
  -2   6   0   96.56    3.25
   2  -6   1    0.65    0.43
  -2   6  -1    0.47    0.26
   2  -6   2    8.76    0.45
  -2   6  -2    8.57    0.69
   2  -6   3    0.26    0.44
   2  -6   3    0.45    0.35
  -2   6  -3    0.78    0.44
  -2   6  -3    0.38    0.24
   2  -6   4   68.53    2.12
   2  -6   4   67.27    2.47
  -2   6  -4   67.22    2.18
  -2   6  -4   66.05    2.07
   2  -6   5    0.33    0.29
   2  -6   5    0.08    0.41
   2  -6   5    0.03    0.42
   2  -6   5    0.54    0.40
  -2   6  -5    0.52    0.30
  -2   6  -5    0.17    0.27
   2  -6   6  176.42    7.05
   2  -6   6  179.27    7.13
   2  -6   6  166.26    6.78
  -2   6  -6  171.76    8.07
  -2   6  -6  171.72    8.10
   2  -6   7    0.36    0.29
   2  -6   7    0.35    0.30
   2  -6   7    0.24    0.49
  -2   6  -7    0.28    0.33
  -2   6  -7    0.14    0.32
   2  -6   8    5.05    0.43
   2  -6   8    5.82    0.45
   2  -6   8    5.76    0.71
  -2   6  -8    5.93    0.49
  -2   6  -8    5.71    0.48
   2  -6   9    0.00    0.26
   2  -6   9    0.09    0.48
   2  -6   9    0.86    0.50
  -2   6  -9    0.47    0.32
  -2   6  -9    0.06    0.31
   2  -6  10   55.61    2.20
   2  -6  10   50.19    1.62
  -2   6 -10   53.13    2.29
  -2   6 -10   53.75    1.75
   2  -6  11   -0.17    0.43
  -2   6 -11    0.21    0.22
  -2   6 -11    0.70    0.39
   2  -6  12   12.42    0.42
  -2   6 -12   10.85    0.55
   2  -5 -12   22.30    0.71
   2  -5 -11    0.25    0.28
   2  -5 -10    0.52    0.30
  -2   5  10    0.26    0.32
   2  -5  -9    0.51    0.32
  -2   5   9    0.21    0.33
   2  -5  -8   27.16    1.47
  -2   5   8   26.60    1.40
   2  -5  -7    0.28    0.29
  -2   5   7    0.04    0.28
   2  -5  -6    4.73    0.39
  -2   5   6    4.14    0.54
   2  -5  -5    0.25    0.21
   2  -5  -5    0.99    0.43
   2  -5  -4   73.07    2.11
   2  -5  -4   81.46    2.43
   2  -5  -3    0.22    0.21
   2  -5  -2  145.96    5.68
   2  -5  -2  150.29    5.12
   2  -5  -2  148.27    5.38
  -2   5   2  152.61    5.33
   2  -5  -1    1.20    0.35
   2  -5  -1    0.37    0.25
  -2   5   1    0.30    0.37
   2  -5   0  140.43    5.07
   2  -5   0  134.18    4.29
   2  -5   0  135.95    5.14
   2  -5   0  126.09    4.19
  -2   5   0  131.37    4.26
  -2   5   0  128.79    4.25
   2  -5   1   -0.28    0.34
   2  -5   1   -0.34    0.21
   2  -5   1    0.35    0.21
   2  -5   1    0.25    0.14
   2  -5   1    0.37    0.23
  -2   5  -1    0.12    0.33
  -2   5  -1    0.13    0.15
   2  -5   2   72.73    2.01
   2  -5   2   76.57    2.16
   2  -5   2   75.01    2.11
   2  -5   2   79.79    1.99
   2  -5   2   71.30    1.80
   2  -5   2   70.17    1.99
   2  -5   2   73.05    1.89
  -2   5  -2   78.79    2.19
  -2   5  -2   77.78    1.94
  -2   5  -2   74.97    1.94
   2  -5   3    0.22    0.22
   2  -5   3    0.17    0.23
   2  -5   3    0.38    0.20
   2  -5   3    0.13    0.19
   2  -5   3    0.30    0.28
   2  -5   3    0.20    0.16
   2  -5   3    0.37    0.28
  -2   5  -3    0.57    0.22
  -2   5  -3    0.25    0.31
  -2   5  -3    0.14    0.31
   2  -5   4   87.74    3.13
   2  -5   4   83.34    3.03
   2  -5   4   91.90    2.66
   2  -5   4   90.74    2.63
   2  -5   4   90.20    2.54
   2  -5   4   84.18    2.45
  -2   5  -4   92.83    2.87
  -2   5  -4   92.30    2.69
  -2   5  -4   89.90    2.67
   2  -5   5    0.89    0.40
   2  -5   5    0.15    0.24
   2  -5   5    0.44    0.37
  -2   5  -5    0.09    0.26
  -2   5  -5    0.13    0.25
   2  -5   6  222.71    9.71
   2  -5   6  234.59   10.22
   2  -5   6  234.13   10.23
  -2   5  -6  218.55   10.74
  -2   5  -6  219.75   10.90
   2  -5   7    0.49    0.43
   2  -5   7    0.69    0.47
   2  -5   7    0.86    0.47
  -2   5  -7    0.43    0.29
  -2   5  -7   -0.01    0.31
   2  -5   8    7.18    0.45
   2  -5   8    7.78    0.49
   2  -5   8    8.43    0.78
  -2   5  -8    7.53    0.52
  -2   5  -8    7.56    0.51
   2  -5   9    0.27    0.42
   2  -5   9    0.03    0.31
   2  -5   9   -0.06    0.31
  -2   5  -9    0.07    0.31
  -2   5  -9   -0.07    0.31
   2  -5  10   49.78    1.66
   2  -5  10   51.95    1.74
  -2   5 -10   47.63    1.69
  -2   5 -10   50.53    1.70
   2  -5  11   -0.09    0.28
  -2   5 -11    0.65    0.47
  -2   5 -11    0.46    0.30
   2  -5  12   28.56    0.90
  -2   5 -12   24.86    1.15
  -2   5 -12   28.20    1.25
   2  -5  13    0.06    0.19
  -2   5 -13    0.12    0.31
   2  -4 -13    0.47    0.24
   2  -4 -12   12.58    0.57
   2  -4 -11    0.36    0.31
  -2   4  11    0.52    0.34
   2  -4 -10    3.48    0.63
  -2   4  10    3.18    0.43
   2  -4  -9    0.12    0.32
  -2   4   9    0.43    0.32
   2  -4  -8  112.09    3.96
  -2   4   8  104.84    4.53
   2  -4  -7    0.70    0.45
  -2   4   7    0.10    0.27
   2  -4  -6  200.75    8.22
  -2   4   6  206.17    9.01
   2  -4  -5    0.07    0.15
   2  -4  -5    0.38    0.22
   2  -4  -5    0.59    0.24
   2  -4  -5    0.36    0.30
  -2   4   5    0.20    0.33
   2  -4  -4   17.20    0.61
   2  -4  -4   17.72    0.74
   2  -4  -4   19.49    0.84
   2  -4  -4   18.03    0.61
  -2   4   4   18.12    0.65
   2  -4  -3    0.22    0.15
   2  -4  -3    0.16    0.15
   2  -4  -3    0.32    0.17
   2  -4  -3    0.89    0.32
   2  -4  -3    0.15    0.12
   2  -4  -3    0.21    0.11
   2  -4  -3    0.05    0.12
  -2   4   3    0.32    0.13
   2  -4  -2  107.52    3.03
   2  -4  -2  110.07    3.40
   2  -4  -2  116.49    3.87
   2  -4  -2  111.48    2.93
  -2   4   2  115.17    3.29
  -2   4   2  110.12    2.72
   2  -4  -1    0.37    0.17
   2  -4  -1    0.60    0.16
   2  -4  -1    0.11    0.18
   2  -4  -1    0.17    0.12
   2  -4  -1    0.11    0.12
   2  -4  -1    0.01    0.16
  -2   4   1    0.01    0.17
  -2   4   1    0.21    0.15
   2  -4   0  416.16   22.99
   2  -4   0  426.74   22.54
   2  -4   0  434.84   23.36
   2  -4   0  438.20   22.25
   2  -4   0  391.31   19.40
   2  -4   0  395.82   19.05
   2  -4   0  412.77   20.69
  -2   4   0  412.59   21.93
  -2   4   0  397.54   20.03
   2  -4   1    0.43    0.18
   2  -4   1    0.40    0.18
   2  -4   1    0.40    0.27
   2  -4   1    0.09    0.20
   2  -4   1   -0.06    0.15
   2  -4   1    0.18    0.09
   2  -4   1    0.17    0.17
  -2   4  -1    0.35    0.16
   2  -4   2    5.70    0.27
   2  -4   2    5.51    0.28
   2  -4   2    5.91    0.25
   2  -4   2    5.52    0.22
   2  -4   2    5.48    0.29
   2  -4   2    5.62    0.27
   2  -4   2    5.47    0.29
  -2   4  -2    5.41    0.39
  -2   4  -2    5.96    0.34
  -2   4  -2    4.93    0.30
   2  -4   3    0.67    0.30
   2  -4   3   -0.02    0.16
   2  -4   3    0.42    0.16
   2  -4   3    0.20    0.15
   2  -4   3    0.23    0.14
  -2   4  -3    0.37    0.18
  -2   4  -3    0.15    0.17
  -2   4  -3    0.21    0.24
   2  -4   4   63.36    1.63
   2  -4   4   57.55    1.48
   2  -4   4   65.35    1.62
   2  -4   4   61.51    1.48
   2  -4   4   62.45    1.76
   2  -4   4   62.84    1.79
  -2   4  -4   62.01    1.60
  -2   4  -4   62.10    1.92
  -2   4  -4   62.33    1.55
   2  -4   5    0.27    0.21
   2  -4   5    0.28    0.19
   2  -4   5    0.35    0.21
   2  -4   5   -0.02    0.18
   2  -4   5   -0.04    0.18
  -2   4  -5    0.09    0.21
  -2   4  -5    0.43    0.33
  -2   4  -5    0.10    0.33
  -2   4  -5    0.32    0.20
  -2   4  -5    0.13    0.20
   2  -4   6   98.52    3.03
   2  -4   6  101.56    3.17
   2  -4   6   96.78    2.97
   2  -4   6   95.61    2.88
  -2   4  -6   98.06    2.99
  -2   4  -6  101.89    3.22
  -2   4  -6  104.12    3.19
  -2   4  -6  101.53    3.68
   2  -4   7   -0.00    0.26
  -2   4  -7    0.41    0.24
  -2   4  -7    0.58    0.45
  -2   4  -7    0.25    0.26
  -2   4  -7    0.28    0.27
   2  -4   8    1.15    0.31
  -2   4  -8    1.09    0.51
  -2   4  -8    0.91    0.33
  -2   4  -8    1.51    0.33
   2  -4   9    0.48    0.27
   2  -4   9    0.63    0.30
  -2   4  -9    0.07    0.54
  -2   4  -9    0.87    0.54
   2  -4  10   28.43    1.01
   2  -4  10   28.32    1.05
  -2   4 -10   27.83    1.10
  -2   4 -10   29.16    1.10
   2  -4  11    0.30    0.30
  -2   4 -11    0.16    0.54
  -2   4 -11    1.19    0.55
   2  -4  12   18.54    1.01
  -2   4 -12   18.39    0.74
  -2   4 -12   20.50    0.78
   2  -4  13    0.24    0.21
  -2   4 -13    0.08    0.33
  -2   4 -13    0.61    0.26
   2  -3 -13   -0.13    0.27
   2  -3 -12   42.57    1.45
   2  -3 -11    0.41    0.53
  -2   3  11    0.72    0.59
   2  -3 -10   19.83    0.81
  -2   3  10   20.86    0.90
   2  -3  -9    0.20    0.29
  -2   3   9    0.21    0.32
   2  -3  -8   91.12    2.85
   2  -3  -8   78.87    2.46
  -2   3   8   87.15    3.47
   2  -3  -7    0.17    0.38
   2  -3  -7    0.09    0.18
   2  -3  -7    0.20    0.30
  -2   3   7    0.19    0.25
   2  -3  -6  206.95    8.64
   2  -3  -6  205.15    8.05
   2  -3  -6  204.54    7.88
   2  -3  -6  201.58    7.85
   2  -3  -6  198.12    7.34
  -2   3   6  205.29    8.73
   2  -3  -5    0.21    0.15
   2  -3  -5   -0.03    0.18
   2  -3  -5    0.19    0.19
   2  -3  -5    0.15    0.27
   2  -3  -5    0.25    0.19
   2  -3  -5    0.04    0.20
  -2   3   5    0.25    0.29
   2  -3  -4   72.60    1.75
   2  -3  -4   71.51    1.77
   2  -3  -4   80.90    2.26
   2  -3  -4   82.07    2.35
   2  -3  -4   76.03    1.80
   2  -3  -4   73.34    1.56
   2  -3  -4   74.39    1.79
  -2   3   4   77.63    2.16
   2  -3  -3    0.38    0.17
   2  -3  -3   -0.06    0.10
   2  -3  -3    0.19    0.14
   2  -3  -3    0.69    0.23
   2  -3  -3    0.12    0.19
   2  -3  -3    0.04    0.06
   2  -3  -3    0.03    0.07
   2  -3  -3    0.09    0.13
  -2   3   3   -0.04    0.12
   2  -3  -2   71.42    1.83
   2  -3  -2   76.08    1.88
   2  -3  -2   77.43    1.57
   2  -3  -2   76.80    1.40
   2  -3  -2   73.23    1.46
   2  -3  -2   78.45    1.57
   2  -3  -2   74.20    1.55
  -2   3   2   79.30    1.78
  -2   3   2   74.56    1.54
   2  -3  -1    0.31    0.13
   2  -3  -1    0.88    0.20
   2  -3  -1    0.47    0.21
   2  -3  -1    0.28    0.10
   2  -3  -1    0.53    0.12
   2  -3  -1    0.32    0.07
  -2   3   1    0.75    0.19
  -2   3   1    0.36    0.07
  -2   3   1    0.34    0.09
   2  -3   0  268.36   10.47
   2  -3   0  265.78   10.40
   2  -3   0  269.23   10.56
   2  -3   0  265.48    8.92
   2  -3   0  267.91    8.84
   2  -3   0  271.21   10.02
   2  -3   0  260.61    9.74
   2  -3   0  237.63    8.29
   2  -3   0  271.29    9.08
   2  -3   0  273.19    9.81
  -2   3   0  256.68    9.89
  -2   3   0  252.96    8.93
   2  -3   1   -0.11    0.15
   2  -3   1    0.11    0.12
   2  -3   1    0.05    0.11
   2  -3   1    0.15    0.11
   2  -3   1    0.22    0.07
   2  -3   1    0.13    0.07
   2  -3   1    0.04    0.07
  -2   3  -1   -0.12    0.15
  -2   3  -1    0.22    0.11
  -2   3  -1    0.07    0.07
   2  -3   2   47.61    1.31
   2  -3   2   45.56    1.12
   2  -3   2   48.34    0.98
   2  -3   2   47.01    0.98
   2  -3   2   44.86    0.81
  -2   3  -2   46.89    1.02
  -2   3  -2   46.19    1.13
  -2   3  -2   49.74    1.19
  -2   3  -2   45.60    0.85
   2  -3   3    0.34    0.16
   2  -3   3    0.20    0.12
   2  -3   3   -0.15    0.25
   2  -3   3    0.09    0.11
   2  -3   3    0.18    0.11
  -2   3  -3    0.55    0.26
  -2   3  -3    0.20    0.21
  -2   3  -3    0.37    0.15
  -2   3  -3    0.09    0.12
  -2   3  -3    0.31    0.20
   2  -3   4   32.51    0.76
   2  -3   4   33.24    0.87
   2  -3   4   35.32    1.09
   2  -3   4   33.86    0.90
   2  -3   4   33.82    0.69
  -2   3  -4   33.04    0.77
  -2   3  -4   33.55    0.74
  -2   3  -4   36.50    1.07
  -2   3  -4   33.87    0.73
  -2   3  -4   33.19    0.72
   2  -3   5   -0.02    0.18
   2  -3   5    0.40    0.23
   2  -3   5    0.69    0.30
   2  -3   5    0.37    0.16
   2  -3   5    0.13    0.15
  -2   3  -5    0.22    0.19
  -2   3  -5    0.06    0.17
  -2   3  -5    0.41    0.31
  -2   3  -5    0.30    0.18
  -2   3  -5    0.34    0.28
   2  -3   6   89.11    2.55
   2  -3   6   89.65    2.86
   2  -3   6   88.95    3.07
   2  -3   6   91.83    2.58
   2  -3   6   89.62    2.49
  -2   3  -6   89.16    2.55
  -2   3  -6   87.34    2.95
  -2   3  -6   98.68    2.80
  -2   3  -6   92.43    2.64
  -2   3  -6   95.11    3.12
   2  -3   7    0.42    0.33
   2  -3   7    0.44    0.20
   2  -3   7    0.45    0.38
   2  -3   7    0.12    0.22
  -2   3  -7    0.13    0.21
  -2   3  -7    0.10    0.23
  -2   3  -7    0.11    0.24
  -2   3  -7    0.57    0.37
   2  -3   8   51.43    2.02
  -2   3  -8   50.40    1.45
  -2   3  -8   51.71    1.57
  -2   3  -8   53.63    2.12
  -2   3  -8   49.78    2.03
   2  -3   9    0.62    0.29
  -2   3  -9   -0.11    0.41
  -2   3  -9    0.36    0.30
  -2   3  -9    0.18    0.31
  -2   3  -9    0.22    0.30
   2  -3  10   22.18    0.84
  -2   3 -10   24.39    1.37
  -2   3 -10   23.33    0.93
  -2   3 -10   25.03    1.40
   2  -3  11    0.53    0.46
  -2   3 -11   -0.14    0.33
  -2   3 -11    0.02    0.55
  -2   3 -11    0.26    0.35
   2  -3  12   71.43    2.35
  -2   3 -12   71.40    2.47
  -2   3 -12   78.13    2.69
   2  -3  13    0.13    0.22
   2  -3  13    0.34    0.46
  -2   3 -13    0.31    0.41
  -2   3 -13    0.32    0.30
   2  -3  14    3.84    0.31
  -2   3 -14    3.56    0.30
   2  -2 -14   12.21    0.75
   2  -2 -14   11.34    0.49
   2  -2 -13    0.03    0.30
   2  -2 -13    0.56    0.31
   2  -2 -12   66.48    2.96
   2  -2 -12   66.11    2.36
   2  -2 -11    1.40    0.55
   2  -2 -11    0.30    0.31
  -2   2  11    0.86    0.38
   2  -2 -10    1.45    0.34
   2  -2 -10    1.06    0.31
  -2   2  10    1.66    0.38
   2  -2  -9    0.18    0.27
   2  -2  -9    0.44    0.25
  -2   2   9    0.43    0.49
   2  -2  -8    5.10    0.34
   2  -2  -8    4.33    0.29
   2  -2  -8    4.06    0.45
  -2   2   8    4.89    0.38
   2  -2  -7    0.34    0.22
   2  -2  -7   -0.15    0.23
   2  -2  -7    0.18    0.23
   2  -2  -7    0.56    0.28
   2  -2  -7    0.23    0.17
  -2   2   7    0.41    0.37
   2  -2  -6   20.51    0.54
   2  -2  -6   19.20    0.55
   2  -2  -6   19.01    0.56
   2  -2  -6   18.31    0.50
   2  -2  -6   19.05    0.61
   2  -2  -6   19.04    0.43
  -2   2   6   19.47    0.56
  -2   2   6   18.07    0.47
   2  -2  -5    0.23    0.16
   2  -2  -5    0.10    0.16
   2  -2  -5    0.65    0.17
   2  -2  -5    0.37    0.12
   2  -2  -5    0.10    0.13
   2  -2  -5    0.17    0.11
   2  -2  -5    0.23    0.11
  -2   2   5    0.20    0.18
  -2   2   5    0.20    0.11
  -2   2   5    0.09    0.12
   2  -2  -4   18.55    0.28
   2  -2  -4   18.21    0.25
   2  -2  -4   19.27    0.41
   2  -2  -4   19.77    0.44
   2  -2  -4   18.99    0.62
   2  -2  -4   18.28    0.31
   2  -2  -4   18.91    0.41
  -2   2   4   18.36    0.44
  -2   2   4   19.29    0.28
   2  -2  -3    0.33    0.09
   2  -2  -3    0.08    0.10
   2  -2  -3    0.24    0.11
   2  -2  -3    0.33    0.20
   2  -2  -3    0.08    0.10
   2  -2  -3    0.02    0.10
   2  -2  -3    0.12    0.10
  -2   2   3    0.23    0.21
  -2   2   3    0.32    0.10
  -2   2   3    0.19    0.04
  -2   2   3    0.17    0.03
   2  -2  -2    1.14    0.12
   2  -2  -2    1.22    0.13
   2  -2  -2    1.29    0.11
   2  -2  -2    1.20    0.11
   2  -2  -2    1.07    0.06
  -2   2   2    1.22    0.12
   2  -2  -1    0.18    0.08
   2  -2  -1   -0.13    0.12
   2  -2  -1    0.13    0.13
   2  -2  -1    0.12    0.12
   2  -2  -1    0.07    0.11
   2  -2  -1   -0.11    0.12
  -2   2   1    0.08    0.09
  -2   2   1    0.08    0.08
   2  -2   0  440.00   22.67
   2  -2   0  429.84   21.70
   2  -2   0  434.48   21.61
   2  -2   0  459.61   22.78
   2  -2   0  462.91   23.48
   2  -2   0  420.07   21.67
   2  -2   0  472.12   21.82
   2  -2   0  442.38   19.90
  -2   2   0  436.86   22.62
  -2   2   0  455.96   22.85
  -2   2   0  448.82   20.93
  -2   2   0  447.67   20.22
   2  -2   1    0.16    0.19
   2  -2   1   -0.01    0.12
   2  -2   1    0.06    0.08
   2  -2   1    0.17    0.08
   2  -2   1    0.23    0.11
   2  -2   1    0.29    0.11
   2  -2   1    0.28    0.10
  -2   2  -1   -0.10    0.21
  -2   2  -1    0.07    0.11
  -2   2  -1    0.11    0.10
  -2   2  -1    0.30    0.08
   2  -2   2   86.35    1.98
   2  -2   2   84.33    1.86
   2  -2   2   86.96    1.67
   2  -2   2   83.93    1.93
   2  -2   2   89.23    2.02
   2  -2   2   87.65    1.87
  -2   2  -2   83.83    1.94
  -2   2  -2   84.46    1.92
  -2   2  -2   83.70    1.68
  -2   2  -2   86.91    1.81
  -2   2  -2   85.99    1.87
   2  -2   3    0.41    0.14
   2  -2   3    0.28    0.13
   2  -2   3    0.35    0.10
   2  -2   3    0.10    0.14
   2  -2   3    0.35    0.18
   2  -2   3    0.15    0.09
  -2   2  -3    0.18    0.14
  -2   2  -3    0.05    0.10
  -2   2  -3    0.24    0.12
  -2   2  -3    0.22    0.14
  -2   2  -3    0.22    0.11
  -2   2  -3    0.17    0.16
   2  -2   4   70.63    1.97
   2  -2   4   69.97    1.48
   2  -2   4   76.80    1.66
   2  -2   4   75.21    2.11
   2  -2   4   74.97    1.99
   2  -2   4   75.25    1.91
  -2   2  -4   72.04    2.01
  -2   2  -4   72.20    1.80
  -2   2  -4   75.38    1.70
  -2   2  -4   75.91    2.11
  -2   2  -4   74.44    1.71
  -2   2  -4   73.50    1.65
   2  -2   5    0.28    0.15
   2  -2   5    0.13    0.18
   2  -2   5    0.26    0.10
   2  -2   5    0.52    0.17
   2  -2   5    0.24    0.16
   2  -2   5   -0.03    0.24
  -2   2  -5    0.34    0.25
  -2   2  -5    0.22    0.22
  -2   2  -5    0.15    0.11
  -2   2  -5    0.14    0.28
  -2   2  -5    0.28    0.27
  -2   2  -5    0.32    0.15
   2  -2   6  694.83   54.10
   2  -2   6  728.73   55.82
   2  -2   6  729.56   56.08
   2  -2   6  761.72   59.41
   2  -2   6  722.22   57.70
   2  -2   6  728.46   56.52
  -2   2  -6  719.53   55.74
  -2   2  -6  713.03   55.09
  -2   2  -6  742.20   57.29
  -2   2  -6  723.35   57.36
  -2   2  -6  752.12   58.45
  -2   2  -6  730.33   56.74
   2  -2   7    0.32    0.29
   2  -2   7    0.09    0.17
   2  -2   7    0.55    0.25
   2  -2   7    0.19    0.34
   2  -2   7    0.19    0.22
   2  -2   7    0.16    0.21
  -2   2  -7   -0.07    0.30
  -2   2  -7    0.43    0.20
  -2   2  -7    0.12    0.26
  -2   2  -7    0.37    0.20
  -2   2  -7    0.18    0.22
  -2   2  -7    0.51    0.35
   2  -2   8    1.90    0.36
   2  -2   8    1.43    0.22
   2  -2   8    1.50    0.27
  -2   2  -8    1.71    0.25
  -2   2  -8    1.36    0.22
  -2   2  -8    1.24    0.46
  -2   2  -8    1.82    0.29
   2  -2   9    0.25    0.26
  -2   2  -9   -0.09    0.24
  -2   2  -9    0.58    0.27
  -2   2  -9    0.32    0.28
  -2   2  -9    0.28    0.28
   2  -2  10   19.04    1.08
  -2   2 -10   19.42    0.70
  -2   2 -10   19.74    1.15
  -2   2 -10   21.34    0.84
  -2   2 -10   21.11    1.21
   2  -2  11   -0.01    0.28
  -2   2 -11    0.31    0.32
  -2   2 -11    0.13    0.34
  -2   2 -11    0.24    0.34
  -2   2 -12   34.16    1.27
  -2   2 -12   37.19    1.33
  -2   2 -12   39.30    1.36
  -2   2 -13    0.56    0.45
  -2   2 -13    0.31    0.31
  -2   2 -13    0.45    0.32
   2  -2  14    7.29    0.61
  -2   2 -14    6.71    0.63
   2  -1 -14    1.22    0.30
   2  -1 -14    1.84    0.49
   2  -1 -14    1.10    0.35
   2  -1 -13    0.63    0.33
   2  -1 -13    0.72    0.53
   2  -1 -13    0.57    0.47
   2  -1 -12   86.96    3.07
   2  -1 -12   87.60    3.98
   2  -1 -12   82.87    3.02
   2  -1 -11    0.15    0.33
   2  -1 -11    0.27    0.31
   2  -1 -10  126.98    4.70
   2  -1 -10  125.57    4.57
  -2   1  10  128.10    4.92
   2  -1  -9    0.71    0.28
   2  -1  -9    0.20    0.42
  -2   1   9    0.42    0.31
   2  -1  -8  122.90    3.94
   2  -1  -8  110.78    3.97
   2  -1  -8  117.57    3.70
  -2   1   8  118.01    4.01
  -2   1   8  114.77    3.89
   2  -1  -7    0.60    0.20
   2  -1  -7    0.51    0.23
   2  -1  -7    0.09    0.15
   2  -1  -7    0.20    0.16
   2  -1  -7    0.11    0.29
  -2   1   7    0.23    0.36
  -2   1   7    0.22    0.21
  -2   1   7    0.43    0.24
   2  -1  -6  172.01    6.14
   2  -1  -6  166.98    5.76
   2  -1  -6  165.30    5.27
   2  -1  -6  159.75    5.07
   2  -1  -6  168.85    5.42
  -2   1   6  166.99    5.71
  -2   1   6  155.68    5.12
  -2   1   6  167.83    5.21
  -2   1   6  165.00    5.58
   2  -1  -5    0.03    0.14
   2  -1  -5    0.18    0.28
   2  -1  -5    0.31    0.17
   2  -1  -5    0.02    0.10
   2  -1  -5    0.13    0.12
  -2   1   5    0.27    0.17
  -2   1   5    0.15    0.16
  -2   1   5    0.04    0.09
  -2   1   5   -0.11    0.11
   2  -1  -4    2.01    0.18
   2  -1  -4    1.31    0.12
   2  -1  -4    1.63    0.10
   2  -1  -4    1.79    0.11
  -2   1   4    1.57    0.13
  -2   1   4    1.29    0.30
  -2   1   4    1.41    0.11
  -2   1   4    1.54    0.14
   2  -1  -3    0.59    0.16
   2  -1  -3    0.45    0.14
   2  -1  -3    0.19    0.10
   2  -1  -3    0.24    0.07
  -2   1   3    0.49    0.10
  -2   1   3    0.64    0.23
  -2   1   3    0.28    0.06
  -2   1   3    0.37    0.09
  -2   1   3    0.29    0.06
   2  -1  -2    1.65    0.06
   2  -1  -2    1.79    0.09
   2  -1  -2    1.65    0.16
   2  -1  -2    1.66    0.14
   2  -1  -2    1.59    0.17
   2  -1  -2    1.46    0.09
  -2   1   2    1.38    0.11
  -2   1   2    1.38    0.08
   2  -1  -1    0.10    0.08
   2  -1  -1    0.13    0.07
   2  -1  -1    0.28    0.08
   2  -1  -1    0.34    0.20
   2  -1  -1    0.46    0.11
   2  -1  -1   -0.01    0.10
  -2   1   1    0.25    0.06
  -2   1   1    0.15    0.10
  -2   1   1    0.13    0.06
   2  -1   0  315.35   12.17
   2  -1   0  312.02   10.68
   2  -1   0  294.26   10.30
   2  -1   0  288.25   12.24
   2  -1   0  295.89   11.93
   2  -1   0  305.60   11.63
  -2   1   0  305.05   11.88
  -2   1   0  299.19   12.47
  -2   1   0  312.33   12.88
  -2   1   0  308.68   11.58
  -2   1   0  316.31   11.06
  -2   1   0  291.22   10.40
   2  -1   1    0.26    0.16
   2  -1   1    0.26    0.11
   2  -1   1    0.46    0.19
   2  -1   1    0.01    0.12
  -2   1  -1    0.13    0.10
  -2   1  -1    0.03    0.16
  -2   1  -1    0.01    0.12
  -2   1  -1    0.21    0.05
  -2   1  -1    0.15    0.08
   2  -1   2  873.05   73.06
   2  -1   2  909.74   71.51
   2  -1   2  924.18   76.47
   2  -1   2  915.35   77.98
   2  -1   2  887.57   74.58
   2  -1   2  925.63   77.60
  -2   1  -2  886.32   75.27
  -2   1  -2  861.27   68.38
  -2   1  -2  906.29   75.73
  -2   1  -2  925.08   76.23
  -2   1  -2  917.27   74.55
  -2   1  -2  944.65   77.02
   2  -1   3    0.35    0.13
   2  -1   3    0.26    0.10
   2  -1   3    0.41    0.17
   2  -1   3    0.30    0.13
   2  -1   3    0.22    0.13
   2  -1   3    0.56    0.20
  -2   1  -3    0.21    0.21
  -2   1  -3    0.40    0.11
  -2   1  -3    0.61    0.19
  -2   1  -3    0.67    0.20
  -2   1  -3    0.51    0.10
  -2   1  -3    0.39    0.10
   2  -1   4    0.58    0.15
   2  -1   4    0.71    0.09
   2  -1   4    0.68    0.12
   2  -1   4    0.30    0.14
   2  -1   4    0.65    0.15
  -2   1  -4    0.52    0.13
  -2   1  -4    0.47    0.23
  -2   1  -4    0.70    0.21
  -2   1  -4    0.34    0.13
   2  -1   5    0.16    0.14
   2  -1   5   -0.04    0.17
   2  -1   5    0.17    0.13
   2  -1   5   -0.05    0.24
   2  -1   5    0.26    0.14
   2  -1   5    0.23    0.25
  -2   1  -5    0.16    0.15
  -2   1  -5    0.00    0.18
  -2   1  -5    0.07    0.22
  -2   1  -5    0.27    0.26
  -2   1  -5    0.48    0.23
  -2   1  -5   -0.14    0.15
   2  -1   6   47.48    1.11
   2  -1   6   46.55    1.01
   2  -1   6   48.95    1.38
   2  -1   6   47.99    1.44
   2  -1   6   47.84    1.13
   2  -1   6   50.72    1.52
  -2   1  -6   49.59    1.15
  -2   1  -6   48.58    1.05
  -2   1  -6   50.68    1.18
  -2   1  -6   48.98    1.52
  -2   1  -6   49.00    1.18
  -2   1  -6   49.62    1.48
   2  -1   7    0.13    0.17
   2  -1   7    0.06    0.18
   2  -1   7   -0.05    0.18
   2  -1   7    0.49    0.28
   2  -1   7   -0.00    0.21
  -2   1  -7    0.03    0.29
  -2   1  -7    0.09    0.16
  -2   1  -7    0.03    0.16
  -2   1  -7    0.01    0.19
  -2   1  -7    0.78    0.34
  -2   1  -7    0.23    0.21
  -2   1  -7    0.54    0.21
   2  -1   8    8.45    0.34
   2  -1   8    8.45    0.56
   2  -1   8    8.98    0.55
   2  -1   8    7.12    0.35
  -2   1  -8    7.85    0.53
  -2   1  -8    7.78    0.36
  -2   1  -8    7.43    0.36
  -2   1  -8    7.32    0.57
  -2   1  -8    8.46    0.63
  -2   1  -8    8.32    0.42
   2  -1   9    0.17    0.26
   2  -1   9    0.19    0.24
  -2   1  -9    0.57    0.37
  -2   1  -9    0.55    0.40
  -2   1  -9    0.70    0.46
  -2   1  -9    0.96    0.44
   2  -1  10    1.46    0.32
  -2   1 -10    1.39    0.29
  -2   1 -10    1.68    0.50
  -2   1 -10    2.04    0.57
  -2   1 -10    1.93    0.57
   2  -1  11    0.58    0.49
  -2   1 -11    0.91    0.52
  -2   1 -11    0.10    0.55
  -2   1 -11    0.82    0.55
   2  -1  12   45.35    1.51
  -2   1 -12   44.58    2.09
  -2   1 -12   48.68    2.24
  -2   1 -12   49.32    2.25
   2  -1  13    0.07    0.25
  -2   1 -13    0.28    0.27
  -2   1 -13    0.25    0.31
  -2   1 -13    0.34    0.31
  -2   1 -14    1.94    0.31
   2   0 -14    0.44    0.46
   2   0 -14    0.57    0.25
   2   0 -14    0.22    0.23
   2   0 -13    0.31    0.33
   2   0 -13    0.20    0.49
   2   0 -13    0.37    0.49
   2   0 -12   14.46    0.75
   2   0 -12   14.29    1.09
   2   0 -12   15.68    1.11
   2   0 -11    0.05    0.34
   2   0 -11   -0.12    0.55
   2   0 -11    0.62    0.55
  -2   0  11    0.61    0.49
   2   0 -10   74.69    3.17
   2   0 -10   74.29    2.55
   2   0 -10   76.25    2.56
  -2   0  10   70.28    2.35
   2   0  -9    0.09    0.28
   2   0  -9    0.40    0.27
  -2   0   9    0.38    0.35
  -2   0   9    0.46    0.25
   2   0  -8   14.66    0.53
   2   0  -8   12.91    0.46
   2   0  -8   14.23    0.52
  -2   0   8   14.56    0.58
  -2   0   8   14.56    0.45
  -2   0   8   13.59    0.48
  -2   0   8   14.22    0.68
  -2   0   8   14.39    0.47
   2   0  -7    0.47    0.21
   2   0  -7    0.91    0.37
   2   0  -7    0.21    0.18
   2   0  -7    0.65    0.32
  -2   0   7    0.58    0.20
  -2   0   7    0.11    0.23
  -2   0   7    0.46    0.27
  -2   0   7   -0.02    0.17
  -2   0   7    0.04    0.29
   2   0  -6  192.13    7.22
   2   0  -6  183.52    6.65
   2   0  -6  171.72    5.98
   2   0  -6  185.58    6.97
  -2   0   6  193.16    6.67
  -2   0   6  186.85    6.77
  -2   0   6  181.26    6.59
  -2   0   6  182.85    6.66
  -2   0   6  181.67    6.20
   2   0  -5    0.01    0.15
   2   0  -5    0.51    0.29
   2   0  -5    0.20    0.24
   2   0  -5    0.20    0.14
  -2   0   5    0.31    0.14
  -2   0   5    0.23    0.18
  -2   0   5    0.43    0.13
  -2   0   5    0.20    0.12
  -2   0   5    0.26    0.13
   2   0  -4   37.02    0.71
   2   0  -4   37.12    0.81
   2   0  -4   33.27    0.77
   2   0  -4   35.02    0.92
   2   0  -4   35.88    0.90
  -2   0   4   36.81    0.69
  -2   0   4   34.96    0.68
  -2   0   4   34.30    0.67
  -2   0   4   34.47    0.82
  -2   0   4   33.64    0.63
   2   0  -3    0.20    0.11
   2   0  -3    0.28    0.16
   2   0  -3    0.83    0.25
   2   0  -3    0.28    0.12
   2   0  -3    0.36    0.11
  -2   0   3    0.38    0.10
  -2   0   3    0.35    0.19
  -2   0   3    0.42    0.17
  -2   0   3    0.44    0.15
   2   0  -2    1.53    0.06
   2   0  -2    1.73    0.29
   2   0  -2    1.42    0.17
   2   0  -2    1.55    0.14
   2   0  -2    1.50    0.11
  -2   0   2    1.56    0.09
  -2   0   2    1.62    0.13
  -2   0   2    1.43    0.11
  -2   0   2    1.40    0.19
  -2   0   2    1.79    0.16
   2   0  -1    0.03    0.09
   2   0  -1   -0.07    0.11
   2   0  -1    0.27    0.15
   2   0  -1    0.20    0.11
   2   0  -1    0.15    0.10
   2   0  -1    0.01    0.08
  -2   0   1    0.15    0.05
  -2   0   1    0.15    0.05
  -2   0   1    0.28    0.14
  -2   0   1    0.18    0.11
  -2   0   1    0.27    0.15
  -2   0   1    0.15    0.09
   2   0   0 2369.19  390.18
   2   0   0 2231.95  359.26
   2   0   0 2343.61  396.88
   2   0   0 2467.90  410.52
   2   0   0 2325.05  386.60
   2   0   0 2429.91  400.72
  -2   0   0 2468.84  405.32
  -2   0   0 2463.11  394.91
  -2   0   0 2218.96  378.93
  -2   0   0 2449.39  407.80
  -2   0   0 2439.93  403.55
  -2   0   0 2220.88  370.30
   2   0   1   -0.12    0.17
   2   0   1    0.12    0.18
   2   0   1    0.13    0.17
   2   0   1   -0.02    0.14
  -2   0  -1    0.31    0.10
  -2   0  -1    0.10    0.03
  -2   0  -1    0.23    0.06
  -2   0  -1   -0.03    0.23
  -2   0  -1    0.22    0.11
  -2   0  -1    0.11    0.09
   2   0   2 1889.61  254.02
   2   0   2 1623.05  222.37
   2   0   2 1664.77  224.15
   2   0   2 1746.89  237.06
   2   0   2 1819.78  247.88
  -2   0  -2 1793.67  241.60
  -2   0  -2 1784.74  231.83
  -2   0  -2 1689.59  221.80
  -2   0  -2 1701.34  233.12
  -2   0  -2 1756.70  237.08
  -2   0  -2 1832.92  244.99
  -2   0  -2 1884.32  255.16
   2   0   3    0.02    0.13
   2   0   3    0.56    0.23
   2   0   3    0.36    0.11
   2   0   3    0.34    0.11
   2   0   3    0.31    0.14
  -2   0  -3    0.53    0.21
  -2   0  -3    0.27    0.07
  -2   0  -3    0.34    0.11
  -2   0  -3    0.29    0.26
  -2   0  -3    0.33    0.13
  -2   0  -3    0.07    0.12
  -2   0  -3    0.17    0.13
   2   0   4   18.02    0.56
   2   0   4   17.13    0.42
   2   0   4   16.43    0.47
   2   0   4   17.73    0.42
  -2   0  -4   17.73    0.40
  -2   0  -4   17.27    0.39
  -2   0  -4   18.30    0.32
  -2   0  -4   18.51    0.62
  -2   0  -4   17.84    0.57
  -2   0  -4   18.04    0.39
  -2   0  -4   18.59    0.43
   2   0   5    0.04    0.15
   2   0   5   -0.03    0.27
   2   0   5    0.03    0.20
   2   0   5    0.14    0.12
   2   0   5   -0.04    0.16
  -2   0  -5    0.31    0.14
  -2   0  -5    0.09    0.17
  -2   0  -5   -0.02    0.11
  -2   0  -5   -0.24    0.17
  -2   0  -5    0.10    0.24
  -2   0  -5    0.24    0.16
   2   0   6   82.97    2.16
   2   0   6   82.95    2.27
   2   0   6   78.88    1.98
   2   0   6   81.19    2.21
  -2   0  -6   80.28    2.08
  -2   0  -6   78.72    2.24
  -2   0  -6   86.84    2.17
  -2   0  -6   89.66    2.77
  -2   0  -6   82.04    2.23
  -2   0  -6   80.14    2.53
  -2   0  -6   84.40    2.26
   2   0   7    0.37    0.18
   2   0   7    0.09    0.21
   2   0   7    0.30    0.16
   2   0   7    0.21    0.16
   2   0   7    0.12    0.22
  -2   0  -7    0.42    0.18
  -2   0  -7    0.25    0.28
  -2   0  -7    0.34    0.19
  -2   0  -7    0.41    0.23
  -2   0  -7    0.89    0.35
  -2   0  -7   -0.03    0.21
  -2   0  -7    0.02    0.23
   2   0   8   18.41    0.65
  -2   0  -8   18.88    0.57
  -2   0  -8   20.48    0.82
  -2   0  -8   18.91    0.82
  -2   0  -8   18.43    0.65
  -2   0  -8   18.61    0.64
   2   0   9    0.65    0.44
  -2   0  -9    0.45    0.39
  -2   0  -9   -0.06    0.39
  -2   0  -9    0.26    0.28
  -2   0  -9    0.33    0.29
   2   0  10    1.37    0.34
  -2   0 -10    0.98    0.28
  -2   0 -10    1.06    0.49
  -2   0 -10    2.06    0.35
  -2   0 -10    1.19    0.35
   2   0  11    0.56    0.32
  -2   0 -11    0.38    0.49
  -2   0 -11    0.28    0.55
  -2   0 -11    0.32    0.33
   2   0  12    1.94    0.36
  -2   0 -12    1.77    0.36
  -2   0 -12    2.43    0.61
  -2   0 -12    3.26    0.62
   2   0  13    0.83    0.45
  -2   0 -13    0.32    0.42
  -2   0 -13    0.07    0.30
  -2   0 -13    0.46    0.49
  -2   0 -14   52.97    1.54
  -2   0 -14   54.55    1.61
   2   1 -14   27.73    0.90
   2   1 -14   23.72    1.04
   2   1 -14   25.53    0.78
   2   1 -13   -0.12    0.32
   2   1 -13    0.17    0.29
   2   1 -13    0.41    0.46
  -2  -1  13    0.76    0.41
   2   1 -12  114.56    4.34
   2   1 -12  113.71    4.21
   2   1 -12  109.53    4.09
  -2  -1  12  107.47    4.81
   2   1 -11    0.80    0.37
   2   1 -11    0.52    0.33
   2   1 -11    0.79    0.34
  -2  -1  11    0.79    0.45
  -2  -1  11    0.47    0.54
   2   1 -10    0.69    0.58
   2   1 -10    1.61    0.52
   2   1 -10    0.77    0.56
  -2  -1  10    0.99    0.45
  -2  -1  10    0.52    0.31
   2   1  -9    0.56    0.31
   2   1  -9    0.23    0.29
   2   1  -9    0.08    0.30
  -2  -1   9    0.09    0.24
  -2  -1   9    0.95    0.44
   2   1  -8   29.33    1.30
   2   1  -8   27.62    0.88
   2   1  -8   27.98    0.90
  -2  -1   8   26.95    0.77
  -2  -1   8   26.97    0.84
   2   1  -7    0.55    0.36
   2   1  -7    0.16    0.22
   2   1  -7    0.26    0.22
   2   1  -7    0.11    0.21
   2   1  -7    0.44    0.24
  -2  -1   7   -0.21    0.21
  -2  -1   7   -0.06    0.20
  -2  -1   7   -0.06    0.21
  -2  -1   7    0.58    0.21
  -2  -1   7    0.29    0.20
   2   1  -6  146.60    5.21
   2   1  -6  140.77    4.57
   2   1  -6  138.28    4.50
   2   1  -6  133.31    4.78
   2   1  -6  143.44    4.66
  -2  -1   6  137.53    4.80
  -2  -1   6  140.47    4.88
  -2  -1   6  141.58    5.04
  -2  -1   6  133.31    4.28
  -2  -1   6  133.70    4.72
   2   1  -5    0.16    0.18
   2   1  -5    0.62    0.28
   2   1  -5    0.35    0.17
   2   1  -5    0.11    0.17
   2   1  -5    0.16    0.29
  -2  -1   5    0.24    0.16
  -2  -1   5    0.23    0.26
  -2  -1   5    0.08    0.18
  -2  -1   5    0.24    0.26
  -2  -1   5    0.33    0.16
   2   1  -4  140.29    4.00
   2   1  -4  130.83    4.28
   2   1  -4  128.96    3.81
   2   1  -4  137.06    4.35
   2   1  -4  133.88    4.36
  -2  -1   4  126.54    2.83
  -2  -1   4  123.68    2.84
  -2  -1   4  134.10    3.77
  -2  -1   4  132.42    3.78
  -2  -1   4  133.50    3.87
  -2  -1   4  130.26    4.22
  -2  -1   4  129.74    3.75
   2   1  -3    0.45    0.22
   2   1  -3   -0.01    0.16
   2   1  -3    0.12    0.16
   2   1  -3    0.34    0.15
   2   1  -3    0.47    0.15
  -2  -1   3    0.26    0.08
  -2  -1   3    0.25    0.10
  -2  -1   3    0.17    0.12
  -2  -1   3    0.31    0.22
  -2  -1   3    0.01    0.14
  -2  -1   3    0.50    0.15
  -2  -1   3    0.17    0.22
   2   1  -2  294.47   11.64
   2   1  -2  314.05   13.44
   2   1  -2  284.96   12.95
   2   1  -2  307.39   12.76
   2   1  -2  303.03   12.73
  -2  -1   2  290.88   11.13
  -2  -1   2  303.02   12.23
  -2  -1   2  297.55   12.85
  -2  -1   2  299.64   12.54
  -2  -1   2  289.03   12.32
  -2  -1   2  278.59   11.84
   2   1  -1    0.23    0.09
   2   1  -1    0.63    0.18
   2   1  -1    0.15    0.16
   2   1  -1    0.11    0.12
   2   1  -1    0.53    0.23
   2   1  -1    0.27    0.21
  -2  -1   1    0.34    0.15
  -2  -1   1    0.25    0.24
  -2  -1   1    0.06    0.13
  -2  -1   1    0.20    0.23
   2   1   0    0.68    0.18
   2   1   0    0.76    0.16
   2   1   0    0.73    0.15
   2   1   0    1.08    0.14
  -2  -1   0    0.72    0.17
  -2  -1   0    0.98    0.12
  -2  -1   0    1.23    0.23
   2   1   1    0.11    0.12
   2   1   1    0.05    0.08
   2   1   1    0.18    0.16
   2   1   1    0.14    0.17
   2   1   1    0.06    0.14
   2   1   1    0.12    0.13
  -2  -1  -1    0.15    0.18
  -2  -1  -1    0.47    0.15
  -2  -1  -1    0.23    0.27
  -2  -1  -1    0.34    0.11
  -2  -1  -1    0.36    0.13
  -2  -1  -1    0.14    0.14
   2   1   2   82.91    2.11
   2   1   2   75.47    1.72
   2   1   2   76.99    2.23
   2   1   2   75.95    1.62
   2   1   2   80.57    2.17
   2   1   2   82.93    2.17
  -2  -1  -2   76.79    1.96
  -2  -1  -2   76.36    1.65
  -2  -1  -2   80.26    2.14
  -2  -1  -2   84.49    1.96
   2   1   3    0.17    0.15
   2   1   3    0.10    0.27
   2   1   3    0.12    0.16
   2   1   3    0.29    0.09
   2   1   3   -0.04    0.17
  -2  -1  -3    0.05    0.22
  -2  -1  -3    0.29    0.15
  -2  -1  -3    0.27    0.11
  -2  -1  -3    0.53    0.19
  -2  -1  -3    0.32    0.24
  -2  -1  -3    0.11    0.14
  -2  -1  -3    0.14    0.16
   2   1   4    1.03    0.17
   2   1   4    0.99    0.31
   2   1   4    0.92    0.18
   2   1   4    0.90    0.18
  -2  -1  -4    1.65    0.25
  -2  -1  -4    0.95    0.18
  -2  -1  -4    0.80    0.13
  -2  -1  -4    1.29    0.28
  -2  -1  -4    1.08    0.18
   2   1   5    0.42    0.27
   2   1   5    0.20    0.20
   2   1   5    0.23    0.17
   2   1   5    0.07    0.10
   2   1   5    0.28    0.18
  -2  -1  -5    0.25    0.16
  -2  -1  -5    0.22    0.20
  -2  -1  -5    0.21    0.22
  -2  -1  -5    0.59    0.21
  -2  -1  -5    0.13    0.18
  -2  -1  -5    0.22    0.17
  -2  -1  -5    0.36    0.19
   2   1   6  107.27    3.12
   2   1   6  102.31    3.23
   2   1   6  109.37    3.83
  -2  -1  -6  111.49    3.23
  -2  -1  -6  111.47    3.12
  -2  -1  -6  110.92    3.20
  -2  -1  -6  112.96    4.14
  -2  -1  -6  106.80    3.24
  -2  -1  -6  102.41    3.14
  -2  -1  -6  112.73    3.95
   2   1   7    0.02    0.32
   2   1   7    0.60    0.24
  -2  -1  -7   -0.09    0.20
  -2  -1  -7    0.37    0.20
  -2  -1  -7    0.34    0.20
  -2  -1  -7    0.15    0.23
  -2  -1  -7    0.05    0.23
   2   1   8   23.19    1.19
  -2  -1  -8   22.43    0.95
  -2  -1  -8   22.43    0.96
  -2  -1  -8   23.36    1.12
  -2  -1  -8   23.41    1.10
   2   1   9    0.50    0.31
  -2  -1  -9    0.12    0.25
  -2  -1  -9    0.07    0.25
  -2  -1  -9    0.38    0.30
  -2  -1  -9   -0.18    0.48
   2   1  10    1.34    0.36
  -2  -1 -10    1.31    0.47
  -2  -1 -10    1.16    0.31
  -2  -1 -10    1.47    0.36
  -2  -1 -10    0.59    0.36
   2   1  11    0.94    0.55
  -2  -1 -11    0.68    0.47
  -2  -1 -11    0.46    0.54
  -2  -1 -11    0.29    0.35
   2   1  12  126.33    4.75
  -2  -1 -12  117.99    4.36
  -2  -1 -12  121.70    4.60
  -2  -1 -12  128.15    5.66
   2   1  13    0.68    0.44
  -2  -1 -13    0.30    0.23
  -2  -1 -13    0.52    0.44
  -2  -1 -13    0.24    0.28
   2   1  14    0.29    0.33
  -2  -1 -14    0.19    0.19
  -2  -1 -14    0.39    0.37
   2   2 -14    0.47    0.26
   2   2 -14    0.56    0.34
   2   2 -13    0.95    0.50
   2   2 -13    0.52    0.29
  -2  -2  13    0.19    0.22
   2   2 -12   47.18    1.69
   2   2 -12   44.47    1.50
   2   2 -12   44.79    1.54
  -2  -2  12   44.25    1.36
  -2  -2  12   45.80    2.00
   2   2 -11    0.72    0.37
   2   2 -11    0.47    0.52
   2   2 -11    1.27    0.57
  -2  -2  11    0.22    0.29
  -2  -2  11    0.43    0.32
   2   2 -10   10.21    1.01
   2   2 -10   10.56    0.59
   2   2 -10   10.64    0.61
  -2  -2  10   10.77    0.55
   2   2  -9    0.19    0.54
   2   2  -9    0.68    0.48
   2   2  -9    0.22    0.32
  -2  -2   9    0.89    0.45
  -2  -2   9    0.12    0.31
   2   2  -8    0.36    0.31
   2   2  -8    1.12    0.46
   2   2  -8    0.17    0.30
  -2  -2   8    0.13    0.26
   2   2  -7    0.10    0.27
   2   2  -7    0.62    0.39
   2   2  -7    0.15    0.35
   2   2  -7    0.26    0.26
  -2  -2   7    0.28    0.23
  -2  -2   7   -0.08    0.26
   2   2  -6  177.02    7.35
   2   2  -6  170.89    6.23
   2   2  -6  168.29    6.66
   2   2  -6  176.19    6.43
   2   2  -6  171.53    6.43
  -2  -2   6  185.51    6.60
  -2  -2   6  171.42    6.81
  -2  -2   6  176.07    6.51
  -2  -2   6  166.75    6.26
  -2  -2   6  166.59    6.20
   2   2  -5    0.42    0.22
   2   2  -5   -0.01    0.30
   2   2  -5    0.10    0.17
   2   2  -5    0.14    0.20
   2   2  -5    0.12    0.22
  -2  -2   5    0.30    0.18
  -2  -2   5    0.01    0.31
  -2  -2   5    0.76    0.34
  -2  -2   5    0.94    0.33
  -2  -2   5    0.18    0.20
   2   2  -4   75.61    1.95
   2   2  -4   70.01    2.14
   2   2  -4   67.67    1.98
   2   2  -4   69.66    1.74
   2   2  -4   75.06    2.34
  -2  -2   4   64.99    1.45
  -2  -2   4   68.65    1.68
  -2  -2   4   68.90    1.71
  -2  -2   4   70.49    2.20
  -2  -2   4   67.25    2.16
  -2  -2   4   66.17    2.09
   2   2  -3    0.19    0.17
   2   2  -3   -0.02    0.16
   2   2  -3    0.29    0.24
   2   2  -3    0.07    0.27
   2   2  -3    0.13    0.18
  -2  -2   3    0.28    0.15
  -2  -2   3    0.03    0.10
  -2  -2   3    0.16    0.15
  -2  -2   3    0.21    0.25
  -2  -2   3    0.46    0.29
  -2  -2   3    0.82    0.29
  -2  -2   3    0.21    0.27
   2   2  -2    1.22    0.12
   2   2  -2    1.19    0.29
   2   2  -2    1.64    0.31
   2   2  -2    1.67    0.18
   2   2  -2    1.83    0.27
   2   2  -2    1.72    0.32
  -2  -2   2    1.53    0.12
  -2  -2   2    1.54    0.16
  -2  -2   2    1.45    0.17
  -2  -2   2    1.31    0.20
  -2  -2   2    1.36    0.31
  -2  -2   2    1.09    0.19
   2   2  -1    0.16    0.11
   2   2  -1   -0.08    0.15
   2   2  -1   -0.13    0.26
   2   2  -1   -0.06    0.12
   2   2  -1   -0.10    0.27
   2   2  -1   -0.47    0.28
  -2  -2   1    0.06    0.11
  -2  -2   1    0.32    0.13
  -2  -2   1   -0.11    0.24
  -2  -2   1    0.12    0.13
  -2  -2   1    0.29    0.26
  -2  -2   1   -0.02    0.18
   2   2   0  391.05   18.90
   2   2   0  357.94   18.32
   2   2   0  362.92   18.89
   2   2   0  377.31   18.03
   2   2   0  385.31   20.04
   2   2   0  366.56   19.18
  -2  -2   0  374.26   17.99
  -2  -2   0  365.85   18.66
  -2  -2   0  368.40   18.53
  -2  -2   0  374.08   18.51
  -2  -2   0  359.73   18.74
  -2  -2   0  372.94   18.80
   2   2   1    0.15    0.14
   2   2   1    0.05    0.12
   2   2   1    0.28    0.27
   2   2   1    0.15    0.10
   2   2   1    0.61    0.27
   2   2   1    0.32    0.26
  -2  -2  -1    0.14    0.14
  -2  -2  -1    0.23    0.14
  -2  -2  -1    0.13    0.17
  -2  -2  -1    0.01    0.10
  -2  -2  -1    0.29    0.26
  -2  -2  -1    0.24    0.17
   2   2   2   42.32    0.92
   2   2   2   39.46    0.84
   2   2   2   41.79    1.25
   2   2   2   39.24    0.75
   2   2   2   42.47    0.99
   2   2   2   40.67    1.20
  -2  -2  -2   41.28    0.90
  -2  -2  -2   42.47    0.94
  -2  -2  -2   41.55    1.27
  -2  -2  -2   41.48    1.23
  -2  -2  -2   43.45    1.03
   2   2   3    0.68    0.27
   2   2   3    0.37    0.18
   2   2   3    0.13    0.10
   2   2   3    0.01    0.09
   2   2   3    0.07    0.18
   2   2   3    0.19    0.27
  -2  -2  -3    0.12    0.16
  -2  -2  -3    0.32    0.23
  -2  -2  -3    0.27    0.33
  -2  -2  -3    0.38    0.28
  -2  -2  -3    0.04    0.18
   2   2   4   33.30    0.81
   2   2   4   31.11    0.82
   2   2   4   34.22    0.85
  -2  -2  -4   33.22    0.79
  -2  -2  -4   30.41    0.89
  -2  -2  -4   31.98    0.77
  -2  -2  -4   34.58    1.24
  -2  -2  -4   31.12    1.06
  -2  -2  -4   32.04    1.09
  -2  -2  -4   34.22    0.89
   2   2   5   -0.09    0.20
   2   2   5    0.72    0.36
   2   2   5    0.72    0.32
  -2  -2  -5    0.36    0.19
  -2  -2  -5    0.59    0.27
  -2  -2  -5    0.30    0.30
  -2  -2  -5    0.46    0.24
  -2  -2  -5    0.15    0.21
  -2  -2  -5   -0.05    0.22
  -2  -2  -5    0.39    0.22
   2   2   6   41.77    1.26
  -2  -2  -6   42.01    1.44
  -2  -2  -6   40.27    1.07
  -2  -2  -6   45.77    1.25
  -2  -2  -6   42.68    1.20
  -2  -2  -6   43.77    1.57
   2   2   7    0.30    0.28
  -2  -2  -7    0.11    0.24
  -2  -2  -7    0.15    0.36
  -2  -2  -7    0.06    0.26
  -2  -2  -7    0.26    0.26
   2   2   8  148.70    6.81
  -2  -2  -8  148.09    5.38
  -2  -2  -8  143.93    5.41
  -2  -2  -8  147.60    5.72
  -2  -2  -8  152.96    6.71
   2   2   9    0.43    0.34
  -2  -2  -9    0.65    0.44
  -2  -2  -9    0.50    0.45
  -2  -2  -9    0.57    0.32
  -2  -2  -9    0.80    0.33
   2   2  10    0.30    0.34
  -2  -2 -10    0.09    0.28
  -2  -2 -10    1.18    0.30
  -2  -2 -10    0.83    0.33
  -2  -2 -10    0.55    0.34
   2   2  11    0.76    0.54
  -2  -2 -11    0.20    0.46
  -2  -2 -11    0.32    0.31
  -2  -2 -11    0.50    0.54
   2   2  12   15.81    0.69
  -2  -2 -12   14.06    0.61
  -2  -2 -12   15.45    0.66
   2   2  13    0.66    0.42
  -2  -2 -13    0.28    0.23
  -2  -2 -13    1.31    0.41
   2   3 -13    0.61    0.27
   2   3 -13    0.40    0.25
  -2  -3  13    0.10    0.20
  -2  -3  13   -0.08    0.22
   2   3 -12   42.70    1.44
   2   3 -12   39.01    1.31
  -2  -3  12   37.07    1.14
  -2  -3  12   39.93    1.26
   2   3 -11    0.47    0.35
   2   3 -11    0.85    0.56
  -2  -3  11    0.48    0.29
  -2  -3  11   -0.16    0.31
   2   3 -10    1.19    0.40
   2   3 -10    0.95    0.39
  -2  -3  10    1.86    0.54
  -2  -3  10    1.03    0.35
   2   3  -9    1.04    0.59
   2   3  -9    0.11    0.35
  -2  -3   9    0.12    0.30
  -2  -3   9    0.61    0.53
   2   3  -8    6.15    0.81
   2   3  -8    5.91    0.65
   2   3  -8    6.85    0.50
  -2  -3   8    6.27    0.69
  -2  -3   8    7.44    0.76
   2   3  -7    0.27    0.32
   2   3  -7    0.04    0.39
   2   3  -7    0.32    0.31
  -2  -3   7    0.39    0.27
  -2  -3   7    0.33    0.46
   2   3  -6   63.77    1.97
   2   3  -6   56.02    1.67
   2   3  -6   59.13    1.67
   2   3  -6   65.94    2.00
  -2  -3   6   61.42    1.77
  -2  -3   6   59.88    1.81
   2   3  -5    0.29    0.42
   2   3  -5   -0.13    0.22
   2   3  -5    0.04    0.18
   2   3  -5    0.30    0.23
   2   3  -5   -0.06    0.25
  -2  -3   5    0.23    0.22
  -2  -3   5   -0.07    0.22
  -2  -3   5    0.42    0.24
  -2  -3   5    0.52    0.39
   2   3  -4  202.83    8.44
   2   3  -4  191.81    7.06
   2   3  -4  180.54    6.59
   2   3  -4  190.65    7.59
   2   3  -4  188.17    7.22
  -2  -3   4  186.30    6.72
  -2  -3   4  172.48    6.16
  -2  -3   4  171.72    7.09
  -2  -3   4  190.17    7.59
  -2  -3   4  189.28    7.15
  -2  -3   4  181.88    7.75
  -2  -3   4  172.73    6.66
   2   3  -3    0.60    0.34
   2   3  -3    0.39    0.18
   2   3  -3    0.06    0.27
   2   3  -3   -0.11    0.29
   2   3  -3    0.46    0.22
  -2  -3   3    0.44    0.22
  -2  -3   3    0.22    0.25
  -2  -3   3    0.40    0.19
  -2  -3   3    0.18    0.19
  -2  -3   3    0.52    0.23
  -2  -3   3    0.31    0.22
  -2  -3   3    0.44    0.21
   2   3  -2    9.84    0.39
   2   3  -2    9.45    0.49
   2   3  -2   11.33    0.49
   2   3  -2    9.54    0.31
   2   3  -2   10.25    0.40
  -2  -3   2    9.88    0.45
  -2  -3   2    9.85    0.51
  -2  -3   2   10.53    0.33
  -2  -3   2    9.63    0.39
  -2  -3   2    9.00    0.38
  -2  -3   2    9.31    0.60
   2   3  -1    0.09    0.15
   2   3  -1    0.01    0.18
   2   3  -1    0.28    0.17
   2   3  -1    0.12    0.15
   2   3  -1    0.55    0.34
  -2  -3   1    0.13    0.25
  -2  -3   1   -0.13    0.18
  -2  -3   1    0.22    0.16
  -2  -3   1    0.44    0.15
  -2  -3   1    0.50    0.35
  -2  -3   1    0.36    0.35
   2   3   0  316.52   15.42
   2   3   0  311.72   14.88
   2   3   0  313.49   15.59
   2   3   0  320.72   15.13
   2   3   0  323.40   15.57
   2   3   0  313.01   15.25
  -2  -3   0  330.32   15.95
  -2  -3   0  317.92   15.16
  -2  -3   0  323.66   15.46
  -2  -3   0  308.38   14.04
  -2  -3   0  312.40   15.07
  -2  -3   0  311.15   15.29
   2   3   1    0.28    0.28
   2   3   1    0.37    0.17
   2   3   1    0.27    0.18
   2   3   1   -0.01    0.12
   2   3   1    0.68    0.33
   2   3   1    0.41    0.21
  -2  -3  -1    0.31    0.17
  -2  -3  -1   -0.01    0.18
  -2  -3  -1    0.27    0.31
  -2  -3  -1    0.15    0.19
  -2  -3  -1    0.05    0.20
  -2  -3  -1    0.17    0.35
   2   3   2   58.70    1.80
   2   3   2   55.52    1.44
   2   3   2   57.97    1.52
   2   3   2   61.85    1.64
   2   3   2   56.83    1.94
  -2  -3  -2   59.31    1.49
  -2  -3  -2   58.70    1.59
  -2  -3  -2   59.40    1.63
  -2  -3  -2   56.31    1.92
  -2  -3  -2   60.98    1.72
   2   3   3    0.34    0.21
   2   3   3    0.05    0.18
   2   3   3    0.63    0.34
   2   3   3    0.33    0.21
   2   3   3    0.50    0.23
  -2  -3  -3    0.57    0.20
  -2  -3  -3    0.27    0.33
  -2  -3  -3    0.27    0.22
  -2  -3  -3    0.72    0.35
  -2  -3  -3    0.17    0.23
   2   3   4    3.94    0.30
   2   3   4    3.79    0.32
   2   3   4    4.64    0.48
  -2  -3  -4    4.06    0.44
  -2  -3  -4    3.71    0.26
  -2  -3  -4    3.88    0.48
  -2  -3  -4    3.51    0.30
  -2  -3  -4    4.09    0.31
  -2  -3  -4    4.21    0.34
   2   3   5    0.25    0.26
  -2  -3  -5    0.61    0.37
  -2  -3  -5    0.47    0.35
  -2  -3  -5    0.14    0.25
  -2  -3  -5    0.87    0.40
   2   3   6   72.24    2.87
  -2  -3  -6   72.92    2.17
  -2  -3  -6   69.15    2.13
  -2  -3  -6   70.76    2.78
  -2  -3  -6   70.18    2.23
   2   3   7    0.59    0.31
  -2  -3  -7    0.31    0.27
  -2  -3  -7    0.38    0.27
  -2  -3  -7    0.14    0.29
  -2  -3  -7    0.83    0.48
   2   3   8    9.32    0.58
  -2  -3  -8    9.00    0.75
  -2  -3  -8    7.86    0.74
  -2  -3  -8    8.37    0.80
  -2  -3  -8    8.44    0.54
   2   3   9    0.28    0.34
  -2  -3  -9    0.15    0.28
  -2  -3  -9    0.07    0.29
  -2  -3  -9    0.34    0.31
  -2  -3  -9    0.33    0.33
   2   3  10    1.47    0.58
  -2  -3 -10    0.39    0.46
  -2  -3 -10    0.63    0.47
  -2  -3 -10    1.04    0.51
  -2  -3 -10    0.90    0.34
   2   3  11    0.20    0.32
  -2  -3 -11    0.50    0.25
  -2  -3 -11    0.22    0.46
  -2  -3 -11    0.25    0.30
   2   3  12    2.45    0.50
  -2  -3 -12    1.31    0.36
  -2  -3 -12    1.81    0.41
  -2  -3 -12    1.67    0.29
   2   4 -13    0.05    0.21
   2   4 -13   -0.16    0.19
  -2  -4  13    0.36    0.27
  -2  -4  13    0.12    0.27
   2   4 -12   19.16    0.71
   2   4 -12   19.37    0.69
  -2  -4  12   19.51    0.63
  -2  -4  12   19.85    0.96
   2   4 -11    0.32    0.52
   2   4 -11    0.74    0.51
  -2  -4  11    0.30    0.27
  -2  -4  11    0.48    0.30
   2   4 -10   69.81    2.47
   2   4 -10   66.93    2.36
  -2  -4  10   63.87    2.12
  -2  -4  10   65.39    2.90
   2   4  -9    0.62    0.37
   2   4  -9    0.29    0.36
  -2  -4   9    0.47    0.51
  -2  -4   9    0.40    0.34
   2   4  -8   13.23    0.71
   2   4  -8   12.63    0.70
  -2  -4   8   12.99    0.62
  -2  -4   8   11.77    0.65
   2   4  -7    0.44    0.36
   2   4  -7    0.63    0.35
  -2  -4   7    0.83    0.31
  -2  -4   7    0.26    0.33
   2   4  -6  125.95    5.61
   2   4  -6  120.61    4.58
  -2  -4   6  120.19    4.27
  -2  -4   6  121.25    5.34
   2   4  -5    0.26    0.29
   2   4  -5    0.03    0.30
  -2  -4   5    0.36    0.26
  -2  -4   5    0.14    0.30
   2   4  -4  154.80    5.72
   2   4  -4  151.63    6.44
  -2  -4   4  136.61    4.60
  -2  -4   4  132.45    5.14
  -2  -4   4  150.06    5.91
  -2  -4   4  146.38    6.19
   2   4  -3    0.06    0.27
   2   4  -3    0.50    0.32
   2   4  -3    0.28    0.31
   2   4  -3    0.13    0.43
  -2  -4   3    0.29    0.20
  -2  -4   3    0.09    0.33
  -2  -4   3    0.28    0.21
  -2  -4   3   -0.01    0.42
   2   4  -2    0.18    0.25
   2   4  -2    0.31    0.31
   2   4  -2    0.49    0.32
   2   4  -2    0.23    0.21
   2   4  -2    0.60    0.43
  -2  -4   2    0.83    0.32
  -2  -4   2    0.26    0.21
  -2  -4   2    0.26    0.20
  -2  -4   2    0.97    0.43
   2   4  -1    0.57    0.39
   2   4  -1    0.12    0.19
   2   4  -1    0.20    0.18
   2   4  -1    0.27    0.26
  -2  -4   1   -0.00    0.21
  -2  -4   1    0.69    0.23
  -2  -4   1   -0.03    0.18
  -2  -4   1    0.43    0.24
   2   4   0  100.96    3.19
   2   4   0  100.71    3.04
   2   4   0   99.79    2.87
   2   4   0  101.97    3.32
  -2  -4   0  106.02    3.66
  -2  -4   0  103.12    3.31
  -2  -4   0  101.71    3.61
  -2  -4   0   99.22    3.25
   2   4   1    0.60    0.40
   2   4   1    0.47    0.34
   2   4   1    0.26    0.44
  -2  -4  -1    0.04    0.35
  -2  -4  -1    0.81    0.39
  -2  -4  -1    0.30    0.23
  -2  -4  -1    0.05    0.41
   2   4   2    3.32    0.48
   2   4   2    3.22    0.43
   2   4   2    3.25    0.34
  -2  -4  -2    2.93    0.30
  -2  -4  -2    3.31    0.33
   2   4   3   -0.04    0.24
   2   4   3    0.19    0.24
   2   4   3    0.04    0.44
  -2  -4  -3    0.26    0.25
  -2  -4  -3    0.44    0.25
   2   4   4   11.07    0.51
  -2  -4  -4   11.60    0.50
  -2  -4  -4   10.82    0.48
  -2  -4  -4   10.57    0.77
  -2  -4  -4   10.61    0.53
   2   4   5    0.26    0.29
  -2  -4  -5    0.38    0.46
  -2  -4  -5    0.82    0.44
  -2  -4  -5    0.31    0.29
  -2  -4  -5    0.80    0.50
   2   4   6   20.19    1.14
  -2  -4  -6   20.25    1.08
  -2  -4  -6   18.08    0.72
  -2  -4  -6   17.31    1.07
  -2  -4  -6   18.56    0.78
   2   4   7    1.20    0.53
  -2  -4  -7    0.26    0.30
  -2  -4  -7    0.86    0.49
  -2  -4  -7    0.01    0.32
  -2  -4  -7    0.70    0.53
   2   4   8    6.32    0.49
  -2  -4  -8    5.93    0.45
  -2  -4  -8    4.57    0.44
  -2  -4  -8    5.87    0.46
  -2  -4  -8    6.25    0.48
   2   4   9    0.53    0.31
  -2  -4  -9    0.25    0.28
  -2  -4  -9    0.24    0.29
  -2  -4  -9    0.61    0.49
  -2  -4  -9    0.45    0.32
   2   4  10    4.95    0.64
  -2  -4 -10    4.05    0.52
  -2  -4 -10    3.25    0.54
  -2  -4 -10    3.68    0.35
  -2  -4 -10    4.46    0.40
   2   4  11    0.34    0.26
  -2  -4 -11    0.39    0.31
  -2  -4 -11    0.21    0.33
  -2  -4 -11    1.08    0.43
   2   5 -11    0.18    0.26
   2   5 -11    1.00    0.41
  -2  -5  11    0.19    0.23
  -2  -5  11   -0.17    0.23
   2   5 -10   25.91    1.36
   2   5 -10   26.22    0.91
  -2  -5  10   23.64    0.81
  -2  -5  10   25.43    0.87
   2   5  -9   -0.15    0.35
   2   5  -9    0.48    0.32
  -2  -5   9    0.42    0.28
  -2  -5   9    0.50    0.31
   2   5  -8    4.96    0.49
   2   5  -8    4.97    0.48
  -2  -5   8    5.28    0.66
  -2  -5   8    4.55    0.45
   2   5  -7    0.49    0.59
   2   5  -7    0.73    0.36
  -2  -5   7    0.23    0.31
  -2  -5   7    0.77    0.34
   2   5  -6  101.82    3.83
   2   5  -6   99.36    3.67
  -2  -5   6   95.33    3.27
  -2  -5   6   95.30    3.50
   2   5  -5    1.02    0.56
   2   5  -5    0.42    0.34
  -2  -5   5    0.06    0.44
  -2  -5   5    0.18    0.32
   2   5  -4    8.40    0.55
   2   5  -4    9.98    0.86
  -2  -5   4    8.35    0.42
  -2  -5   4    9.15    0.46
  -2  -5   4    8.58    0.80
   2   5  -3    0.08    0.32
   2   5  -3    0.82    0.33
  -2  -5   3    0.35    0.25
  -2  -5   3    0.51    0.40
  -2  -5   3    0.00    0.35
   2   5  -2    1.27    0.33
   2   5  -2    0.92    0.34
  -2  -5   2    1.10    0.44
  -2  -5   2    1.75    0.33
   2   5  -1    0.58    0.29
   2   5  -1    0.22    0.31
  -2  -5   1   -0.06    0.25
  -2  -5   1    0.61    0.30
   2   5   0   25.02    1.30
   2   5   0   25.95    1.39
  -2  -5   0   27.66    1.22
  -2  -5   0   25.85    1.33
   2   5   1    0.71    0.30
   2   5   1    0.61    0.51
  -2  -5  -1   -0.05    0.28
  -2  -5  -1    0.13    0.30
   2   5   2   59.57    1.98
   2   5   2   55.45    1.83
   2   5   2   60.73    2.07
  -2  -5  -2   62.68    1.91
  -2  -5  -2   55.03    1.89
   2   5   3    0.59    0.29
   2   5   3    0.32    0.33
  -2  -5  -3   -0.09    0.48
  -2  -5  -3    0.34    0.28
  -2  -5  -3    0.85    0.48
   2   5   4   10.29    0.54
  -2  -5  -4   12.39    0.87
  -2  -5  -4    9.34    0.54
  -2  -5  -4    9.58    0.57
  -2  -5  -4   10.03    0.92
   2   5   5    0.09    0.31
  -2  -5  -5    1.32    0.50
  -2  -5  -5    0.44    0.31
  -2  -5  -5    0.17    0.31
  -2  -5  -5    0.54    0.35
   2   5   6    2.26    0.38
  -2  -5  -6    2.57    0.37
  -2  -5  -6    2.14    0.57
  -2  -5  -6    1.82    0.36
  -2  -5  -6    3.24    0.63
   2   5   7    0.49    0.29
  -2  -5  -7    0.63    0.31
  -2  -5  -7    0.30    0.31
  -2  -5  -7    0.61    0.30
  -2  -5  -7    0.30    0.34
   2   5   8  106.52    4.36
  -2  -5  -8  101.20    4.28
  -2  -5  -8   95.98    4.26
  -2  -5  -8  102.34    4.61
   2   5   9    0.43    0.42
  -2  -5  -9    0.43    0.24
  -2  -5  -9    0.25    0.38
  -2  -5  -9    0.09    0.22
  -2  -5  -9    0.38    0.28
   2   5  10    3.02    0.27
  -2  -5 -10    1.96    0.34
  -2  -5 -10    3.16    0.47
   2   6 -10   37.15    1.09
   2   6 -10   38.17    1.42
  -2  -6  10   38.18    0.99
  -2  -6  10   41.35    1.47
   2   6  -9    0.53    0.27
   2   6  -9    0.06    0.27
  -2  -6   9    0.75    0.39
  -2  -6   9    0.34    0.27
   2   6  -8    1.26    0.33
   2   6  -8    1.28    0.33
  -2  -6   8    1.41    0.29
  -2  -6   8    1.40    0.33
   2   6  -7    0.43    0.32
   2   6  -7    0.44    0.32
  -2  -6   7    0.41    0.27
  -2  -6   7    0.39    0.32
   2   6  -6   29.15    1.16
   2   6  -6   31.33    1.64
  -2  -6   6   30.90    1.03
  -2  -6   6   31.94    1.15
   2   6  -5    1.63    0.54
   2   6  -5    0.27    0.34
  -2  -6   5    0.08    0.45
  -2  -6   5    0.00    0.34
   2   6  -4   11.55    0.63
   2   6  -4   11.74    1.00
  -2  -6   4    9.95    0.76
  -2  -6   4   12.21    0.62
   2   6  -3    0.30    0.32
   2   6  -3    0.20    0.33
  -2  -6   3    0.36    0.44
  -2  -6   3    0.44    0.32
   2   6  -2   30.89    1.17
   2   6  -2   33.01    1.23
  -2  -6   2   32.51    1.05
  -2  -6   2   33.07    1.20
   2   6  -1    0.18    0.34
   2   6  -1    0.84    0.35
  -2  -6   1    0.42    0.29
  -2  -6   1    0.18    0.32
   2   6   0   37.42    1.33
   2   6   0   35.70    1.33
  -2  -6   0   37.83    1.66
  -2  -6   0   34.22    1.26
   2   6   1    0.11    0.33
   2   6   1    0.47    0.34
  -2  -6  -1    0.31    0.30
  -2  -6  -1    0.58    0.31
   2   6   2   31.54    1.17
  -2  -6  -2   32.18    1.09
  -2  -6  -2   28.59    1.50
  -2  -6  -3    0.09    0.52
  -2  -6  -3    0.23    0.30
  -2  -6  -3    0.44    0.32
  -2  -6  -4   19.99    0.83
  -2  -6  -4   22.62    1.22
  -2  -6  -5    1.06    0.49
  -2  -6  -5    0.50    0.30
  -2  -6  -5   -0.01    0.28
  -2  -6  -5    0.63    0.31
  -2  -6  -6   34.81    1.18
  -2  -6  -6   31.66    1.12
   2   6   7    0.29    0.36
  -2  -6  -7    0.17    0.27
  -2  -6  -7    0.18    0.24
  -2  -6  -7    0.52    0.27
   2   6   8    3.58    0.25
  -2  -6  -8    4.78    0.44
   2   7  -8    3.53    0.41
   2   7  -8    3.77    0.43
  -2  -7   8    3.98    0.42
   2   7  -7    0.73    0.37
   2   7  -7    0.90    0.38
  -2  -7   7    0.03    0.17
  -2  -7   7    0.24    0.37
   2   7  -6   24.91    0.85
   2   7  -6   26.26    0.85
  -2  -7   6   27.82    1.18
   2   7  -5    0.68    0.28
   2   7  -5    0.68    0.29
  -2  -7   5    0.46    0.28
   2   7  -4   39.99    1.81
   2   7  -4   38.96    1.78
  -2  -7   4   37.99    1.66
   2   7  -3    0.33    0.30
   2   7  -3    0.31    0.31
  -2  -7   3    0.75    0.40
  -2  -7   3    0.39    0.28
   2   7  -2   20.53    0.84
   2   7  -2   22.77    0.84
  -2  -7   2   20.19    1.02
  -2  -7   2   21.84    0.80
   2   7  -1    0.84    0.31
   2   7  -1    0.43    0.31
  -2  -7   1    0.33    0.42
  -2  -7   1    0.32    0.28
   2   7   0   12.05    0.58
   2   7   0   12.55    0.90
  -2  -7   0   13.25    0.55
  -2  -7   0   11.90    0.56
  -2  -7  -1    0.14    0.42
  -2  -7  -1   -0.06    0.25
  -2  -7  -1    0.13    0.26
  -2  -7  -2   48.95    1.64
  -2  -7  -2   50.00    2.08
  -2  -7  -3    0.50    0.27
  -2  -7  -3    0.40    0.41
  -2  -7  -3    0.15    0.23
  -2  -7  -4    0.99    0.26
  -2  -7  -4    0.67    0.23
  -2  -7  -4    0.15    0.21
  -2  -7  -5    0.09    0.22
  -2  -7  -5    0.38    0.33
  -2  -7  -6    5.33    0.32
   2   8  -4   23.94    0.92
   2   8  -4   25.31    0.71
   2   8  -3   -0.09    0.19
   2   8  -3    0.19    0.19
  -2  -8   3    0.30    0.17
  -2  -8   2    2.96    0.21
  -2  -8   2    2.52    0.21
  -2  -8   1    0.49    0.18
  -2  -8   1    0.45    0.30
  -2  -8   1    0.20    0.17
  -2  -8   0    5.55    0.28
  -2  -8   0    3.87    0.42
  -2  -8  -1    0.27    0.30
  -2  -8  -1    0.09    0.28
  -2  -8  -2    3.26    0.23
   3  -9  -3   42.85    1.15
   3  -9  -2    1.06    0.36
   3  -9  -1   11.27    0.69
   3  -9   0    0.73    0.41
   3  -9   1   22.14    0.73
   3  -9   2    0.54    0.25
   3  -9   3   12.34    0.50
   3  -9   4    0.31    0.36
  -3   9  -4   -0.07    0.18
   3  -9   5   13.53    0.70
   3  -9   6   -0.09    0.18
   3  -8  -4    0.31    0.24
   3  -8  -3   55.15    2.21
   3  -8  -2    0.51    0.44
   3  -8  -1   21.81    0.82
   3  -8   0    0.18    0.29
   3  -8   1    1.09    0.50
  -3   8  -1    0.58    0.30
   3  -8   2    0.14    0.29
  -3   8  -2    0.15    0.29
   3  -8   3   49.38    2.01
  -3   8  -3   39.84    1.39
   3  -8   4    0.82    0.31
  -3   8  -4    0.35    0.29
   3  -8   5    7.05    0.44
  -3   8  -5    5.47    0.65
   3  -8   6    0.47    0.27
  -3   8  -6    0.18    0.24
   3  -8   7   10.03    0.66
   3  -8   7    8.85    0.38
   3  -8   8   -0.14    0.19
   3  -8   8    0.19    0.19
   3  -8   9    3.23    0.21
   3  -7  -8    0.17    0.26
   3  -7  -7   23.76    0.86
   3  -7  -4    0.68    0.44
   3  -7  -3    1.08    0.29
   3  -7  -2    0.80    0.48
   3  -7  -1   40.92    1.32
   3  -7   0    0.14    0.30
  -3   7   0    0.34    0.30
   3  -7   1   34.28    1.56
  -3   7  -1   31.08    1.11
   3  -7   2   -0.05    0.30
  -3   7  -2    0.29    0.30
   3  -7   3   34.00    1.13
  -3   7  -3   29.33    1.48
   3  -7   4    0.74    0.32
  -3   7  -4    0.21    0.29
   3  -7   5   28.51    1.43
   3  -7   5   27.54    0.93
   3  -7   6    0.31    0.50
   3  -7   6    0.62    0.46
  -3   7  -6    0.30    0.28
   3  -7   7    4.13    0.39
   3  -7   7    4.39    0.38
   3  -7   8    0.48    0.27
   3  -7   8    0.27    0.44
   3  -7   9   64.04    1.92
   3  -7   9   73.34    2.15
   3  -7  10    0.26    0.18
   3  -7  10    0.34    0.24
   3  -6 -11   12.46    0.46
   3  -6 -10    0.37    0.40
   3  -6  -9   20.71    0.79
   3  -6  -8    0.40    0.50
   3  -6  -7   28.83    1.07
   3  -6  -6    0.05    0.28
   3  -6  -5   11.23    0.55
   3  -6  -4    0.23    0.24
   3  -6  -4    0.71    0.44
   3  -6  -3  268.33   13.50
   3  -6  -3  266.17   12.51
   3  -6  -2    0.29    0.25
   3  -6  -1   29.61    1.27
  -3   6   1   30.10    1.29
   3  -6   0    0.77    0.27
  -3   6   0    0.37    0.26
   3  -6   1   92.04    2.91
  -3   6  -1   88.14    2.81
   3  -6   2    0.07    0.39
  -3   6  -2    0.06    0.23
   3  -6   3   53.18    1.61
   3  -6   3   57.11    1.61
  -3   6  -3   52.31    1.62
   3  -6   4    0.35    0.46
   3  -6   4    0.14    0.26
  -3   6  -4    0.36    0.26
   3  -6   5   63.76    2.00
   3  -6   5   65.70    2.59
  -3   6  -5   59.01    1.97
   3  -6   6    0.28    0.30
   3  -6   6    0.84    0.30
  -3   6  -6   -0.09    0.47
   3  -6   7  228.17   11.60
   3  -6   7  233.86   12.06
   3  -6   8    0.34    0.28
   3  -6   8    0.64    0.49
   3  -6   8    0.19    0.29
   3  -6   9    0.80    0.27
   3  -6   9    0.87    0.31
   3  -6  10    0.27    0.24
   3  -6  10    0.35    0.28
  -3   6 -10    0.31    0.25
   3  -6  11   14.10    0.65
  -3   6 -11   17.14    0.52
   3  -6  12    0.48    0.19
   3  -5 -12    0.22    0.22
   3  -5 -11   14.53    0.88
   3  -5 -10    0.67    0.30
   3  -5  -9    4.71    0.43
   3  -5  -8    0.53    0.51
   3  -5  -7  105.86    4.53
  -3   5   7  105.93    3.73
   3  -5  -6    0.01    0.26
   3  -5  -5  119.36    4.01
   3  -5  -4    0.11    0.36
   3  -5  -3  104.69    3.27
   3  -5  -3  112.65    3.81
   3  -5  -3  111.17    3.48
   3  -5  -3  115.67    3.78
   3  -5  -2    0.27    0.21
   3  -5  -2    0.35    0.31
   3  -5  -2    0.47    0.19
   3  -5  -2    0.27    0.23
   3  -5  -1  124.00    4.47
   3  -5  -1  125.19    3.93
   3  -5  -1  123.55    4.69
  -3   5   1  126.72    4.00
   3  -5   0    0.54    0.21
   3  -5   0    0.73    0.34
   3  -5   0    0.63    0.21
  -3   5   0    0.27    0.31
   3  -5   1  160.59    5.62
   3  -5   1  165.39    6.37
   3  -5   1  158.36    5.45
   3  -5   1  155.64    5.10
  -3   5  -1  157.18    5.30
   3  -5   2    0.22    0.23
   3  -5   2    0.18    0.22
   3  -5   2    0.30    0.18
   3  -5   2    0.26    0.18
  -3   5  -2    0.41    0.29
   3  -5   3  224.06    9.82
   3  -5   3  193.45    7.65
   3  -5   3  217.02    8.46
  -3   5  -3  215.12    9.18
   3  -5   4   -0.03    0.24
   3  -5   4    0.27    0.19
   3  -5   4    0.07    0.22
  -3   5  -4    0.20    0.21
   3  -5   5  132.35    4.60
   3  -5   5  136.87    5.42
   3  -5   5  120.01    4.75
  -3   5  -5  134.41    4.64
   3  -5   6    0.36    0.28
   3  -5   6    0.48    0.29
   3  -5   6    0.00    0.25
  -3   5  -6    0.31    0.42
  -3   5  -6    0.25    0.25
   3  -5   7    1.12    0.32
   3  -5   7    1.47    0.34
   3  -5   7    1.49    0.33
  -3   5  -7    2.30    0.32
   3  -5   8    0.23    0.46
   3  -5   8    0.85    0.52
   3  -5   8    0.31    0.30
  -3   5  -8    0.23    0.31
   3  -5   9   69.53    2.31
   3  -5   9   71.67    3.08
   3  -5   9   74.28    2.52
  -3   5  -9   68.44    2.38
   3  -5  10    0.23    0.27
   3  -5  10    0.06    0.49
  -3   5 -10    0.42    0.31
   3  -5  11   12.48    0.56
  -3   5 -11   12.58    0.88
   3  -5  12    0.04    0.23
  -3   5 -12    0.35    0.36
   3  -4 -13   14.88    0.52
   3  -4 -12    0.43    0.27
   3  -4 -11   16.40    0.70
   3  -4 -10    0.52    0.51
   3  -4  -9  140.52    6.42
   3  -4  -8    0.31    0.30
  -3   4   8    0.54    0.32
   3  -4  -7  109.59    3.74
  -3   4   7  108.45    4.45
   3  -4  -6    0.15    0.24
  -3   4   6    0.43    0.41
   3  -4  -5   67.19    2.24
   3  -4  -5   66.79    1.96
   3  -4  -5   65.17    1.75
  -3   4   5   68.71    2.31
   3  -4  -4    0.24    0.19
   3  -4  -4    0.41    0.32
   3  -4  -4    0.34    0.16
  -3   4   4    0.09    0.18
   3  -4  -3  288.66   13.16
   3  -4  -3  302.46   13.53
   3  -4  -3  313.04   14.32
   3  -4  -3  323.89   15.73
   3  -4  -3  313.95   13.99
   3  -4  -3  305.73   14.04
   3  -4  -2    0.48    0.24
   3  -4  -2    0.10    0.14
   3  -4  -2    0.18    0.14
   3  -4  -2    0.23    0.17
   3  -4  -1  133.33    4.52
   3  -4  -1  141.77    4.65
   3  -4  -1  139.99    4.38
   3  -4  -1  139.75    4.25
   3  -4  -1  132.99    3.86
  -3   4   1  152.61    4.86
   3  -4   0    0.27    0.17
   3  -4   0    0.57    0.16
   3  -4   0    0.00    0.15
   3  -4   0    0.19    0.13
   3  -4   0    0.12    0.20
  -3   4   0    0.26    0.21
   3  -4   1  426.40   23.26
   3  -4   1  399.62   21.48
   3  -4   1  432.77   24.01
   3  -4   1  417.90   22.36
  -3   4  -1  424.36   22.94
   3  -4   2    0.16    0.18
   3  -4   2    0.46    0.22
   3  -4   2    0.15    0.17
  -3   4  -2    0.65    0.30
  -3   4  -2    0.43    0.21
   3  -4   3    7.10    0.32
   3  -4   3    6.19    0.24
   3  -4   3    7.20    0.31
   3  -4   3    7.08    0.22
  -3   4  -3    7.49    0.34
  -3   4  -3    6.50    0.24
  -3   4  -3    6.67    0.32
   3  -4   4    0.25    0.21
   3  -4   4    0.24    0.15
   3  -4   4    0.43    0.35
   3  -4   4    0.08    0.15
   3  -4   4   -0.01    0.21
  -3   4  -4    0.54    0.34
  -3   4  -4    0.34    0.26
  -3   4  -4    0.07    0.16
  -3   4  -4    0.25    0.25
   3  -4   5   97.36    3.44
   3  -4   5   89.01    2.90
   3  -4   5   88.96    2.42
  -3   4  -5   92.02    2.75
  -3   4  -5   84.73    2.45
  -3   4  -5   96.52    2.69
  -3   4  -5   91.83    3.01
   3  -4   6    0.49    0.25
   3  -4   6    0.14    0.20
  -3   4  -6    0.21    0.25
  -3   4  -6    0.51    0.35
  -3   4  -6    0.70    0.38
  -3   4  -6    0.17    0.24
   3  -4   7   86.98    2.82
  -3   4  -7   88.89    3.48
  -3   4  -7   83.00    2.66
  -3   4  -7   89.87    2.89
   3  -4   8    0.74    0.32
  -3   4  -8    0.16    0.29
  -3   4  -8    0.30    0.29
  -3   4  -8    0.35    0.31
   3  -4   9   67.79    2.89
  -3   4  -9   63.34    2.64
  -3   4  -9   63.34    2.80
  -3   4  -9   69.59    2.38
   3  -4  10    0.42    0.49
  -3   4 -10    0.18    0.33
  -3   4 -10    0.47    0.54
   3  -4  11   16.62    0.99
   3  -4  11   18.41    0.73
  -3   4 -11   20.20    0.82
   3  -4  12    0.39    0.41
  -3   4 -12    0.26    0.27
   3  -4  13   21.60    0.63
  -3   4 -13   23.24    0.66
   3  -3 -13   17.81    0.65
   3  -3 -12    0.23    0.30
   3  -3 -11   64.66    2.85
   3  -3 -10    0.44    0.51
   3  -3  -9   34.78    1.61
  -3   3   9   35.75    1.30
   3  -3  -8    0.55    0.28
  -3   3   8    0.48    0.32
   3  -3  -7  130.23    4.52
  -3   3   7  135.15    5.59
   3  -3  -6    0.58    0.21
   3  -3  -6    0.21    0.22
   3  -3  -6    0.65    0.23
  -3   3   6    0.59    0.40
   3  -3  -5  148.17    4.83
   3  -3  -5  148.69    4.86
   3  -3  -5  143.53    4.75
  -3   3   5  149.17    5.60
   3  -3  -4    0.10    0.14
   3  -3  -4    0.27    0.15
   3  -3  -4    0.30    0.16
  -3   3   4    0.37    0.18
   3  -3  -3   39.64    0.83
   3  -3  -3   41.61    1.02
   3  -3  -3   42.23    0.89
   3  -3  -3   41.19    0.88
   3  -3  -3   42.99    1.06
   3  -3  -3   38.35    0.86
   3  -3  -2    0.15    0.16
   3  -3  -2    0.22    0.16
   3  -3  -2    0.30    0.10
   3  -3  -2    0.33    0.19
   3  -3  -2    0.10    0.18
   3  -3  -2    0.00    0.16
   3  -3  -2    0.03    0.09
   3  -3  -2    0.10    0.10
   3  -3  -1   81.41    1.84
   3  -3  -1   85.55    1.98
   3  -3  -1   78.36    2.03
   3  -3  -1   80.07    1.76
   3  -3  -1   84.72    1.77
   3  -3  -1   81.77    1.83
   3  -3  -1   80.57    2.05
   3  -3   0   -0.07    0.12
   3  -3   0    0.08    0.09
   3  -3   0    0.09    0.12
   3  -3   0    0.09    0.06
   3  -3   0   -0.09    0.12
   3  -3   0   -0.08    0.12
  -3   3   0    0.31    0.14
  -3   3   0    0.04    0.08
   3  -3   1   80.27    2.18
   3  -3   1   77.61    1.63
   3  -3   1   77.26    1.50
   3  -3   1   84.35    1.96
   3  -3   1   85.03    2.02
   3  -3   1   80.92    1.50
  -3   3  -1   83.29    2.33
  -3   3  -1   76.74    1.59
  -3   3  -1   83.71    1.67
   3  -3   2    0.29    0.24
   3  -3   2    0.20    0.12
   3  -3   2    0.08    0.06
   3  -3   2    0.12    0.06
   3  -3   2    0.13    0.16
   3  -3   2    0.26    0.15
   3  -3   2    0.06    0.13
   3  -3   2    0.08    0.10
  -3   3  -2    0.51    0.26
  -3   3  -2    0.10    0.08
  -3   3  -2    0.28    0.14
  -3   3  -2    0.08    0.12
   3  -3   3  284.80   12.67
   3  -3   3  257.54   10.22
   3  -3   3  274.76   11.55
   3  -3   3  263.40   11.20
   3  -3   3  269.89   10.75
   3  -3   3  269.52   10.81
  -3   3  -3  278.34   11.77
  -3   3  -3  266.06   10.95
  -3   3  -3  271.85   11.33
  -3   3  -3  277.18   11.28
   3  -3   4    0.38    0.30
   3  -3   4    0.45    0.31
   3  -3   4    0.32    0.19
   3  -3   4    0.15    0.23
   3  -3   4    0.13    0.20
  -3   3  -4    0.36    0.31
  -3   3  -4    0.51    0.19
  -3   3  -4    0.07    0.15
  -3   3  -4    0.28    0.21
   3  -3   5  170.44    6.74
   3  -3   5  167.00    5.87
   3  -3   5  182.50    7.30
   3  -3   5  178.14    7.11
   3  -3   5  173.34    6.01
   3  -3   5  172.78    5.83
  -3   3  -5  176.38    7.02
  -3   3  -5  177.29    6.06
  -3   3  -5  182.52    6.88
  -3   3  -5  177.02    6.06
   3  -3   6    0.58    0.22
   3  -3   6    0.02    0.24
   3  -3   6    0.37    0.36
   3  -3   6   -0.10    0.20
  -3   3  -6    0.71    0.23
  -3   3  -6   -0.44    0.33
  -3   3  -6    0.83    0.32
   3  -3   7  155.07    5.81
  -3   3  -7  162.01    5.96
  -3   3  -7  158.68    5.86
  -3   3  -7  164.91    6.00
   3  -3   8    0.65    0.28
  -3   3  -8    0.26    0.43
  -3   3  -8    0.63    0.46
  -3   3  -8    0.03    0.28
   3  -3   9  105.97    4.48
  -3   3  -9  103.63    3.53
  -3   3  -9  105.84    3.71
  -3   3  -9  101.27    4.33
   3  -3  10    0.47    0.31
  -3   3 -10    0.12    0.29
  -3   3 -10    0.43    0.34
  -3   3 -10    0.27    0.32
   3  -3  11   13.77    0.62
  -3   3 -11   15.37    0.95
  -3   3 -11   15.87    0.71
  -3   3 -11   16.08    0.72
   3  -3  12   -0.01    0.27
  -3   3 -12    0.75    0.31
  -3   3 -12    0.45    0.31
   3  -3  13   62.75    1.89
  -3   3 -13   75.81    2.22
   3  -2 -14   -0.01    0.36
   3  -2 -14    0.12    0.23
   3  -2 -13   23.92    0.86
   3  -2 -13   24.63    1.31
   3  -2 -12   -0.09    0.32
   3  -2 -12    1.37    0.53
   3  -2 -11   31.40    1.65
   3  -2 -11   32.20    1.25
   3  -2 -10    1.38    0.52
   3  -2 -10    0.33    0.38
   3  -2  -9   26.82    1.35
   3  -2  -9   29.10    1.09
   3  -2  -8    0.69    0.26
  -3   2   8    0.38    0.31
   3  -2  -7   68.21    1.91
  -3   2   7   68.76    2.08
   3  -2  -6    0.37    0.18
   3  -2  -6    0.16    0.23
  -3   2   6    0.34    0.24
  -3   2   6    0.11    0.13
   3  -2  -5    0.41    0.16
   3  -2  -5    0.78    0.32
   3  -2  -5    0.38    0.20
  -3   2   5    0.40    0.21
  -3   2   5    0.22    0.12
   3  -2  -4    0.33    0.20
   3  -2  -4    0.27    0.21
   3  -2  -4    0.47    0.18
   3  -2  -4    0.14    0.17
   3  -2  -4    0.06    0.12
   3  -2  -4    0.06    0.09
  -3   2   4    0.33    0.18
   3  -2  -3  492.74   27.58
   3  -2  -3  530.67   29.28
   3  -2  -3  559.68   32.94
   3  -2  -3  549.52   33.01
   3  -2  -3  550.47   34.04
   3  -2  -3  526.02   32.45
   3  -2  -3  539.32   32.40
  -3   2   3  523.36   31.86
   3  -2  -2    0.10    0.06
   3  -2  -2    0.09    0.07
   3  -2  -2    0.22    0.13
   3  -2  -2    0.47    0.21
   3  -2  -2    0.26    0.13
   3  -2  -2    0.17    0.11
  -3   2   2    0.25    0.18
   3  -2  -1  148.53    3.96
   3  -2  -1  152.03    3.85
   3  -2  -1  147.16    3.71
   3  -2  -1  144.58    4.57
   3  -2  -1  144.73    4.08
   3  -2  -1  142.24    4.41
  -3   2   1  137.93    3.78
  -3   2   1  143.38    4.10
   3  -2   0    0.23    0.11
   3  -2   0    0.08    0.04
   3  -2   0    0.12    0.05
   3  -2   0    0.38    0.18
   3  -2   0    0.27    0.10
   3  -2   0   -0.09    0.20
   3  -2   0    0.24    0.21
   3  -2   0    0.12    0.04
  -3   2   0    0.06    0.11
  -3   2   0    0.11    0.06
   3  -2   1  714.43   52.54
   3  -2   1  676.07   49.17
   3  -2   1  698.16   50.70
   3  -2   1  717.29   53.52
   3  -2   1  742.55   51.70
  -3   2  -1  704.72   52.13
  -3   2  -1  697.60   49.85
  -3   2  -1  701.97   48.34
  -3   2  -1  712.52   46.84
  -3   2  -1  724.75   47.61
   3  -2   2    0.28    0.14
   3  -2   2   -0.02    0.09
   3  -2   2    0.69    0.24
   3  -2   2   -0.09    0.15
   3  -2   2    0.11    0.09
  -3   2  -2    0.07    0.14
  -3   2  -2    0.31    0.16
  -3   2  -2    0.29    0.15
  -3   2  -2    0.13    0.10
  -3   2  -2    0.18    0.07
   3  -2   3  304.27   13.50
   3  -2   3  292.15   11.37
   3  -2   3  306.35   12.83
   3  -2   3  310.69   13.80
   3  -2   3  318.95   14.90
   3  -2   3  318.90   13.65
  -3   2  -3  306.63   14.39
  -3   2  -3  303.37   12.08
  -3   2  -3  309.72   13.48
  -3   2  -3  309.46   13.30
  -3   2  -3  320.81   13.37
  -3   2  -3  326.63   13.98
   3  -2   4   -0.06    0.17
   3  -2   4    0.24    0.11
   3  -2   4    0.27    0.28
   3  -2   4    0.42    0.17
   3  -2   4    0.55    0.23
  -3   2  -4    0.27    0.27
  -3   2  -4    0.15    0.14
  -3   2  -4    0.15    0.19
  -3   2  -4    0.29    0.23
  -3   2  -4    0.16    0.12
  -3   2  -4    0.04    0.12
   3  -2   5  194.03    7.24
   3  -2   5  198.09    6.92
   3  -2   5  194.07    7.27
   3  -2   5  199.90    8.04
   3  -2   5  198.38    7.81
  -3   2  -5  194.21    7.23
  -3   2  -5  188.84    6.92
  -3   2  -5  209.17    7.54
  -3   2  -5  206.92    7.53
  -3   2  -5  198.08    7.09
  -3   2  -5  204.08    7.29
   3  -2   6    0.18    0.19
   3  -2   6    0.05    0.15
   3  -2   6    0.02    0.35
   3  -2   6   -0.02    0.33
   3  -2   6    0.87    0.32
  -3   2  -6    0.07    0.20
  -3   2  -6    0.32    0.27
  -3   2  -6    0.07    0.20
  -3   2  -6    0.71    0.29
  -3   2  -6    0.13    0.19
   3  -2   7  150.08    5.72
   3  -2   7  160.04    5.87
  -3   2  -7  153.37    6.24
  -3   2  -7  163.46    5.75
  -3   2  -7  165.48    6.66
  -3   2  -7  158.49    5.58
  -3   2  -7  161.93    6.34
   3  -2   8    0.60    0.41
  -3   2  -8    0.43    0.26
  -3   2  -8    0.74    0.45
  -3   2  -8    1.16    0.43
   3  -2   9   43.42    1.43
  -3   2  -9   47.31    1.46
  -3   2  -9   47.55    1.56
  -3   2  -9   46.67    1.50
   3  -2  10    0.60    0.48
  -3   2 -10    0.34    0.30
  -3   2 -10    0.46    0.33
  -3   2 -10    0.67    0.31
  -3   2 -11   18.57    1.03
  -3   2 -11   18.47    0.80
  -3   2 -11   17.07    0.77
  -3   2 -12    0.13    0.31
  -3   2 -12   -0.26    0.30
  -3   2 -13   42.56    1.81
  -3   2 -13   41.86    1.34
   3  -2  14   -0.09    0.21
  -3   2 -14    0.46    0.21
   3  -1 -14    0.90    0.42
   3  -1 -14    1.01    0.41
   3  -1 -13   14.64    0.66
   3  -1 -13   15.71    0.69
   3  -1 -12    0.31    0.33
   3  -1 -12    0.44    0.33
   3  -1 -11   16.23    0.76
   3  -1 -11   16.31    1.17
   3  -1 -10    0.57    0.33
   3  -1 -10    0.86    0.37
   3  -1  -9    8.48    0.74
   3  -1  -9    8.87    0.86
   3  -1  -8    0.27    0.25
   3  -1  -8    0.73    0.30
   3  -1  -7  136.24    4.39
   3  -1  -7  132.69    4.61
   3  -1  -7  124.70    4.51
   3  -1  -7  125.84    4.05
  -3   1   7  127.69    4.40
  -3   1   7  131.46    3.99
   3  -1  -6    0.35    0.29
   3  -1  -6    0.67    0.23
   3  -1  -6    0.03    0.23
   3  -1  -6    0.36    0.26
   3  -1  -6    0.37    0.25
  -3   1   6    0.16    0.24
  -3   1   6    0.09    0.13
  -3   1   6    0.12    0.12
  -3   1   6    0.21    0.13
   3  -1  -5  367.80   18.57
   3  -1  -5  369.56   19.85
   3  -1  -5  354.97   19.18
   3  -1  -5  343.04   17.67
   3  -1  -5  365.62   17.48
  -3   1   5  348.89   17.04
  -3   1   5  366.54   17.13
  -3   1   5  352.56   16.49
  -3   1   5  366.93   17.15
   3  -1  -4    0.20    0.18
   3  -1  -4    0.21    0.18
   3  -1  -4    0.21    0.18
   3  -1  -4   -0.05    0.13
   3  -1  -4   -0.09    0.15
  -3   1   4    0.16    0.21
  -3   1   4    0.28    0.14
  -3   1   4    0.16    0.13
  -3   1   4    0.04    0.08
   3  -1  -3  241.87    8.53
   3  -1  -3  220.99    7.50
   3  -1  -3  217.92    8.27
   3  -1  -3  211.04    8.03
   3  -1  -3  223.44    8.15
   3  -1  -3  227.13    7.46
  -3   1   3  231.29    8.29
  -3   1   3  222.09    7.33
  -3   1   3  216.60    7.42
  -3   1   3  225.90    7.43
   3  -1  -2    0.09    0.04
   3  -1  -2    0.24    0.10
   3  -1  -2   -0.01    0.06
   3  -1  -2   -0.13    0.16
   3  -1  -2    0.06    0.15
   3  -1  -2    0.51    0.21
   3  -1  -2    0.11    0.07
  -3   1   2    0.19    0.08
  -3   1   2    0.28    0.21
  -3   1   2   -0.00    0.06
  -3   1   2   -0.09    0.11
   3  -1  -1  188.24    5.55
   3  -1  -1  186.15    4.96
   3  -1  -1  180.49    4.73
   3  -1  -1  188.41    6.23
   3  -1  -1  174.47    5.77
   3  -1  -1  188.98    6.38
   3  -1  -1  167.32    4.97
   3  -1  -1  175.21    4.66
  -3   1   1  179.86    5.22
  -3   1   1  176.22    5.62
  -3   1   1  180.59    5.14
  -3   1   1  172.45    4.63
   3  -1   0    0.02    0.09
   3  -1   0    0.45    0.16
   3  -1   0    0.11    0.23
   3  -1   0    0.07    0.14
  -3   1   0    0.32    0.09
  -3   1   0    0.60    0.23
  -3   1   0    0.09    0.22
  -3   1   0    0.27    0.12
  -3   1   0    0.07    0.07
  -3   1   0    0.30    0.08
   3  -1   1 1001.86   89.64
   3  -1   1  932.84   84.61
   3  -1   1 1010.72   90.78
   3  -1   1  959.67   84.54
  -3   1  -1  994.28   89.22
  -3   1  -1  957.45   87.08
  -3   1  -1  967.39   87.05
  -3   1  -1  999.73   87.37
  -3   1  -1  949.66   80.82
  -3   1  -1  932.85   80.25
   3  -1   2    0.05    0.13
   3  -1   2    0.17    0.13
   3  -1   2    0.23    0.14
   3  -1   2    0.03    0.23
   3  -1   2    0.29    0.11
  -3   1  -2   -0.02    0.13
  -3   1  -2    0.18    0.14
  -3   1  -2    0.04    0.18
  -3   1  -2    0.20    0.13
  -3   1  -2    0.12    0.14
   3  -1   3   48.16    1.04
   3  -1   3   46.93    1.25
   3  -1   3   48.57    1.06
   3  -1   3   48.96    1.30
   3  -1   3   49.82    1.26
  -3   1  -3   48.04    1.04
  -3   1  -3   45.61    1.01
  -3   1  -3   47.52    0.98
  -3   1  -3   48.86    1.08
  -3   1  -3   48.09    1.08
   3  -1   4    0.05    0.16
   3  -1   4    0.19    0.14
   3  -1   4    0.15    0.15
   3  -1   4    0.39    0.15
   3  -1   4   -0.05    0.15
  -3   1  -4    0.24    0.25
  -3   1  -4    0.10    0.10
  -3   1  -4   -0.03    0.10
  -3   1  -4    0.03    0.17
  -3   1  -4    0.43    0.16
  -3   1  -4    0.49    0.20
  -3   1  -4    0.01    0.13
   3  -1   5   90.25    2.89
   3  -1   5   90.29    2.47
   3  -1   5   87.92    2.42
   3  -1   5   93.45    2.88
   3  -1   5   94.10    2.95
  -3   1  -5   89.62    2.48
  -3   1  -5   90.15    2.26
  -3   1  -5   92.31    2.33
  -3   1  -5   96.33    2.64
  -3   1  -5   96.15    3.01
  -3   1  -5   92.76    2.77
  -3   1  -5  100.52    2.95
   3  -1   6    0.57    0.19
   3  -1   6    0.54    0.32
   3  -1   6    0.74    0.30
   3  -1   6    0.36    0.34
  -3   1  -6    0.69    0.34
  -3   1  -6    0.79    0.34
  -3   1  -6    0.04    0.34
  -3   1  -6    0.97    0.31
  -3   1  -6    0.19    0.32
   3  -1   7   26.36    1.03
   3  -1   7   24.25    0.72
   3  -1   7   24.69    0.96
  -3   1  -7   26.43    0.75
  -3   1  -7   27.06    1.11
  -3   1  -7   26.01    1.10
  -3   1  -7   25.87    1.03
   3  -1   8    0.29    0.24
   3  -1   8    0.23    0.24
  -3   1  -8    0.20    0.25
  -3   1  -8    1.04    0.44
  -3   1  -8    1.33    0.42
   3  -1   9   91.62    3.67
  -3   1  -9   93.50    3.06
  -3   1  -9   95.91    4.05
  -3   1  -9   95.04    3.22
   3  -1  10    0.10    0.29
  -3   1 -10    0.30    0.28
  -3   1 -10    0.42    0.33
  -3   1 -10    0.24    0.31
   3  -1  11    4.88    0.66
  -3   1 -11    5.48    0.64
  -3   1 -11    5.04    0.47
  -3   1 -11    4.85    0.45
   3  -1  12    0.44    0.42
  -3   1 -12   -0.12    0.31
  -3   1 -12    0.32    0.49
  -3   1 -13    8.89    0.74
  -3   1 -13    8.27    0.47
  -3   1 -14    0.03    0.22
  -3   1 -14    0.58    0.35
   3   0 -14    0.39    0.26
   3   0 -14    0.44    0.37
   3   0 -13   24.92    1.32
   3   0 -13   24.38    1.27
   3   0 -12    0.60    0.57
   3   0 -12    0.91    0.59
   3   0 -11    8.76    0.88
   3   0 -11    9.25    0.61
   3   0 -11    7.17    0.50
   3   0 -10   -0.07    0.34
   3   0 -10    0.70    0.34
   3   0 -10    0.70    0.50
   3   0  -9  251.16   12.61
   3   0  -9  238.63   11.17
   3   0  -9  239.49   11.03
  -3   0   9  231.52   10.37
   3   0  -8    0.11    0.26
   3   0  -8    1.11    0.46
   3   0  -8    0.12    0.25
  -3   0   8    0.43    0.36
  -3   0   8    0.37    0.24
   3   0  -7   39.56    1.41
   3   0  -7   37.42    1.52
   3   0  -7   35.28    1.28
   3   0  -7   38.65    1.03
  -3   0   7   38.04    0.99
  -3   0   7   36.81    0.94
  -3   0   7   39.24    1.31
  -3   0   7   37.22    0.95
  -3   0   7   36.58    0.92
   3   0  -6    0.73    0.31
   3   0  -6    0.33    0.23
   3   0  -6    0.43    0.24
   3   0  -6    0.40    0.31
   3   0  -6   -0.01    0.18
  -3   0   6    0.45    0.27
  -3   0   6    0.04    0.18
  -3   0   6    0.46    0.28
  -3   0   6    0.10    0.16
  -3   0   6    0.34    0.25
   3   0  -5  149.64    4.60
   3   0  -5  142.85    4.73
   3   0  -5  132.10    4.47
   3   0  -5  141.27    4.48
   3   0  -5  141.88    4.39
  -3   0   5  145.02    4.74
  -3   0   5  140.24    4.39
  -3   0   5  148.83    4.88
  -3   0   5  138.66    4.24
  -3   0   5  147.11    4.39
   3   0  -4    0.11    0.13
   3   0  -4    0.28    0.21
   3   0  -4    0.31    0.19
   3   0  -4   -0.01    0.16
   3   0  -4    0.00    0.13
  -3   0   4    0.12    0.12
  -3   0   4    0.12    0.25
  -3   0   4    0.21    0.20
  -3   0   4    0.12    0.13
  -3   0   4    0.32    0.12
   3   0  -3  217.61    7.62
   3   0  -3  205.46    7.61
   3   0  -3  187.26    7.61
   3   0  -3  204.99    7.21
   3   0  -3  199.98    6.74
  -3   0   3  206.49    6.69
  -3   0   3  207.49    7.23
  -3   0   3  211.74    7.14
  -3   0   3  186.36    6.86
  -3   0   3  202.45    7.01
   3   0  -2    0.02    0.09
   3   0  -2    0.22    0.15
   3   0  -2    0.27    0.30
   3   0  -2    0.30    0.17
   3   0  -2    0.03    0.25
   3   0  -2    0.15    0.16
  -3   0   2    0.16    0.09
  -3   0   2    0.07    0.07
  -3   0   2    0.12    0.23
  -3   0   2    0.19    0.11
  -3   0   2    0.36    0.19
  -3   0   2    0.13    0.15
   3   0  -1   20.40    0.29
   3   0  -1   20.32    0.74
   3   0  -1   21.81    0.64
   3   0  -1   20.45    0.45
  -3   0   1   21.27    0.33
  -3   0   1   20.48    0.31
  -3   0   1   21.51    0.53
  -3   0   1   19.74    0.44
  -3   0   1   20.76    0.40
  -3   0   1   19.46    0.37
   3   0   0    0.04    0.10
   3   0   0    0.08    0.04
   3   0   0   -0.16    0.28
   3   0   0    0.00    0.14
   3   0   0    0.35    0.19
   3   0   0    0.34    0.14
  -3   0   0    0.17    0.16
  -3   0   0    0.06    0.04
  -3   0   0    0.29    0.16
  -3   0   0    0.32    0.23
  -3   0   0    0.30    0.19
  -3   0   0    0.18    0.16
   3   0   1  192.93    6.10
   3   0   1  167.28    5.84
   3   0   1  187.80    6.55
   3   0   1  191.51    6.28
   3   0   1  183.33    5.72
  -3   0  -1  190.75    6.39
  -3   0  -1  177.89    6.22
  -3   0  -1  179.44    6.35
  -3   0  -1  186.69    6.39
  -3   0  -1  183.70    6.26
   3   0   2    0.16    0.23
   3   0   2    0.17    0.17
   3   0   2    0.32    0.14
   3   0   2   -0.07    0.14
  -3   0  -2    0.39    0.14
  -3   0  -2    0.17    0.04
  -3   0  -2    0.12    0.05
  -3   0  -2    0.46    0.18
  -3   0  -2    0.43    0.22
  -3   0  -2    0.26    0.11
  -3   0  -2    0.23    0.12
   3   0   3    7.25    0.40
   3   0   3    6.66    0.36
   3   0   3    7.04    0.23
   3   0   3    7.27    0.28
  -3   0  -3    7.58    0.26
  -3   0  -3    6.99    0.29
  -3   0  -3    7.41    0.27
  -3   0  -3    7.40    0.23
  -3   0  -3    7.01    0.36
   3   0   4   -0.03    0.30
   3   0   4    0.04    0.15
   3   0   4    0.28    0.22
   3   0   4    0.37    0.17
  -3   0  -4    0.29    0.16
  -3   0  -4    0.08    0.07
  -3   0  -4    0.24    0.14
  -3   0  -4    0.41    0.21
  -3   0  -4    0.08    0.17
  -3   0  -4    0.71    0.24
  -3   0  -4    0.37    0.25
   3   0   5   46.16    1.12
   3   0   5   43.50    1.14
   3   0   5   41.20    1.01
   3   0   5   43.20    1.00
   3   0   5   47.48    1.50
  -3   0  -5   43.07    1.34
  -3   0  -5   44.21    1.06
  -3   0  -5   46.37    1.23
  -3   0  -5   43.16    1.08
  -3   0  -5   44.15    1.07
  -3   0  -5   45.52    1.11
   3   0   6    0.68    0.20
   3   0   6    0.20    0.22
   3   0   6    0.13    0.18
   3   0   6    0.10    0.17
   3   0   6    0.31    0.36
  -3   0  -6    0.31    0.20
  -3   0  -6    0.46    0.25
  -3   0  -6    0.38    0.36
  -3   0  -6    0.27    0.20
  -3   0  -6    0.52    0.35
   3   0   7   94.29    3.62
   3   0   7   91.53    2.73
  -3   0  -7   99.01    2.99
  -3   0  -7   97.40    3.07
  -3   0  -7  101.48    3.64
   3   0   8    0.32    0.27
  -3   0  -8    0.12    0.25
  -3   0  -8    0.35    0.28
  -3   0  -8    0.36    0.43
   3   0   9   49.65    2.23
  -3   0  -9   51.65    2.11
  -3   0  -9   52.98    1.77
  -3   0  -9   52.99    1.75
   3   0  10    0.23    0.30
  -3   0 -10    0.68    0.47
  -3   0 -10    0.29    0.54
  -3   0 -10    0.20    0.34
   3   0  11    2.81    0.59
  -3   0 -11    2.25    0.34
  -3   0 -11    2.69    0.40
  -3   0 -11    3.37    0.39
   3   0  12    0.34    0.30
  -3   0 -12    0.65    0.30
  -3   0 -12   -0.00    0.31
   3   0  13   91.02    3.01
  -3   0 -13  101.25    3.35
  -3   0 -13   99.83    3.29
   3   1 -14    0.29    0.38
   3   1 -13   37.85    1.20
   3   1 -13   33.38    1.04
   3   1 -13   31.23    1.29
   3   1 -12    0.40    0.34
   3   1 -12    0.41    0.32
   3   1 -12    0.23    0.31
   3   1 -11   56.74    2.66
   3   1 -11   55.05    1.89
   3   1 -11   56.59    2.48
  -3  -1  11   51.73    2.16
  -3  -1  11   50.56    2.22
   3   1 -10    0.17    0.35
   3   1 -10    0.63    0.34
   3   1 -10    0.02    0.32
  -3  -1  10    0.11    0.46
  -3  -1  10    0.15    0.29
   3   1  -9   12.67    0.96
   3   1  -9   12.22    0.99
   3   1  -9   13.04    0.92
  -3  -1   9   11.00    0.52
  -3  -1   9   13.16    0.88
   3   1  -8    0.51    0.46
   3   1  -8    0.25    0.50
   3   1  -8    0.36    0.44
  -3  -1   8    0.01    0.40
  -3  -1   8    0.28    0.27
   3   1  -7    3.55    0.33
   3   1  -7    4.48    0.59
   3   1  -7    3.12    0.51
  -3  -1   7    3.51    0.30
  -3  -1   7    3.73    0.31
   3   1  -6    0.34    0.36
   3   1  -6    0.60    0.25
   3   1  -6    0.54    0.24
   3   1  -6    0.20    0.22
   3   1  -6    0.52    0.23
  -3  -1   6    0.10    0.19
  -3  -1   6    0.50    0.21
  -3  -1   6    0.08    0.34
  -3  -1   6    0.23    0.33
  -3  -1   6    0.28    0.19
   3   1  -5  119.94    3.67
   3   1  -5  122.66    3.94
   3   1  -5  116.44    3.80
   3   1  -5  123.64    3.81
   3   1  -5  118.12    3.68
  -3  -1   5  119.94    3.47
  -3  -1   5  121.08    4.12
  -3  -1   5  121.56    3.67
  -3  -1   5  111.98    3.95
  -3  -1   5  112.80    3.84
   3   1  -4   -0.09    0.17
   3   1  -4    0.54    0.22
   3   1  -4    0.13    0.32
   3   1  -4    0.33    0.31
   3   1  -4   -0.03    0.17
  -3  -1   4    0.20    0.14
  -3  -1   4    0.14    0.18
  -3  -1   4    0.27    0.17
  -3  -1   4    0.39    0.27
  -3  -1   4    0.56    0.25
   3   1  -3    0.95    0.16
   3   1  -3    0.70    0.22
   3   1  -3    0.88    0.33
   3   1  -3    0.87    0.18
   3   1  -3    0.63    0.17
  -3  -1   3    0.64    0.11
  -3  -1   3    0.73    0.12
  -3  -1   3    0.91    0.20
  -3  -1   3    1.02    0.28
  -3  -1   3    0.75    0.18
  -3  -1   3    1.01    0.18
   3   1  -2    0.35    0.14
   3   1  -2    0.21    0.21
   3   1  -2    0.72    0.35
   3   1  -2    0.84    0.31
   3   1  -2    0.69    0.26
   3   1  -2    0.42    0.15
  -3  -1   2    0.24    0.14
  -3  -1   2    0.69    0.26
  -3  -1   2    0.35    0.15
  -3  -1   2    0.24    0.16
  -3  -1   2    0.31    0.15
   3   1  -1   29.44    0.66
   3   1  -1   28.30    0.66
   3   1  -1   28.91    0.74
   3   1  -1   28.78    0.62
   3   1  -1   28.44    0.66
   3   1  -1   27.12    0.60
  -3  -1   1   28.86    0.50
  -3  -1   1   26.63    0.47
  -3  -1   1   26.92    0.96
  -3  -1   1   27.70    0.62
  -3  -1   1   28.30    0.83
  -3  -1   1   27.55    0.82
   3   1   0    0.24    0.12
   3   1   0    0.11    0.08
   3   1   0    0.60    0.20
   3   1   0    0.39    0.15
   3   1   0   -0.08    0.26
   3   1   0    0.21    0.14
  -3  -1   0   -0.03    0.19
  -3  -1   0    0.02    0.13
  -3  -1   0    0.51    0.32
  -3  -1   0    0.36    0.15
  -3  -1   0    0.26    0.16
  -3  -1   0    0.13    0.15
   3   1   1   63.44    1.38
   3   1   1   59.02    1.14
   3   1   1   61.80    1.62
   3   1   1   64.38    1.67
   3   1   1   63.93    1.53
   3   1   1   64.72    1.48
  -3  -1  -1   63.40    1.38
  -3  -1  -1   59.70    1.19
  -3  -1  -1   61.84    1.61
  -3  -1  -1   63.29    1.45
  -3  -1  -1   62.49    1.47
  -3  -1  -1   64.04    1.53
   3   1   2   -0.07    0.15
   3   1   2   -0.25    0.20
   3   1   2    0.46    0.20
   3   1   2    0.74    0.28
   3   1   2   -0.05    0.15
  -3  -1  -2    0.12    0.24
  -3  -1  -2    0.20    0.12
  -3  -1  -2    0.16    0.09
  -3  -1  -2    0.19    0.20
  -3  -1  -2    0.57    0.22
  -3  -1  -2   -0.28    0.16
  -3  -1  -2   -0.17    0.16
   3   1   3  240.12    9.09
   3   1   3  216.19    8.81
   3   1   3  209.16    7.95
   3   1   3  230.82    9.00
   3   1   3  242.72    9.46
  -3  -1  -3  230.20    8.73
  -3  -1  -3  208.65    7.78
  -3  -1  -3  220.95    8.40
  -3  -1  -3  224.97    9.14
  -3  -1  -3  226.44    8.82
  -3  -1  -3  231.26    8.92
  -3  -1  -3  239.53    9.94
   3   1   4   -0.14    0.18
   3   1   4    0.83    0.34
   3   1   4    0.35    0.23
   3   1   4    0.12    0.13
   3   1   4    0.33    0.32
  -3  -1  -4    0.12    0.18
  -3  -1  -4    0.11    0.10
  -3  -1  -4    0.19    0.21
  -3  -1  -4   -0.33    0.24
  -3  -1  -4   -0.10    0.32
  -3  -1  -4   -0.07    0.19
  -3  -1  -4    0.45    0.31
   3   1   5   40.43    1.03
   3   1   5   38.88    1.07
  -3  -1  -5   40.00    1.04
  -3  -1  -5   36.97    1.14
  -3  -1  -5   42.53    1.70
  -3  -1  -5   39.18    1.05
  -3  -1  -5   38.41    1.02
  -3  -1  -5   41.11    1.10
   3   1   6    0.17    0.26
  -3  -1  -6    0.57    0.22
  -3  -1  -6    0.62    0.39
  -3  -1  -6   -0.05    0.38
   3   1   7   53.43    1.78
  -3  -1  -7   56.45    1.62
  -3  -1  -7   54.32    1.71
  -3  -1  -7   56.59    1.70
   3   1   8    0.31    0.31
  -3  -1  -8    0.27    0.26
  -3  -1  -8    0.19    0.30
  -3  -1  -8    0.31    0.29
   3   1   9  143.02    5.94
  -3  -1  -9  150.21    5.72
  -3  -1  -9  147.22    6.89
  -3  -1  -9  149.24    6.83
   3   1  10    0.46    0.54
  -3  -1 -10    0.14    0.48
  -3  -1 -10    0.44    0.33
  -3  -1 -10    0.52    0.34
   3   1  11    2.13    0.39
  -3  -1 -11    2.04    0.33
  -3  -1 -11    2.25    0.39
  -3  -1 -11    2.88    0.38
   3   1  12    0.07    0.48
  -3  -1 -12    0.35    0.30
  -3  -1 -12    1.09    0.46
   3   1  13   19.10    0.89
  -3  -1 -13   18.92    0.93
  -3  -1 -13   19.40    0.65
   3   2 -13    2.14    0.31
   3   2 -13    1.31    0.34
   3   2 -13    1.59    0.24
  -3  -2  13    1.18    0.20
  -3  -2  13    1.16    0.33
   3   2 -12    0.54    0.32
   3   2 -12    0.29    0.26
   3   2 -12    0.09    0.29
  -3  -2  12    0.17    0.25
  -3  -2  12    0.08    0.26
   3   2 -11    6.33    0.82
   3   2 -11    5.76    0.75
   3   2 -11    5.97    0.48
  -3  -2  11    6.76    0.43
  -3  -2  11    6.15    0.45
   3   2 -10   -0.04    0.37
   3   2 -10    0.42    0.33
   3   2 -10    0.21    0.55
  -3  -2  10    0.65    0.46
  -3  -2  10    0.13    0.30
   3   2  -9    7.32    0.56
   3   2  -9    8.24    0.84
   3   2  -9    7.54    0.52
  -3  -2   9    6.81    0.47
  -3  -2   9    7.76    0.74
   3   2  -8    0.26    0.34
   3   2  -8    0.90    0.51
   3   2  -8    0.46    0.32
  -3  -2   8    0.30    0.47
  -3  -2   8    0.96    0.47
   3   2  -7    3.49    0.38
   3   2  -7    2.71    0.36
  -3  -2   7    3.65    0.33
  -3  -2   7    3.26    0.54
   3   2  -6    0.41    0.27
   3   2  -6    0.27    0.27
   3   2  -6    0.40    0.26
  -3  -2   6    0.21    0.25
  -3  -2   6    0.46    0.26
   3   2  -5   48.53    1.34
   3   2  -5   46.18    1.70
   3   2  -5   45.43    1.28
   3   2  -5   47.42    1.74
  -3  -2   5   46.38    1.52
  -3  -2   5   46.83    1.26
  -3  -2   5   47.33    1.72
  -3  -2   5   43.42    1.27
  -3  -2   5   44.89    1.26
   3   2  -4    0.19    0.22
   3   2  -4    0.40    0.36
   3   2  -4    0.28    0.21
   3   2  -4    0.17    0.22
   3   2  -4    0.19    0.35
  -3  -2   4    0.25    0.17
  -3  -2   4    0.24    0.21
  -3  -2   4    0.44    0.23
  -3  -2   4    0.00    0.22
  -3  -2   4    0.82    0.32
   3   2  -3   79.67    2.14
   3   2  -3   78.69    2.71
   3   2  -3   72.63    2.06
   3   2  -3   80.85    2.14
   3   2  -3   79.45    2.62
  -3  -2   3   72.92    1.82
  -3  -2   3   75.89    1.79
  -3  -2   3   72.86    2.13
  -3  -2   3   75.14    2.01
  -3  -2   3   79.82    2.19
  -3  -2   3   76.58    2.16
  -3  -2   3   72.87    2.43
   3   2  -2    0.20    0.21
   3   2  -2    0.34    0.17
   3   2  -2    0.64    0.22
   3   2  -2    0.68    0.21
   3   2  -2    0.26    0.18
   3   2  -2    0.40    0.19
  -3  -2   2    0.24    0.15
  -3  -2   2    0.47    0.19
  -3  -2   2    0.36    0.20
  -3  -2   2    0.67    0.33
  -3  -2   2    0.56    0.31
   3   2  -1   38.58    1.04
   3   2  -1   39.50    0.89
   3   2  -1   42.10    1.10
   3   2  -1   40.36    0.92
   3   2  -1   38.36    1.00
   3   2  -1   41.18    1.32
  -3  -2   1   40.90    1.04
  -3  -2   1   38.35    0.85
  -3  -2   1   39.57    1.33
  -3  -2   1   39.85    1.20
  -3  -2   1   39.83    1.01
  -3  -2   1   40.01    1.34
   3   2   0    0.37    0.15
   3   2   0    0.29    0.22
   3   2   0   -0.05    0.22
   3   2   0    0.01    0.15
   3   2   0    0.23    0.21
   3   2   0    0.18    0.19
  -3  -2   0    0.25    0.14
  -3  -2   0    0.35    0.22
  -3  -2   0    0.43    0.20
  -3  -2   0    0.39    0.16
  -3  -2   0    0.14    0.20
  -3  -2   0    0.08    0.20
   3   2   1  138.86    4.21
   3   2   1  128.77    3.89
   3   2   1  130.36    4.89
   3   2   1  131.34    3.95
   3   2   1  139.41    5.08
   3   2   1  136.30    4.37
  -3  -2  -1  135.15    4.50
  -3  -2  -1  127.09    4.24
  -3  -2  -1  135.14    4.47
  -3  -2  -1  127.44    3.93
  -3  -2  -1  131.60    4.22
  -3  -2  -1  134.28    4.38
   3   2   2    0.02    0.18
   3   2   2    0.40    0.21
   3   2   2    0.23    0.22
   3   2   2    0.27    0.14
   3   2   2    1.17    0.34
   3   2   2    0.54    0.34
  -3  -2  -2    0.33    0.19
  -3  -2  -2    0.40    0.24
  -3  -2  -2    0.33    0.24
  -3  -2  -2    0.19    0.15
  -3  -2  -2    0.12    0.34
  -3  -2  -2    0.34    0.22
   3   2   3  263.07   10.94
   3   2   3  240.56   10.53
   3   2   3  220.30    9.79
   3   2   3  232.96   10.02
   3   2   3  263.04   12.25
   3   2   3  249.52   10.75
  -3  -2  -3  255.45   10.59
  -3  -2  -3  232.45    9.42
  -3  -2  -3  242.35   10.28
  -3  -2  -3  260.64   11.57
  -3  -2  -3  247.87   10.64
  -3  -2  -3  265.28   11.44
   3   2   4    0.28    0.25
  -3  -2  -4    0.43    0.34
  -3  -2  -4    0.05    0.15
  -3  -2  -4    0.47    0.30
  -3  -2  -4    0.44    0.24
  -3  -2  -4    0.25    0.23
  -3  -2  -4    0.37    0.25
   3   2   5    5.80    0.38
  -3  -2  -5    5.72    0.51
  -3  -2  -5    4.42    0.36
  -3  -2  -5    4.40    0.35
   3   2   6    0.16    0.30
  -3  -2  -6    0.19    0.42
  -3  -2  -6    0.65    0.43
  -3  -2  -6    0.32    0.27
   3   2   7   80.55    3.63
  -3  -2  -7   84.29    2.67
  -3  -2  -7   80.70    2.81
  -3  -2  -7   83.36    2.82
   3   2   8    0.98    0.35
  -3  -2  -8    0.18    0.29
  -3  -2  -8   -0.25    0.53
  -3  -2  -8    1.17    0.51
   3   2   9    6.13    0.52
  -3  -2  -9    6.02    0.43
  -3  -2  -9    6.20    0.49
  -3  -2  -9    6.05    0.49
   3   2  10    0.69    0.54
  -3  -2 -10    0.77    0.48
  -3  -2 -10    0.56    0.53
  -3  -2 -10    0.12    0.32
   3   2  11    1.99    0.37
  -3  -2 -11    2.44    0.49
  -3  -2 -11    2.03    0.36
  -3  -2 -11    2.83    0.58
   3   2  12    0.46    0.27
  -3  -2 -12    0.15    0.25
  -3  -2 -12    0.12    0.26
   3   3 -13    4.10    0.42
  -3  -3  13    2.91    0.20
   3   3 -12    0.79    0.46
   3   3 -12    0.40    0.39
  -3  -3  12   -0.10    0.37
  -3  -3  12    0.61    0.36
   3   3 -11    0.52    0.34
   3   3 -11    0.77    0.49
  -3  -3  11    0.85    0.47
  -3  -3  11    1.10    0.46
   3   3 -10    0.74    0.59
   3   3 -10    0.49    0.34
  -3  -3  10    0.55    0.50
  -3  -3  10    0.51    0.31
   3   3  -9   79.78    2.90
   3   3  -9   71.86    3.38
   3   3  -9   78.44    2.76
  -3  -3   9   75.71    2.53
  -3  -3   9   77.15    2.67
   3   3  -8    0.83    0.36
   3   3  -8    0.64    0.33
   3   3  -8    0.51    0.34
  -3  -3   8    0.10    0.31
  -3  -3   8    0.13    0.33
   3   3  -7    3.82    0.70
   3   3  -7    4.36    0.67
   3   3  -7    3.87    0.44
  -3  -3   7    4.55    0.61
  -3  -3   7    4.43    0.42
   3   3  -6    0.26    0.31
   3   3  -6    0.27    0.29
   3   3  -6    0.89    0.48
  -3  -3   6    0.57    0.44
  -3  -3   6    0.13    0.30
   3   3  -5   92.93    3.77
   3   3  -5   93.81    3.78
   3   3  -5   91.30    3.10
  -3  -3   5   91.62    2.92
  -3  -3   5   97.01    3.83
   3   3  -4    0.46    0.25
   3   3  -4    0.38    0.27
   3   3  -4    0.59    0.27
  -3  -3   4    0.15    0.24
  -3  -3   4    0.10    0.26
   3   3  -3   68.60    2.39
   3   3  -3   63.58    1.83
   3   3  -3   60.34    2.15
   3   3  -3   63.53    1.91
  -3  -3   3   59.46    1.76
  -3  -3   3   60.21    1.88
  -3  -3   3   62.43    2.08
  -3  -3   3   63.65    1.78
  -3  -3   3   61.70    1.82
   3   3  -2    0.05    0.22
   3   3  -2    0.15    0.22
   3   3  -2    0.32    0.22
   3   3  -2   -0.00    0.21
   3   3  -2    0.00    0.26
  -3  -3   2    0.44    0.27
  -3  -3   2    0.17    0.18
  -3  -3   2    0.32    0.31
  -3  -3   2    0.31    0.33
  -3  -3   2    0.41    0.26
  -3  -3   2    0.32    0.25
   3   3  -1   31.60    1.08
   3   3  -1   30.89    1.16
   3   3  -1   34.67    1.30
   3   3  -1   32.04    1.09
   3   3  -1   32.62    0.98
  -3  -3   1   31.35    0.78
  -3  -3   1   31.58    0.83
  -3  -3   1   33.56    0.94
  -3  -3   1   32.61    0.85
  -3  -3   1   33.66    1.33
  -3  -3   1   34.22    1.39
   3   3   0    0.07    0.31
   3   3   0    0.37    0.31
   3   3   0    0.26    0.23
   3   3   0    0.06    0.18
   3   3   0    0.00    0.25
  -3  -3   0   -0.14    0.19
  -3  -3   0    0.22    0.30
  -3  -3   0    0.56    0.37
  -3  -3   0    0.42    0.30
  -3  -3   0   -0.15    0.25
  -3  -3   0    0.79    0.26
   3   3   1  151.33    5.85
   3   3   1  150.43    5.88
   3   3   1  154.53    5.61
   3   3   1  149.20    5.53
   3   3   1  157.28    5.83
  -3  -3  -1  155.20    5.32
  -3  -3  -1  152.18    5.39
  -3  -3  -1  166.68    6.09
  -3  -3  -1  142.60    5.47
  -3  -3  -1  150.68    5.54
   3   3   2    0.30    0.32
   3   3   2    0.94    0.41
   3   3   2    0.57    0.43
  -3  -3  -2    0.58    0.36
  -3  -3  -2    0.07    0.34
  -3  -3  -2    0.42    0.41
   3   3   3    3.07    0.33
   3   3   3    3.04    0.32
  -3  -3  -3    3.42    0.30
  -3  -3  -3    2.26    0.24
  -3  -3  -3    2.62    0.45
  -3  -3  -3    2.99    0.32
   3   3   4    0.06    0.28
  -3  -3  -4    0.75    0.25
  -3  -3  -4   -0.05    0.21
  -3  -3  -4    0.55    0.46
  -3  -3  -4    0.67    0.44
   3   3   5    0.99    0.51
  -3  -3  -5   -0.01    0.27
  -3  -3  -5    0.80    0.31
  -3  -3  -5    0.95    0.30
   3   3   6   -0.03    0.33
  -3  -3  -6    0.22    0.28
  -3  -3  -6    1.01    0.50
  -3  -3  -6    0.85    0.49
   3   3   7   12.15    0.64
  -3  -3  -7   11.87    0.60
  -3  -3  -7   10.65    0.62
  -3  -3  -7   11.13    0.61
   3   3   8    0.32    0.56
  -3  -3  -8    0.16    0.48
  -3  -3  -8    0.45    0.53
  -3  -3  -8    0.65    0.34
   3   3   9   25.35    1.01
  -3  -3  -9   26.08    0.90
  -3  -3  -9   24.48    0.97
  -3  -3  -9   26.99    1.44
   3   3  10    0.45    0.31
  -3  -3 -10    0.31    0.26
  -3  -3 -10    0.21    0.46
  -3  -3 -10    0.03    0.30
   3   3  11    1.24    0.30
  -3  -3 -11    0.91    0.23
  -3  -3 -11    0.89    0.43
  -3  -3 -11    1.67    0.47
   3   3  12   -0.07    0.35
  -3  -3 -12    0.47    0.34
   3   4 -12    0.42    0.22
   3   4 -12    0.40    0.30
  -3  -4  12    0.35    0.20
  -3  -4  12    0.18    0.19
   3   4 -11   21.98    0.76
   3   4 -11   20.16    0.99
  -3  -4  11   21.22    0.68
  -3  -4  11   19.24    0.66
   3   4 -10    0.07    0.31
   3   4 -10    0.26    0.30
  -3  -4  10    0.64    0.45
  -3  -4  10    1.02    0.45
   3   4  -9   31.48    1.61
   3   4  -9   28.78    1.09
  -3  -4   9   30.06    1.03
  -3  -4   9   27.93    1.03
   3   4  -8    0.36    0.56
   3   4  -8    0.44    0.34
  -3  -4   8    0.53    0.50
  -3  -4   8    0.32    0.32
   3   4  -7    1.60    0.38
   3   4  -7    1.48    0.38
  -3  -4   7    1.39    0.54
  -3  -4   7    2.10    0.59
   3   4  -6    0.67    0.35
   3   4  -6    0.95    0.56
  -3  -4   6    0.38    0.49
  -3  -4   6    0.71    0.53
   3   4  -5   42.25    1.50
   3   4  -5   43.29    1.50
  -3  -4   5   44.15    1.87
  -3  -4   5   41.99    1.43
   3   4  -4    0.95    0.51
   3   4  -4    0.33    0.27
   3   4  -4    0.19    0.52
  -3  -4   4    0.31    0.28
  -3  -4   4    0.23    0.33
   3   4  -3   84.06    3.48
   3   4  -3   81.25    2.69
   3   4  -3   92.39    3.80
  -3  -4   3   78.25    2.86
  -3  -4   3   85.24    2.65
  -3  -4   3   95.40    3.86
   3   4  -2    0.67    0.44
   3   4  -2    0.34    0.26
   3   4  -2    0.41    0.31
  -3  -4   2    0.09    0.23
  -3  -4   2    0.46    0.40
  -3  -4   2    0.53    0.48
   3   4  -1    1.05    0.28
   3   4  -1    1.20    0.28
   3   4  -1    1.16    0.52
  -3  -4   1    1.05    0.24
  -3  -4   1    0.63    0.24
  -3  -4   1    1.37    0.51
   3   4   0    0.42    0.43
   3   4   0   -0.03    0.26
   3   4   0    0.83    0.49
  -3  -4   0    0.14    0.24
  -3  -4   0    0.71    0.47
   3   4   1    5.53    0.38
   3   4   1    5.86    0.39
   3   4   1    6.23    0.45
  -3  -4  -1    5.87    0.38
  -3  -4  -1    5.66    0.44
   3   4   2    0.32    0.25
   3   4   2   -0.00    0.44
   3   4   2    0.46    0.31
  -3  -4  -2    0.80    0.43
  -3  -4  -2    0.07    0.30
   3   4   3   85.69    3.51
  -3  -4  -3   89.32    2.86
  -3  -4  -3   76.83    3.16
  -3  -4  -3   81.09    3.62
   3   4   4    0.08    0.30
  -3  -4  -4    0.37    0.29
  -3  -4  -4    0.34    0.26
  -3  -4  -4    0.34    0.33
  -3  -4  -4    0.32    0.32
   3   4   5    1.45    0.35
  -3  -4  -5    1.10    0.33
  -3  -4  -5    0.84    0.57
  -3  -4  -5    1.38    0.37
   3   4   6    0.19    0.33
  -3  -4  -6    0.33    0.32
  -3  -4  -6    0.30    0.33
  -3  -4  -6    1.11    0.52
   3   4   7   19.39    1.22
  -3  -4  -7   20.78    0.83
  -3  -4  -7   17.67    1.21
  -3  -4  -7   19.20    0.85
   3   4   8    0.05    0.51
  -3  -4  -8    0.78    0.47
  -3  -4  -8    0.35    0.31
  -3  -4  -8    0.34    0.32
   3   4   9    9.80    0.50
  -3  -4  -9    8.73    0.46
  -3  -4  -9    8.31    0.74
  -3  -4  -9    8.82    0.52
   3   4  10    0.34    0.43
  -3  -4 -10    0.59    0.36
  -3  -4 -10    1.11    0.38
  -3  -4 -10    0.60    0.44
   3   5 -10    0.49    0.37
   3   5 -10   -0.00    0.23
  -3  -5  10    0.03    0.36
  -3  -5  10    0.43    0.39
   3   5  -9   24.91    0.88
   3   5  -9   25.89    0.90
  -3  -5   9   26.50    0.83
  -3  -5   9   28.12    0.92
   3   5  -8    0.49    0.29
   3   5  -8   -0.02    0.30
  -3  -5   8    0.16    0.28
  -3  -5   8    0.20    0.31
   3   5  -7    0.79    0.32
   3   5  -7    0.55    0.33
  -3  -5   7    0.78    0.48
  -3  -5   7    0.49    0.34
   3   5  -6    0.81    0.51
   3   5  -6    0.21    0.34
  -3  -5   6    0.57    0.30
  -3  -5   6   -0.09    0.35
   3   5  -5   66.53    2.37
   3   5  -5   67.54    3.12
  -3  -5   5   68.71    2.21
  -3  -5   5   68.38    2.36
   3   5  -4    0.51    0.51
   3   5  -4   -0.10    0.34
  -3  -5   4    0.35    0.46
  -3  -5   4    0.31    0.33
   3   5  -3   29.47    1.55
   3   5  -3   30.55    1.14
  -3  -5   3   28.96    0.99
  -3  -5   3   31.05    1.13
   3   5  -2    0.50    0.50
   3   5  -2    0.57    0.34
  -3  -5   2    0.36    0.43
  -3  -5   2    0.49    0.34
   3   5  -1   30.04    1.10
   3   5  -1   29.13    1.16
  -3  -5   1   28.57    1.33
  -3  -5   1   29.55    1.56
   3   5   0    0.24    0.30
   3   5   0    0.78    0.34
  -3  -5   0    0.64    0.28
  -3  -5   0    0.27    0.35
   3   5   1   18.86    1.18
   3   5   1   18.27    1.12
   3   5   1   22.94    0.92
  -3  -5  -1   21.51    1.12
  -3  -5  -1   20.73    0.87
   3   5   2    0.37    0.46
   3   5   2    0.21    0.34
  -3  -5  -2    0.54    0.30
  -3  -5  -2    0.05    0.28
  -3  -5  -2    0.25    0.32
   3   5   3   50.91    2.31
  -3  -5  -3   55.54    1.76
  -3  -5  -3   43.73    2.15
  -3  -5  -3   48.23    2.34
  -3  -5  -3   52.38    1.85
   3   5   4    0.12    0.50
  -3  -5  -4    1.33    0.50
  -3  -5  -4    0.04    0.28
  -3  -5  -4    0.30    0.32
  -3  -5  -4    0.26    0.55
   3   5   5    1.50    0.35
  -3  -5  -5    2.20    0.56
  -3  -5  -5    1.76    0.35
  -3  -5  -5    2.19    0.37
   3   5   6    0.06    0.29
  -3  -5  -6    0.65    0.49
  -3  -5  -6    0.30    0.30
  -3  -5  -6    0.52    0.31
   3   5   7    2.76    0.33
  -3  -5  -7    3.42    0.55
  -3  -5  -7    2.91    0.34
  -3  -5  -7    2.75    0.59
   3   5   8    0.39    0.38
  -3  -5  -8    0.55    0.25
  -3  -5  -8    0.36    0.24
  -3  -5  -8    0.23    0.27
   3   5   9   48.25    1.31
  -3  -5  -9   46.62    1.30
  -3  -5  -9   47.59    1.80
   3   6  -9   16.93    0.74
  -3  -6   9   17.24    0.47
  -3  -6   9   17.74    0.73
   3   6  -8    0.15    0.21
   3   6  -8    0.02    0.23
  -3  -6   8   -0.02    0.19
  -3  -6   8   -0.05    0.22
   3   6  -7    1.05    0.26
   3   6  -7    1.10    0.28
  -3  -6   7    1.28    0.39
  -3  -6   7    1.30    0.28
   3   6  -6    0.29    0.26
   3   6  -6    0.00    0.29
  -3  -6   6    0.36    0.24
  -3  -6   6    0.92    0.28
   3   6  -5    0.97    0.44
   3   6  -5    0.61    0.50
  -3  -6   5    0.34    0.25
  -3  -6   5    0.38    0.49
   3   6  -4    0.24    0.30
   3   6  -4    0.56    0.32
  -3  -6   4    0.69    0.32
   3   6  -3  110.73    5.11
   3   6  -3  115.82    5.38
  -3  -6   3  119.93    5.28
   3   6  -2    0.63    0.47
   3   6  -2   -1.24    0.55
  -3  -6   2    0.22    0.41
  -3  -6   2    0.18    0.50
   3   6  -1    6.25    0.74
   3   6  -1    6.83    0.52
  -3  -6   1    7.56    0.45
  -3  -6   1    7.37    0.51
   3   6   0    0.57    0.29
   3   6   0    0.86    0.35
  -3  -6   0    0.41    0.29
  -3  -6   0    0.36    0.32
   3   6   1    7.21    0.51
  -3  -6  -1    7.01    0.70
  -3  -6  -1    7.11    0.75
  -3  -6  -2    0.33    0.29
  -3  -6  -2    0.58    0.44
  -3  -6  -2    0.65    0.51
  -3  -6  -2    0.37    0.32
  -3  -6  -3   34.40    1.51
  -3  -6  -3   32.31    1.14
  -3  -6  -3   34.38    1.67
  -3  -6  -4    0.99    0.44
  -3  -6  -4    0.32    0.27
  -3  -6  -4   -0.26    0.47
  -3  -6  -5    0.63    0.43
  -3  -6  -5    0.58    0.26
  -3  -6  -5    0.35    0.27
   3   6   6    0.27    0.19
  -3  -6  -6    0.65    0.40
  -3  -6  -6    0.73    0.35
  -3  -6  -7   36.01    0.99
   3   7  -6    0.15    0.20
  -3  -7   6    0.39    0.19
   3   7  -5   26.42    0.80
  -3  -7   5   27.46    0.79
   3   7  -4    0.68    0.33
   3   7  -4   -0.15    0.23
  -3  -7   4   -0.05    0.37
   3   7  -3    8.78    0.63
   3   7  -3   10.53    0.48
  -3  -7   3   10.43    0.45
   3   7  -2    0.27    0.21
   3   7  -2    0.12    0.44
  -3  -7   2    0.41    0.29
  -3  -7   2    0.64    0.39
   3   7  -1    5.71    0.38
  -3  -7   1    5.41    0.49
  -3  -7   1    6.05    0.55
  -3  -7   0    0.22    0.32
  -3  -7   0    0.02    0.20
  -3  -7   0    0.31    0.36
  -3  -7   0    0.08    0.24
  -3  -7  -1    0.82    0.22
  -3  -7  -1    0.80    0.32
  -3  -7  -1    0.90    0.38
  -3  -7  -1    0.64    0.26
  -3  -7  -2    0.42    0.34
  -3  -7  -2    0.10    0.16
  -3  -7  -2   -0.03    0.20
  -3  -7  -3   29.77    0.76
  -3  -7  -3   21.01    0.67
  -3  -7  -4    0.01    0.19
   4  -9  -1    0.18    0.22
   4  -9   0    4.25    0.30
   4  -9   1    0.14    0.23
   4  -9   2   10.69    0.68
   4  -9   3    0.58    0.23
   4  -9   4   10.13    0.42
   4  -9   5    0.18    0.20
   4  -9   6   11.81    0.38
   4  -8  -2   38.60    1.20
   4  -8  -1    0.78    0.48
   4  -8   0   10.38    0.77
   4  -8   1    0.36    0.29
   4  -8   2    4.75    0.42
   4  -8   3    0.54    0.49
   4  -8   4   24.34    0.86
   4  -8   5   -0.01    0.26
   4  -8   6   10.44    0.47
   4  -8   6    8.89    0.39
   4  -8   7    0.55    0.24
   4  -8   7    0.41    0.33
   4  -8   8    0.31    0.20
   4  -8   8    0.26    0.19
   4  -7  -2   17.55    0.68
   4  -7  -1    1.07    0.48
   4  -7   0    5.02    0.63
   4  -7   1    0.35    0.48
   4  -7   2   17.19    0.72
   4  -7   3    0.79    0.32
   4  -7   4   21.27    0.83
   4  -7   4   19.43    1.07
   4  -7   5    1.30    0.53
   4  -7   5    0.80    0.47
   4  -7   6   39.72    1.77
   4  -7   6   37.58    1.21
   4  -7   7    0.25    0.29
   4  -7   7    0.28    0.44
   4  -7   8    4.92    0.37
   4  -7   8    4.42    0.36
   4  -7   9    0.07    0.22
   4  -7   9    0.04    0.24
   4  -7  10   15.10    0.46
   4  -7  10   18.97    0.54
   4  -6  -8   13.05    0.59
   4  -6  -7    0.21    0.29
   4  -6  -5    0.28    0.44
   4  -6  -2  223.82    9.76
   4  -6  -1    0.67    0.42
   4  -6   0   52.19    1.56
   4  -6   1    0.31    0.25
   4  -6   2    5.65    0.60
   4  -6   2    4.86    0.33
   4  -6   3   -0.02    0.28
   4  -6   3    0.34    0.25
   4  -6   4   51.20    2.23
   4  -6   4   56.19    2.29
   4  -6   5    0.21    0.32
   4  -6   5    0.48    0.30
   4  -6   6   91.02    3.23
   4  -6   6   93.18    3.97
   4  -6   7    0.54    0.52
   4  -6   7    0.86    0.52
   4  -6   8    1.78    0.34
   4  -6   8    2.36    0.37
   4  -6   9    0.21    0.26
   4  -6   9    0.08    0.27
   4  -6  10   10.25    0.43
   4  -6  10   11.56    0.50
   4  -6  11    0.41    0.29
   4  -6  11    0.45    0.36
   4  -5 -11    0.44    0.23
   4  -5 -10    0.31    0.27
   4  -5  -9    0.57    0.48
   4  -5  -8   41.82    1.84
   4  -5  -7    0.24    0.29
   4  -5  -6   80.12    2.62
   4  -5  -5    0.06    0.24
   4  -5  -4   78.37    2.30
   4  -5  -3    0.21    0.30
   4  -5  -2   45.61    1.22
   4  -5  -2   48.30    1.19
   4  -5  -1    0.32    0.32
   4  -5  -1    0.27    0.19
   4  -5   0   93.03    2.70
   4  -5   0   88.04    2.90
   4  -5   1    0.53    0.24
   4  -5   1    0.78    0.33
   4  -5   2   19.46    0.64
   4  -5   2   20.01    0.62
   4  -5   3    0.37    0.39
   4  -5   4    7.46    0.44
  -4   5  -4    8.25    0.44
   4  -5   5    0.15    0.27
  -4   5  -5    0.11    0.28
   4  -5   6   90.50    3.16
  -4   5  -6   94.11    3.17
   4  -5   7    0.75    0.52
  -4   5  -7    0.27    0.31
   4  -5   8   11.40    0.94
   4  -5   9    0.17    0.29
   4  -5   9    1.12    0.52
   4  -5  10   42.42    1.36
   4  -5  10   43.96    1.40
   4  -5  11    0.24    0.22
   4  -5  11    0.42    0.26
   4  -5  12    9.06    0.37
   4  -4 -12   23.24    0.73
   4  -4 -11    0.43    0.42
   4  -4 -10    8.93    0.52
   4  -4  -9    0.53    0.31
   4  -4  -8  152.22    5.92
   4  -4  -7    0.39    0.26
   4  -4  -6  119.13    4.04
   4  -4  -5    0.35    0.22
   4  -4  -5    0.58    0.23
   4  -4  -4    1.39    0.36
   4  -4  -4    1.66    0.38
   4  -4  -4    1.80    0.21
   4  -4  -3    0.10    0.14
   4  -4  -3    0.16    0.27
   4  -4  -2   33.78    0.95
   4  -4  -2   36.81    0.94
   4  -4  -2   33.47    0.73
   4  -4  -1    0.11    0.17
   4  -4  -1    0.19    0.24
   4  -4  -1    0.17    0.15
   4  -4  -1    0.13    0.15
   4  -4   0  152.87    5.44
   4  -4   0  161.00    5.30
   4  -4   0  150.94    4.96
   4  -4   1    0.13    0.17
   4  -4   1    0.73    0.28
   4  -4   1    0.24    0.28
  -4   4  -1    0.43    0.32
   4  -4   2    2.20    0.24
   4  -4   2    2.68    0.24
   4  -4   2    2.02    0.24
  -4   4  -2    2.70    0.41
   4  -4   3    0.54    0.36
   4  -4   3    0.45    0.22
  -4   4  -3    0.58    0.23
   4  -4   4   47.87    1.37
  -4   4  -4   46.28    1.73
   4  -4   5    0.30    0.25
   4  -4   5    0.36    0.19
  -4   4  -5    0.64    0.42
  -4   4  -5    0.10    0.21
   4  -4   6  118.04    4.12
  -4   4  -6  111.12    4.67
  -4   4  -6  115.44    3.86
   4  -4   7    0.77    0.30
  -4   4  -7    0.61    0.30
  -4   4  -7    0.16    0.29
   4  -4   8    4.46    0.43
  -4   4  -8    4.76    0.43
  -4   4  -8    5.40    0.67
   4  -4   9    0.36    0.53
  -4   4  -9    0.69    0.32
  -4   4  -9    0.19    0.30
   4  -4  10   41.89    1.44
  -4   4 -10   44.70    1.87
  -4   4 -10   46.54    1.99
  -4   4 -10   41.86    1.43
   4  -4  11    0.29    0.26
   4  -4  11    0.76    0.27
  -4   4 -11    0.49    0.44
   4  -4  12   17.19    0.78
   4  -4  12   19.02    0.60
  -4   4 -12   18.75    0.59
   4  -3 -13    0.65    0.22
   4  -3 -12   70.67    2.81
   4  -3 -11    0.34    0.30
   4  -3 -10   13.90    0.64
   4  -3  -9   -0.01    0.29
   4  -3  -8   37.35    1.60
   4  -3  -8   37.42    1.85
   4  -3  -7    0.61    0.38
   4  -3  -7    0.25    0.30
   4  -3  -6   97.07    3.35
   4  -3  -6   97.65    3.80
   4  -3  -5    0.11    0.17
   4  -3  -5    0.21    0.18
   4  -3  -5   -0.04    0.22
   4  -3  -5    0.37    0.34
   4  -3  -4    7.38    0.26
   4  -3  -4    7.59    0.27
   4  -3  -4    8.50    0.51
   4  -3  -4    8.47    0.48
   4  -3  -4    7.67    0.24
   4  -3  -3    0.09    0.29
   4  -3  -3    0.20    0.26
   4  -3  -3    0.14    0.21
   4  -3  -3    0.26    0.24
   4  -3  -2  197.36    6.74
   4  -3  -2  207.36    7.57
   4  -3  -2  201.33    7.17
   4  -3  -2  204.29    7.30
   4  -3  -2  192.72    6.95
   4  -3  -1    0.45    0.19
   4  -3  -1    0.15    0.14
   4  -3  -1    0.42    0.20
   4  -3  -1    0.24    0.15
   4  -3  -1    0.40    0.15
  -4   3   1    0.33    0.23
   4  -3   0  251.25    9.84
   4  -3   0  244.61    9.82
   4  -3   0  240.34    9.17
   4  -3   0  256.83   10.35
   4  -3   0  254.33   10.90
  -4   3   0  244.28    9.75
   4  -3   1    0.48    0.15
   4  -3   1    0.29    0.11
   4  -3   1    0.18    0.16
   4  -3   1    0.28    0.17
   4  -3   1    0.11    0.17
  -4   3  -1    0.19    0.27
   4  -3   2   23.59    0.78
   4  -3   2   23.29    0.60
   4  -3   2   23.41    0.61
  -4   3  -2   23.85    0.85
  -4   3  -2   22.83    0.54
   4  -3   3    0.13    0.18
   4  -3   3    0.22    0.20
   4  -3   3   -0.07    0.20
   4  -3   3    0.01    0.20
  -4   3  -3    0.25    0.20
  -4   3  -3    0.23    0.13
   4  -3   4  110.18    3.38
   4  -3   4  109.78    3.41
   4  -3   4  115.89    4.12
   4  -3   4  108.51    3.49
  -4   3  -4  111.63    3.48
  -4   3  -4  108.14    3.13
   4  -3   5    0.17    0.39
   4  -3   5    0.15    0.19
  -4   3  -5    0.42    0.25
  -4   3  -5    0.80    0.32
   4  -3   6  186.77    8.63
  -4   3  -6  191.97    7.85
  -4   3  -6  201.61    7.91
  -4   3  -7    1.24    0.47
  -4   3  -7    0.87    0.43
  -4   3  -7    0.39    0.25
   4  -3   8   75.54    2.51
  -4   3  -8   81.79    2.64
  -4   3  -8   77.40    2.48
  -4   3  -8   71.50    2.38
   4  -3   9    0.91    0.51
  -4   3  -9    0.63    0.32
  -4   3  -9    0.26    0.31
  -4   3  -9    0.09    0.49
   4  -3  10    8.99    0.53
  -4   3 -10   10.22    0.81
  -4   3 -10   10.64    0.88
  -4   3 -10    9.65    0.84
   4  -3  11    0.43    0.45
  -4   3 -11    0.10    0.29
  -4   3 -11    0.30    0.48
  -4   3 -11    0.11    0.30
   4  -3  12   28.26    1.21
  -4   3 -12   29.77    0.88
  -4   3 -12   36.10    1.48
  -4   3 -12   34.11    1.42
  -4   3 -13    0.25    0.19
   4  -2 -13    0.45    0.24
   4  -2 -13    0.57    0.46
   4  -2 -12   49.62    2.14
   4  -2 -12   53.06    2.32
   4  -2 -11    0.82    0.52
   4  -2 -11    0.55    0.37
   4  -2 -10    3.14    0.62
   4  -2 -10    3.01    0.69
   4  -2  -9    0.06    0.48
   4  -2  -9    0.42    0.34
   4  -2  -8   16.40    0.61
   4  -2  -8   15.65    0.73
   4  -2  -7    0.44    0.37
   4  -2  -7    0.27    0.30
   4  -2  -6  246.00   10.01
   4  -2  -6  240.56   10.46
   4  -2  -6  207.17    9.42
  -4   2   6  231.52    9.43
   4  -2  -5    0.51    0.26
   4  -2  -5    0.44    0.39
   4  -2  -5    0.21    0.23
   4  -2  -5    0.83    0.28
  -4   2   5    0.37    0.17
   4  -2  -4  183.26    6.57
   4  -2  -4  163.49    5.82
   4  -2  -4  159.12    5.45
  -4   2   4  171.33    6.23
   4  -2  -3    0.01    0.21
   4  -2  -3    0.92    0.29
   4  -2  -3    0.38    0.16
  -4   2   3    0.16    0.15
   4  -2  -2   76.58    1.69
   4  -2  -2   83.08    2.55
   4  -2  -2   74.28    1.90
   4  -2  -2   78.73    1.97
  -4   2   2   75.58    1.60
  -4   2   2   79.64    1.95
   4  -2  -1    0.10    0.16
   4  -2  -1    0.24    0.16
   4  -2  -1    0.13    0.14
   4  -2  -1    0.25    0.16
  -4   2   1   -0.02    0.11
  -4   2   1    0.28    0.17
   4  -2   0  575.00   34.61
   4  -2   0  516.09   33.82
   4  -2   0  571.18   35.46
   4  -2   0  568.32   36.38
   4  -2   0  472.23   28.03
  -4   2   0  529.92   33.20
  -4   2   0  539.14   31.26
   4  -2   1    0.08    0.13
   4  -2   1    0.20    0.14
   4  -2   1    0.33    0.28
   4  -2   1   -0.06    0.17
   4  -2   1    0.06    0.10
  -4   2  -1    0.25    0.14
  -4   2  -1    0.04    0.14
   4  -2   2   49.56    1.12
   4  -2   2   45.26    1.27
   4  -2   2   48.33    1.18
   4  -2   2   48.54    1.20
   4  -2   2   47.88    1.15
  -4   2  -2   50.00    1.43
  -4   2  -2   47.23    1.07
  -4   2  -2   49.34    0.98
   4  -2   3    0.44    0.28
   4  -2   3    0.10    0.14
   4  -2   3    0.37    0.19
   4  -2   3    0.64    0.30
   4  -2   3    0.23    0.14
  -4   2  -3    0.22    0.30
  -4   2  -3   -0.09    0.16
  -4   2  -3    0.19    0.14
  -4   2  -3    0.08    0.16
  -4   2  -3    0.02    0.10
   4  -2   4  249.39   10.52
   4  -2   4  243.22   10.51
   4  -2   4  250.70   11.54
   4  -2   4  251.39   10.74
   4  -2   4  256.10   10.58
  -4   2  -4  251.74   10.67
  -4   2  -4  242.18   10.11
  -4   2  -4  256.20   11.10
  -4   2  -4  256.21   10.54
  -4   2  -4  250.86   10.76
   4  -2   5   -0.29    0.22
   4  -2   5    0.49    0.27
   4  -2   5    0.16    0.22
   4  -2   5    0.30    0.35
   4  -2   5    0.85    0.31
  -4   2  -5    0.63    0.36
  -4   2  -5    0.04    0.19
  -4   2  -5    0.09    0.31
  -4   2  -5    0.13    0.17
  -4   2  -5    0.16    0.17
   4  -2   6  233.27   10.51
   4  -2   6  234.10   11.32
  -4   2  -6  246.01   10.69
  -4   2  -6  237.99   11.12
  -4   2  -6  244.77   10.57
  -4   2  -6  241.05   10.93
  -4   2  -6  239.76   10.95
   4  -2   7    0.20    0.27
  -4   2  -7    0.73    0.43
  -4   2  -7    0.21    0.26
  -4   2  -7    0.22    0.23
   4  -2   8    2.98    0.56
  -4   2  -8    2.51    0.36
  -4   2  -8    2.80    0.35
  -4   2  -8    2.43    0.54
   4  -2   9    0.58    0.31
  -4   2  -9    0.75    0.32
  -4   2  -9    0.23    0.32
  -4   2  -9   -0.01    0.50
   4  -2  10   31.07    1.12
  -4   2 -10   35.70    1.18
  -4   2 -10   34.64    1.21
  -4   2 -10   35.08    1.20
   4  -2  11    0.46    0.42
  -4   2 -11    0.37    0.29
  -4   2 -11    0.15    0.31
  -4   2 -11    0.44    0.31
  -4   2 -12   26.02    1.15
  -4   2 -12   27.78    0.95
  -4   2 -12   26.46    1.22
  -4   2 -13    0.37    0.38
  -4   2 -13    0.01    0.23
   4  -1 -13    0.37    0.25
   4  -1 -13    0.30    0.28
   4  -1 -12   75.85    2.61
   4  -1 -12   81.85    3.49
   4  -1 -11    0.08    0.33
   4  -1 -11    0.69    0.56
   4  -1 -10    2.47    0.40
   4  -1 -10    2.97    0.46
   4  -1  -9    0.00    0.45
   4  -1  -9   -0.01    0.36
   4  -1  -8  414.90   24.42
   4  -1  -8  429.30   26.31
  -4   1   8  383.42   22.48
   4  -1  -7    0.35    0.38
   4  -1  -7    0.22    0.33
  -4   1   7    0.62    0.36
   4  -1  -6  176.55    6.97
   4  -1  -6  180.57    7.09
   4  -1  -6  163.22    6.79
  -4   1   6  168.21    6.64
   4  -1  -5    0.38    0.26
   4  -1  -5    0.37    0.43
   4  -1  -5    0.27    0.39
   4  -1  -5    0.33    0.31
  -4   1   5    0.15    0.18
   4  -1  -4  109.48    3.21
   4  -1  -4  107.02    3.39
   4  -1  -4  102.76    3.24
   4  -1  -4  106.52    3.11
  -4   1   4  111.09    3.17
   4  -1  -3    0.23    0.23
   4  -1  -3   -0.20    0.32
   4  -1  -3    0.27    0.17
  -4   1   3    0.33    0.17
  -4   1   3    0.22    0.09
  -4   1   3    0.13    0.16
   4  -1  -2  113.22    2.75
   4  -1  -2  118.84    4.15
   4  -1  -2  106.42    3.21
   4  -1  -2  114.74    3.26
  -4   1   2  116.00    2.88
  -4   1   2  116.07    3.27
  -4   1   2  113.58    2.83
  -4   1   2  106.17    2.73
   4  -1  -1    0.10    0.21
   4  -1  -1    0.10    0.19
   4  -1  -1    0.84    0.27
   4  -1  -1    0.27    0.17
  -4   1   1    0.03    0.10
  -4   1   1    0.07    0.17
  -4   1   1    0.18    0.09
  -4   1   1    0.16    0.08
   4  -1   0  536.28   31.29
   4  -1   0  503.66   31.65
   4  -1   0  506.64   30.99
   4  -1   0  486.60   29.96
  -4   1   0  515.87   31.08
  -4   1   0  518.53   32.10
  -4   1   0  519.61   31.68
  -4   1   0  508.87   30.23
  -4   1   0  510.47   27.93
  -4   1   0  495.42   28.05
   4  -1   1    0.10    0.13
   4  -1   1    0.03    0.18
   4  -1   1    0.11    0.17
   4  -1   1    0.12    0.13
  -4   1  -1    0.24    0.14
  -4   1  -1    0.55    0.28
  -4   1  -1    0.20    0.12
  -4   1  -1    0.03    0.12
  -4   1  -1    0.15    0.09
   4  -1   2  343.05   16.37
   4  -1   2  318.69   15.94
   4  -1   2  351.65   17.16
   4  -1   2  352.01   17.11
   4  -1   2  351.66   16.71
  -4   1  -2  346.62   17.39
  -4   1  -2  349.83   17.36
  -4   1  -2  346.41   16.93
  -4   1  -2  346.96   15.99
  -4   1  -2  326.58   15.83
   4  -1   3    0.05    0.17
   4  -1   3    0.22    0.18
   4  -1   3    0.76    0.30
   4  -1   3    0.41    0.25
  -4   1  -3    0.02    0.29
  -4   1  -3    0.45    0.19
  -4   1  -3    0.50    0.25
  -4   1  -3    0.40    0.20
  -4   1  -3    0.25    0.14
   4  -1   4   39.76    1.30
   4  -1   4   36.50    0.98
   4  -1   4   40.20    1.03
   4  -1   4   38.87    1.27
  -4   1  -4   38.79    0.99
  -4   1  -4   39.64    1.06
  -4   1  -4   39.34    0.97
  -4   1  -4   37.57    1.08
  -4   1  -4   39.44    1.16
   4  -1   5    0.09    0.20
   4  -1   5    0.57    0.21
   4  -1   5    0.23    0.21
   4  -1   5   -0.10    0.21
  -4   1  -5    0.23    0.21
  -4   1  -5    0.31    0.23
  -4   1  -5   -0.03    0.21
  -4   1  -5    0.49    0.29
  -4   1  -5    0.04    0.20
   4  -1   6  143.37    5.17
  -4   1  -6  147.41    5.23
  -4   1  -6  148.44    5.27
  -4   1  -6  147.73    5.75
   4  -1   7    0.36    0.40
   4  -1   7    0.62    0.42
  -4   1  -7    0.12    0.43
  -4   1  -7   -0.24    0.27
  -4   1  -7    0.91    0.40
   4  -1   8   59.46    1.90
  -4   1  -8   62.09    1.98
  -4   1  -8   61.86    2.02
  -4   1  -8   59.87    2.42
   4  -1   9    0.12    0.28
   4  -1   9    0.38    0.28
  -4   1  -9    0.19    0.30
  -4   1  -9    0.74    0.51
  -4   1  -9    0.26    0.47
   4  -1  10   21.85    1.21
  -4   1 -10   23.89    0.87
  -4   1 -10   25.70    1.38
  -4   1 -10   26.39    1.29
   4  -1  11    0.21    0.27
  -4   1 -11    0.40    0.49
  -4   1 -11    0.74    0.50
  -4   1 -11    0.86    0.48
  -4   1 -12   31.92    0.97
  -4   1 -12   34.37    1.11
  -4   1 -12   33.07    1.04
  -4   1 -13    0.11    0.37
  -4   1 -13    0.04    0.35
   4   0 -13    0.51    0.39
   4   0 -13    0.10    0.42
   4   0 -12  116.56    5.16
   4   0 -12  124.45    5.50
   4   0 -11    0.69    0.55
   4   0 -11    0.12    0.36
   4   0 -10  103.32    3.75
   4   0 -10  100.03    4.63
  -4   0  10   93.40    3.86
   4   0  -9    0.39    0.51
   4   0  -9    0.52    0.35
  -4   0   9    0.07    0.28
   4   0  -8   13.50    0.62
   4   0  -8   14.86    0.71
  -4   0   8   13.73    0.82
   4   0  -7    0.31    0.25
   4   0  -7    0.62    0.32
  -4   0   7    0.33    0.25
   4   0  -6  200.51    8.60
   4   0  -6  200.82    9.35
  -4   0   6  196.58    8.02
  -4   0   6  202.04    7.92
  -4   0   6  199.37    8.22
  -4   0   6  186.39    7.14
   4   0  -5    0.17    0.18
   4   0  -5    0.10    0.27
   4   0  -5    0.43    0.36
  -4   0   5    0.22    0.16
  -4   0   5    0.16    0.34
  -4   0   5    0.13    0.17
  -4   0   5    0.25    0.28
   4   0  -4  106.49    3.00
   4   0  -4  111.69    4.22
   4   0  -4   97.77    3.22
   4   0  -4  110.38    3.29
  -4   0   4  112.42    3.21
  -4   0   4  112.54    3.31
  -4   0   4  107.06    2.99
  -4   0   4  106.22    3.45
  -4   0   4  107.06    2.90
   4   0  -3    1.18    0.37
   4   0  -3    0.45    0.22
   4   0  -3    0.02    0.19
   4   0  -3    0.21    0.19
  -4   0   3    0.17    0.30
  -4   0   3    0.09    0.24
  -4   0   3    0.03    0.16
  -4   0   3    0.08    0.12
   4   0  -2   49.12    1.72
   4   0  -2   54.76    1.33
   4   0  -2   49.48    1.19
  -4   0   2   54.24    1.10
  -4   0   2   54.50    1.64
  -4   0   2   52.65    1.17
  -4   0   2   48.95    1.42
  -4   0   2   50.37    1.27
   4   0  -1    0.02    0.10
   4   0  -1    0.22    0.23
   4   0  -1    0.41    0.31
   4   0  -1    0.26    0.15
   4   0  -1    0.08    0.17
  -4   0   1    0.14    0.11
  -4   0   1    0.33    0.30
  -4   0   1    0.51    0.22
  -4   0   1    0.31    0.20
   4   0   0  424.44   22.23
   4   0   0  399.20   22.17
   4   0   0  403.87   21.50
   4   0   0  385.42   20.64
   4   0   0  391.66   20.33
  -4   0   0  402.65   20.48
  -4   0   0  397.46   21.87
  -4   0   0  404.28   21.55
  -4   0   0  409.98   21.35
  -4   0   0  388.98   20.83
   4   0   1    0.27    0.15
   4   0   1    0.86    0.36
   4   0   1    0.08    0.18
   4   0   1    0.27    0.16
  -4   0  -1    0.01    0.14
  -4   0  -1   -0.02    0.20
  -4   0  -1    0.34    0.18
  -4   0  -1    0.51    0.25
  -4   0  -1    0.37    0.14
   4   0   2  105.94    2.96
   4   0   2  106.87    3.89
   4   0   2  105.90    3.08
   4   0   2  110.47    3.15
   4   0   2  109.24    3.63
  -4   0  -2  112.45    3.09
  -4   0  -2  109.15    3.91
  -4   0  -2  110.21    3.14
  -4   0  -2  107.33    2.87
  -4   0  -2  108.19    3.08
   4   0   3    0.07    0.18
   4   0   3    0.30    0.22
   4   0   3    0.68    0.29
   4   0   3    0.05    0.28
   4   0   3    0.46    0.31
  -4   0  -3    0.40    0.30
  -4   0  -3   -0.19    0.24
  -4   0  -3    0.67    0.31
  -4   0  -3    0.14    0.24
  -4   0  -3    0.30    0.28
   4   0   4  468.81   27.81
   4   0   4  427.87   26.64
   4   0   4  437.51   27.50
   4   0   4  452.70   26.90
   4   0   4  476.10   29.93
  -4   0  -4  455.60   27.09
  -4   0  -4  468.55   30.56
  -4   0  -4  476.16   28.56
  -4   0  -4  466.07   27.42
  -4   0  -4  488.75   30.61
   4   0   5    0.24    0.24
   4   0   5    0.36    0.32
   4   0   5    0.21    0.19
  -4   0  -5   -0.01    0.36
  -4   0  -5    0.39    0.24
  -4   0  -5    0.38    0.20
  -4   0  -5    0.43    0.36
   4   0   6  116.68    4.88
   4   0   6  106.96    4.28
  -4   0  -6  126.55    4.15
  -4   0  -6  130.81    5.08
  -4   0  -6  120.84    4.61
   4   0   7    0.30    0.30
   4   0   7    0.61    0.40
  -4   0  -7    0.58    0.28
  -4   0  -7    0.15    0.29
  -4   0  -7    0.84    0.43
   4   0   8   69.72    3.07
  -4   0  -8   75.14    2.47
  -4   0  -8   75.51    2.53
  -4   0  -8   71.13    2.37
   4   0   9    0.44    0.32
  -4   0  -9    0.46    0.31
  -4   0  -9    0.98    0.34
  -4   0  -9   -0.13    0.31
   4   0  10   15.54    1.06
  -4   0 -10   17.33    0.73
  -4   0 -10   17.46    1.16
  -4   0 -10   19.67    0.76
   4   0  11    0.06    0.30
  -4   0 -11    0.23    0.26
  -4   0 -11    0.48    0.31
  -4   0 -11    0.58    0.46
   4   0  12   24.84    0.80
  -4   0 -12   25.14    0.76
  -4   0 -12   27.17    0.89
  -4   0 -12   26.30    0.83
  -4   0 -13    0.08    0.22
  -4   0 -13    0.61    0.33
   4   1 -13    0.40    0.36
   4   1 -13    0.39    0.22
   4   1 -12   38.39    1.69
   4   1 -12   36.66    1.16
   4   1 -11    1.37    0.54
   4   1 -11    1.14    0.54
  -4  -1  11    0.33    0.27
   4   1 -10    2.24    0.41
   4   1 -10    2.45    0.41
  -4  -1  10    1.72    0.33
   4   1  -9    0.37    0.33
   4   1  -9   -0.08    0.35
  -4  -1   9   -0.11    0.28
   4   1  -8   54.44    2.39
   4   1  -8   51.08    2.45
  -4  -1   8   49.29    1.58
  -4  -1   8   49.63    2.09
   4   1  -7    0.50    0.30
   4   1  -7    0.39    0.34
   4   1  -7    0.34    0.27
  -4  -1   7    0.18    0.44
  -4  -1   7    0.04    0.42
   4   1  -6  107.54    3.57
   4   1  -6  110.06    3.89
   4   1  -6  104.92    4.03
  -4  -1   6  102.76    4.02
  -4  -1   6  106.06    3.46
   4   1  -5   -0.11    0.22
   4   1  -5    0.73    0.44
   4   1  -5    0.17    0.21
  -4  -1   5    0.32    0.30
  -4  -1   5    0.08    0.24
  -4  -1   5    0.61    0.36
  -4  -1   5    0.40    0.37
  -4  -1   5    0.28    0.20
   4   1  -4  120.60    4.12
   4   1  -4  125.13    3.93
  -4  -1   4  121.98    3.91
  -4  -1   4  125.86    4.00
  -4  -1   4  119.11    3.74
  -4  -1   4  111.42    4.15
  -4  -1   4  116.46    3.68
   4   1  -3   -0.04    0.27
   4   1  -3    1.23    0.39
   4   1  -3    0.17    0.21
   4   1  -3    0.32    0.28
  -4  -1   3    0.25    0.21
  -4  -1   3    0.33    0.20
  -4  -1   3    0.06    0.33
  -4  -1   3    0.18    0.18
   4   1  -2    8.79    0.64
   4   1  -2    7.29    0.39
   4   1  -2    7.74    0.33
   4   1  -2    7.06    0.29
  -4  -1   2    7.39    0.34
  -4  -1   2    7.26    0.48
  -4  -1   2    7.43    0.49
  -4  -1   2    6.89    0.29
   4   1  -1    0.22    0.22
   4   1  -1    0.21    0.25
   4   1  -1    0.03    0.31
   4   1  -1    0.51    0.26
  -4  -1   1    0.22    0.13
  -4  -1   1    0.68    0.20
  -4  -1   1    0.28    0.30
  -4  -1   1    0.06    0.18
   4   1   0  453.05   24.74
   4   1   0  406.22   23.92
   4   1   0  438.26   25.60
   4   1   0  411.96   23.81
   4   1   0  417.83   23.28
  -4  -1   0  420.19   22.97
  -4  -1   0  424.97   24.90
  -4  -1   0  436.01   24.76
  -4  -1   0  426.58   24.13
  -4  -1   0  417.82   24.07
   4   1   1   -0.17    0.17
   4   1   1    0.28    0.39
   4   1   1   -0.11    0.19
   4   1   1    0.27    0.35
   4   1   1    0.44    0.17
  -4  -1  -1    0.25    0.17
  -4  -1  -1    0.26    0.39
  -4  -1  -1   -0.28    0.31
  -4  -1  -1    0.84    0.32
  -4  -1  -1    0.27    0.19
   4   1   2  283.45   12.64
   4   1   2  266.20   12.90
   4   1   2  281.35   12.65
   4   1   2  281.24   13.13
  -4  -1  -2  295.73   13.08
  -4  -1  -2  283.37   14.68
  -4  -1  -2  283.58   13.04
  -4  -1  -2  283.15   13.95
   4   1   3    0.33    0.21
   4   1   3    0.09    0.26
   4   1   3    0.33    0.20
   4   1   3    0.62    0.29
   4   1   3    0.24    0.24
  -4  -1  -3   -0.12    0.22
  -4  -1  -3    0.54    0.36
  -4  -1  -3    0.18    0.20
  -4  -1  -3    0.37    0.22
   4   1   4   60.02    2.43
   4   1   4   59.94    1.65
  -4  -1  -4   67.46    1.85
  -4  -1  -4   64.53    1.87
  -4  -1  -4   63.69    2.22
   4   1   5    0.28    0.28
   4   1   5    0.05    0.33
  -4  -1  -5    0.46    0.25
  -4  -1  -5    0.35    0.26
  -4  -1  -5    0.37    0.24
   4   1   6  112.49    4.98
  -4  -1  -6  111.31    3.75
  -4  -1  -6  115.20    4.77
  -4  -1  -6  112.02    3.89
   4   1   7    0.30    0.34
  -4  -1  -7    1.20    0.47
  -4  -1  -7    0.22    0.32
  -4  -1  -7    0.29    0.46
   4   1   8   53.95    2.56
  -4  -1  -8   57.07    2.37
  -4  -1  -8   53.08    1.85
  -4  -1  -8   51.97    2.36
   4   1   9    0.32    0.34
  -4  -1  -9    0.28    0.30
  -4  -1  -9    0.69    0.54
  -4  -1  -9    0.40    0.32
   4   1  10   24.65    1.43
  -4  -1 -10   27.64    0.97
  -4  -1 -10   26.55    1.01
  -4  -1 -10   27.38    1.01
   4   1  11    0.43    0.28
  -4  -1 -11    0.57    0.39
  -4  -1 -11   -0.37    0.29
  -4  -1 -11    0.27    0.43
   4   1  12   38.55    1.14
  -4  -1 -12   37.53    1.33
  -4  -1 -12   41.29    1.21
  -4  -1 -12   40.38    1.18
   4   2 -12   45.79    1.69
   4   2 -12   39.67    1.52
  -4  -2  12   40.09    1.39
   4   2 -11    0.24    0.30
   4   2 -11    0.45    0.47
   4   2 -11    0.26    0.25
  -4  -2  11    0.71    0.41
  -4  -2  11    0.28    0.37
   4   2 -10   14.31    0.71
   4   2 -10   14.62    0.72
   4   2 -10   11.81    0.90
  -4  -2  10   13.76    0.90
  -4  -2  10   11.93    0.85
   4   2  -9    0.40    0.34
   4   2  -9    0.28    0.35
   4   2  -9    0.50    0.30
  -4  -2   9    0.11    0.31
  -4  -2   9    0.30    0.30
   4   2  -8   14.28    0.72
   4   2  -8   14.56    1.11
   4   2  -8   13.01    0.63
  -4  -2   8   14.60    0.64
  -4  -2   8   13.57    0.65
   4   2  -7    0.40    0.32
   4   2  -7    0.43    0.35
   4   2  -7   -0.18    0.29
  -4  -2   7    0.16    0.48
  -4  -2   7    0.27    0.28
   4   2  -6  119.09    5.15
   4   2  -6  125.38    4.77
   4   2  -6  123.63    4.45
  -4  -2   6  121.03    5.11
  -4  -2   6  117.84    4.90
   4   2  -5    0.71    0.42
   4   2  -5    0.77    0.50
   4   2  -5    0.60    0.44
  -4  -2   5    0.16    0.27
  -4  -2   5    0.28    0.26
   4   2  -4   36.67    1.24
   4   2  -4   36.61    1.11
  -4  -2   4   36.34    1.10
  -4  -2   4   39.58    1.19
   4   2  -3    0.12    0.28
   4   2  -3    0.01    0.22
  -4  -2   3   -0.06    0.25
  -4  -2   3   -0.17    0.38
   4   2  -2  205.66    8.46
   4   2  -2  198.67    8.64
  -4  -2   2  193.82    8.46
  -4  -2   2  195.99    8.59
  -4  -2   2  182.59    8.01
   4   2  -1    0.18    0.17
   4   2  -1    0.65    0.45
   4   2  -1    0.73    0.36
  -4  -2   1    0.51    0.28
  -4  -2   1    0.29    0.23
  -4  -2   1    0.80    0.25
  -4  -2   1    0.39    0.23
   4   2   0  230.91   10.08
   4   2   0  228.43   11.08
   4   2   0  224.09    9.44
   4   2   0  224.98    9.63
  -4  -2   0  242.00   10.53
  -4  -2   0  228.85    9.73
  -4  -2   0  232.06   10.03
  -4  -2   0  228.04   10.89
   4   2   1    0.34    0.27
   4   2   1    0.17    0.31
   4   2   1    0.57    0.36
  -4  -2  -1    0.30    0.20
  -4  -2  -1    0.28    0.34
  -4  -2  -1   -0.22    0.25
   4   2   2   79.52    3.20
   4   2   2   79.27    2.28
   4   2   2   79.37    2.44
  -4  -2  -2   82.99    2.35
  -4  -2  -2   78.32    2.99
   4   2   3    0.04    0.29
   4   2   3    0.25    0.35
   4   2   3    0.17    0.19
  -4  -2  -3    0.43    0.24
  -4  -2  -3    0.35    0.27
  -4  -2  -3    0.47    0.25
   4   2   4   48.42    1.64
  -4  -2  -4   54.30    1.99
  -4  -2  -4   52.46    2.16
  -4  -2  -4   50.94    1.58
   4   2   5    1.34    0.53
  -4  -2  -5    0.79    0.29
  -4  -2  -5   -0.22    0.31
  -4  -2  -5    0.30    0.27
   4   2   6   35.70    1.34
  -4  -2  -6   37.81    1.22
  -4  -2  -6   34.81    1.26
  -4  -2  -6   36.85    1.68
   4   2   7    0.73    0.58
  -4  -2  -7    0.54    0.30
  -4  -2  -7    0.67    0.55
  -4  -2  -7    0.27    0.31
   4   2   8   74.04    2.75
  -4  -2  -8   80.52    2.67
  -4  -2  -8   77.27    2.77
  -4  -2  -8   76.33    2.70
   4   2   9    0.24    0.34
  -4  -2  -9    0.38    0.30
  -4  -2  -9    0.24    0.32
  -4  -2  -9    0.49    0.50
   4   2  10    0.80    0.48
  -4  -2 -10    0.69    0.45
  -4  -2 -10    0.33    0.47
  -4  -2 -10    0.18    0.30
   4   2  11    0.30    0.27
  -4  -2 -11    0.39    0.22
  -4  -2 -11    0.02    0.25
  -4  -2 -11    0.73    0.41
  -4  -3  12   31.34    0.76
   4   3 -11    0.01    0.25
   4   3 -11    0.34    0.34
  -4  -3  11    0.30    0.23
  -4  -3  11    0.08    0.34
   4   3 -10    9.68    0.79
   4   3 -10    8.47    0.45
   4   3 -10    9.63    0.48
  -4  -3  10   10.04    0.49
  -4  -3  10    9.66    0.51
   4   3  -9    0.56    0.50
   4   3  -9    0.15    0.49
   4   3  -9    0.14    0.30
  -4  -3   9    1.13    0.48
  -4  -3   9    0.28    0.45
   4   3  -8   47.71    2.21
   4   3  -8   45.21    1.65
   4   3  -8   49.74    2.23
  -4  -3   8   50.32    1.63
  -4  -3   8   47.01    1.54
   4   3  -7    0.31    0.52
   4   3  -7    0.05    0.33
   4   3  -7    0.30    0.32
  -4  -3   7    0.37    0.31
  -4  -3   7    0.63    0.49
   4   3  -6   71.08    2.57
   4   3  -6   76.19    3.43
   4   3  -6   77.43    2.70
  -4  -3   6   76.42    2.55
  -4  -3   6   81.26    3.44
   4   3  -5   -0.19    0.29
   4   3  -5    0.14    0.30
   4   3  -5    0.39    0.49
  -4  -3   5    0.80    0.30
  -4  -3   5    0.33    0.32
   4   3  -4  129.93    5.75
   4   3  -4  133.20    5.93
  -4  -3   4  140.26    5.98
  -4  -3   4  138.27    6.01
   4   3  -3   -0.02    0.46
   4   3  -3    0.04    0.29
  -4  -3   3    0.27    0.28
  -4  -3   3    1.02    0.48
   4   3  -2   13.19    0.90
   4   3  -2   12.19    0.57
  -4  -3   2   12.14    0.52
  -4  -3   2   12.68    0.59
   4   3  -1    0.77    0.46
   4   3  -1    0.50    0.28
  -4  -3   1    0.25    0.22
  -4  -3   1   -0.16    0.26
  -4  -3   1    0.07    0.29
   4   3   0  101.91    4.25
   4   3   0   99.50    4.18
  -4  -3   0  100.53    3.17
  -4  -3   0   95.33    3.76
  -4  -3   0   99.06    4.13
   4   3   1    0.38    0.48
   4   3   1    0.58    0.29
  -4  -3  -1   -0.08    0.24
  -4  -3  -1    0.21    0.23
  -4  -3  -1    0.68    0.47
   4   3   2   19.80    0.78
   4   3   2   18.07    0.74
  -4  -3  -2   19.19    0.67
  -4  -3  -2   17.60    0.76
   4   3   3    0.01    0.31
  -4  -3  -3    0.32    0.27
  -4  -3  -3    0.76    0.32
  -4  -3  -3    0.35    0.30
   4   3   4   15.92    1.08
  -4  -3  -4   16.26    0.67
  -4  -3  -4   16.37    1.10
  -4  -3  -4   15.98    1.07
   4   3   5    0.79    0.54
  -4  -3  -5    0.24    0.32
  -4  -3  -5    0.51    0.33
  -4  -3  -5   -0.05    0.31
   4   3   6   32.26    1.25
  -4  -3  -6   34.72    1.60
  -4  -3  -6   30.93    1.19
  -4  -3  -6   31.82    1.16
   4   3   7    0.45    0.36
  -4  -3  -7    0.65    0.49
  -4  -3  -7    0.76    0.55
  -4  -3  -7    0.86    0.53
   4   3   8   14.48    1.05
  -4  -3  -8   14.01    0.63
  -4  -3  -8   13.27    0.67
  -4  -3  -8   13.72    0.65
   4   3   9   -0.45    0.30
  -4  -3  -9    0.38    0.27
  -4  -3  -9    0.69    0.46
  -4  -3  -9    0.64    0.45
   4   3  10    7.80    0.64
  -4  -3 -10    8.07    0.59
  -4  -3 -10    7.19    0.41
  -4  -3 -10    7.31    0.42
   4   4 -10   29.99    0.89
   4   4 -10   29.96    0.91
  -4  -4  10   34.70    0.93
  -4  -4  10   32.66    1.20
   4   4  -9    0.25    0.26
   4   4  -9    0.65    0.42
  -4  -4   9    0.54    0.27
  -4  -4   9    0.27    0.26
   4   4  -8    1.89    0.33
   4   4  -8    3.80    0.56
  -4  -4   8    2.53    0.35
  -4  -4   8    2.61    0.35
   4   4  -7    0.36    0.30
   4   4  -7    0.72    0.49
  -4  -4   7    0.68    0.31
  -4  -4   7    0.04    0.31
   4   4  -6   27.28    1.50
   4   4  -6   31.25    1.60
  -4  -4   6   31.39    1.10
  -4  -4   6   31.86    1.13
   4   4  -5    0.31    0.30
   4   4  -5    0.09    0.29
   4   4  -5    0.45    0.33
  -4  -4   5    0.83    0.32
  -4  -4   5    0.71    0.33
   4   4  -4   38.27    1.87
   4   4  -4   42.86    2.02
  -4  -4   4   44.52    1.89
  -4  -4   4   43.43    1.49
   4   4  -3    0.40    0.31
   4   4  -3    0.43    0.53
  -4  -4   3    0.71    0.30
  -4  -4   3    0.62    0.54
   4   4  -2    1.09    0.33
   4   4  -2    0.82    0.35
  -4  -4   2    1.26    0.31
  -4  -4   2    1.81    0.37
   4   4  -1    0.90    0.49
   4   4  -1    0.07    0.33
  -4  -4   1    0.29    0.26
  -4  -4   1    0.51    0.45
  -4  -4   1    0.28    0.34
   4   4   0   45.35    2.06
   4   4   0   45.68    1.64
  -4  -4   0   47.15    1.47
  -4  -4   0   48.60    1.70
   4   4   1    0.97    0.49
   4   4   1    0.64    0.55
  -4  -4  -1    0.47    0.45
  -4  -4  -1    0.21    0.35
   4   4   2   12.35    0.92
  -4  -4  -2   12.12    0.56
  -4  -4  -2   12.65    1.01
   4   4   3    0.98    0.33
  -4  -4  -3    0.35    0.49
  -4  -4  -3    0.76    0.60
  -4  -4  -3    0.48    0.35
   4   4   4   41.23    1.44
  -4  -4  -4   41.19    1.39
  -4  -4  -4   38.91    1.47
  -4  -4  -4   40.01    1.49
   4   4   5    0.46    0.33
  -4  -4  -5    0.57    0.31
  -4  -4  -5    0.43    0.33
  -4  -4  -5   -0.03    0.32
   4   4   6   12.11    0.64
  -4  -4  -6   13.12    0.60
  -4  -4  -6   13.11    1.00
  -4  -4  -6   11.96    0.94
   4   4   7    0.71    0.49
  -4  -4  -7    0.21    0.28
  -4  -4  -7    0.17    0.31
  -4  -4  -7    0.38    0.30
   4   4   8   13.69    0.57
  -4  -4  -8   12.85    0.53
  -4  -4  -8   11.95    0.84
  -4  -4  -8   12.88    0.56
   4   4   9    0.22    0.36
  -4  -4  -9    0.64    0.35
  -4  -4  -9    0.07    0.23
  -4  -4  -9    0.10    0.23
   4   5  -9    0.21    0.30
  -4  -5   9    0.01    0.20
  -4  -5   9    0.32    0.20
   4   5  -8    2.49    0.40
   4   5  -8    3.13    0.45
  -4  -5   8    3.21    0.45
  -4  -5   8    2.35    0.47
   4   5  -7    0.53    0.37
   4   5  -7    0.56    0.26
  -4  -5   7    0.35    0.25
  -4  -5   7    0.64    0.43
   4   5  -6   14.44    0.94
  -4  -5   6   15.26    0.86
  -4  -5   6   15.07    0.94
   4   5  -5    0.39    0.43
   4   5  -5    0.81    0.32
  -4  -5   5    0.62    0.47
  -4  -5   5    0.50    0.31
   4   5  -4    3.61    0.41
  -4  -5   4    3.28    0.36
  -4  -5   4    4.23    0.41
   4   5  -3    0.26    0.32
  -4  -5   3    0.13    0.27
  -4  -5   3    0.19    0.31
   4   5  -2   13.04    1.01
  -4  -5   2   14.24    1.03
   4   5  -1    1.74    0.59
  -4  -5   1    0.43    0.42
  -4  -5   1    0.52    0.56
   4   5   0   39.78    1.97
  -4  -5   0   36.50    1.61
  -4  -5   0   37.80    1.38
   4   5   1   -0.14    0.28
  -4  -5  -1    0.52    0.27
  -4  -5  -1    0.29    0.32
   4   5   2   26.97    1.02
  -4  -5  -2   30.36    1.37
  -4  -5  -2   28.93    1.52
  -4  -5  -2   30.16    1.54
   4   5   3    0.11    0.30
  -4  -5  -3    0.21    0.29
  -4  -5  -3    0.37    0.52
  -4  -5  -3    0.99    0.52
   4   5   4    9.88    0.53
  -4  -5  -4   11.86    0.81
  -4  -5  -4   10.33    0.57
  -4  -5  -4   10.05    0.55
   4   5   5    0.21    0.25
  -4  -5  -5    0.73    0.45
  -4  -5  -5    0.14    0.28
  -4  -5  -5    0.44    0.28
   4   5   6    7.52    0.60
  -4  -5  -6    7.98    0.62
  -4  -5  -6    7.31    0.66
  -4  -5  -6    7.71    0.68
   4   5   7    0.43    0.32
  -4  -5  -7   -0.07    0.35
  -4  -5  -7    0.16    0.22
  -4  -5  -7    0.16    0.23
   4   6  -6   20.57    0.94
  -4  -6   6   23.75    0.94
   4   6  -5    0.48    0.24
  -4  -6   5    0.08    0.27
  -4  -6   5    0.30    0.24
   4   6  -4   12.39    0.53
  -4  -6   4   12.60    0.53
   4   6  -3    0.13    0.28
  -4  -6   3   -0.10    0.41
   4   6  -2   27.10    0.96
  -4  -6   2   27.61    0.92
   4   6  -1   -0.04    0.27
  -4  -6   1    0.26    0.21
  -4  -6   1    0.14    0.26
  -4  -6   0    6.18    0.36
  -4  -6   0    7.41    0.43
  -4  -6   0    7.12    0.42
  -4  -6  -1    0.45    0.22
  -4  -6  -1    0.35    0.28
  -4  -6  -1    0.29    0.27
  -4  -6  -2    9.39    0.63
  -4  -6  -2    8.61    0.46
  -4  -6  -2    9.54    0.48
  -4  -6  -3    0.41    0.22
  -4  -6  -3    0.27    0.24
  -4  -6  -3    0.30    0.24
  -4  -6  -4   13.81    0.47
  -4  -6  -4   13.19    0.72
  -4  -6  -4   13.95    0.52
  -4  -6  -5    0.13    0.18
  -4  -6  -5    0.25    0.18
  -4  -6  -5    0.29    0.32
   5  -9   5   10.56    0.37
   5  -8   2    0.15    0.44
   5  -8   3   35.28    1.13
   5  -8   4    0.56    0.46
   5  -8   6    0.53    0.38
   5  -8   6   -0.06    0.19
   5  -8   7   13.73    0.48
   5  -8   7   12.50    0.61
   5  -8   8    0.06    0.18
   5  -7   0    0.43    0.29
   5  -7   1   14.21    0.62
   5  -7   2    0.68    0.30
   5  -7   3   15.08    0.98
   5  -7   4    0.59    0.29
   5  -7   4    0.20    0.28
   5  -7   5   11.65    0.56
   5  -7   5   12.85    0.86
   5  -7   6    0.30    0.29
   5  -7   6    0.90    0.29
   5  -7   7   15.27    0.60
   5  -7   7   15.75    0.88
   5  -7   8    0.17    0.39
   5  -7   8    0.64    0.39
   5  -7   9   33.43    0.91
   5  -7   9   34.48    1.26
   5  -6   0    0.07    0.25
   5  -6   1   38.60    1.18
   5  -6   2    0.72    0.29
   5  -6   2    0.15    0.42
   5  -6   3    9.70    0.80
   5  -6   3    9.08    0.49
   5  -6   4    0.46    0.32
   5  -6   4    0.51    0.46
   5  -6   5   28.01    1.01
   5  -6   5   26.22    0.97
   5  -6   6    0.08    0.31
   5  -6   6    0.35    0.31
   5  -6   7   41.54    1.39
   5  -6   7   40.75    1.91
   5  -6   8    0.58    0.30
   5  -6   8    0.62    0.48
   5  -6   9   28.47    0.91
   5  -6   9   29.44    1.34
   5  -6  10    0.27    0.33
   5  -6  10    0.12    0.23
   5  -5  -1   11.71    0.43
   5  -5   0    0.25    0.22
   5  -5   1   38.13    1.46
   5  -5   1   39.40    1.15
   5  -5   2    0.18    0.24
   5  -5   3   13.33    0.84
  -5   5  -3   13.91    0.58
   5  -5   4    0.33    0.29
  -5   5  -4    0.66    0.47
   5  -5   5    1.16    0.34
  -5   5  -5    1.88    0.56
   5  -5   6    0.13    0.31
  -5   5  -6    1.11    0.52
   5  -5   7    0.94    0.33
  -5   5  -7    0.97    0.34
   5  -5   8    0.18    0.33
  -5   5  -8    0.48    0.31
   5  -5   9   38.30    1.29
   5  -5  10   -0.20    0.39
   5  -5  10    0.14    0.25
   5  -5  11    0.92    0.34
   5  -5  11    1.23    0.24
   5  -4  -5    7.57    0.45
   5  -4  -2    0.25    0.19
   5  -4  -2    0.18    0.19
   5  -4  -1    0.83    0.34
   5  -4  -1    0.89    0.34
   5  -4   0    0.34    0.18
   5  -4   0    0.25    0.20
  -5   4   0    0.28    0.20
   5  -4   1   47.92    1.71
  -5   4  -1   45.72    1.27
   5  -4   2    0.30    0.38
  -5   4  -2    0.11    0.23
   5  -4   3   24.43    0.79
  -5   4  -3   23.69    1.11
   5  -4   4    0.17    0.26
  -5   4  -4    0.09    0.27
   5  -4   5   83.61    2.80
  -5   4  -5   83.91    2.78
   5  -4   6    0.43    0.32
  -5   4  -6    0.58    0.32
   5  -4   7   29.68    1.58
  -5   4  -7   29.96    1.54
   5  -4   8    0.78    0.52
  -5   4  -8    0.35    0.32
  -5   4  -8    0.19    0.48
   5  -4   9   14.30    0.68
  -5   4  -9   16.37    1.02
  -5   4  -9   13.68    0.62
   5  -4  10    0.21    0.28
  -5   4 -10    0.60    0.47
  -5   4 -10    0.10    0.28
   5  -4  11    0.87    0.24
   5  -4  12    0.21    0.16
   5  -4  12    0.04    0.16
   5  -3  -9    0.71    0.36
   5  -3  -8    0.67    0.36
   5  -3  -7   20.85    0.86
   5  -3  -6    0.24    0.30
   5  -3  -5   11.41    0.84
   5  -3  -4    0.63    0.45
   5  -3  -3    1.01    0.35
   5  -3  -3    0.85    0.31
   5  -3  -3    0.95    0.22
   5  -3  -2    0.36    0.23
   5  -3  -2   -0.10    0.18
   5  -3  -2    0.25    0.19
   5  -3  -2    0.46    0.31
   5  -3  -1   28.15    1.04
   5  -3  -1   30.27    1.05
   5  -3  -1   31.04    0.82
  -5   3   1   28.59    0.69
   5  -3   0    0.28    0.26
   5  -3   0    0.45    0.29
   5  -3   0    0.42    0.33
   5  -3   0    0.74    0.33
  -5   3   0    0.37    0.29
   5  -3   1   75.37    1.98
   5  -3   1   78.30    2.68
   5  -3   1   73.31    2.12
  -5   3  -1   74.73    2.43
   5  -3   2    0.65    0.32
   5  -3   2    0.80    0.37
  -5   3  -2    0.44    0.36
   5  -3   3   63.21    2.32
  -5   3  -3   66.90    1.94
   5  -3   4    0.60    0.41
  -5   3  -4    0.20    0.27
   5  -3   5   12.64    0.57
  -5   3  -5   15.27    0.60
  -5   3  -5   13.33    0.50
   5  -3   6    0.12    0.29
  -5   3  -6   -0.17    0.30
  -5   3  -6    0.26    0.40
   5  -3   7   30.95    1.12
  -5   3  -7   34.63    1.61
  -5   3  -7   31.15    1.06
   5  -3   8    1.20    0.50
  -5   3  -8    0.63    0.33
  -5   3  -8    0.01    0.31
   5  -3   9    7.21    0.50
  -5   3  -9    8.30    0.52
  -5   3  -9    8.38    0.51
   5  -3  10    0.38    0.46
  -5   3 -10    0.28    0.49
  -5   3 -10    0.71    0.30
   5  -3  11    0.29    0.38
  -5   3 -11   -0.14    0.26
  -5   3 -11    0.52    0.25
  -5   3 -12    0.19    0.21
   5  -2 -12    0.30    0.33
   5  -2 -12    0.20    0.28
   5  -2 -11   15.55    0.73
   5  -2 -10    0.26    0.36
   5  -2  -9    4.34    0.77
   5  -2  -8    0.40    0.36
   5  -2  -7   27.15    1.54
   5  -2  -6    0.99    0.53
  -5   2   6    0.12    0.23
   5  -2  -5   35.52    1.18
  -5   2   5   32.00    0.95
   5  -2  -4    0.50    0.29
  -5   2   4    0.31    0.34
   5  -2  -3  185.87    7.42
   5  -2  -3  184.66    7.22
   5  -2  -3  187.87    7.22
  -5   2   3  196.26    7.39
   5  -2  -2    0.45    0.25
   5  -2  -2    0.30    0.20
   5  -2  -2    0.25    0.21
  -5   2   2    0.06    0.21
   5  -2  -1    0.51    0.38
   5  -2  -1    0.60    0.21
   5  -2   0    0.22    0.14
   5  -2   0    0.32    0.22
   5  -2   0    0.08    0.34
   5  -2   0    0.45    0.34
  -5   2   0    0.27    0.27
   5  -2   1  147.19    4.74
   5  -2   1  149.82    5.17
   5  -2   1  147.15    5.61
   5  -2   1  147.83    5.74
  -5   2  -1  148.27    5.39
   5  -2   2    0.31    0.18
   5  -2   2    0.12    0.20
   5  -2   2   -0.12    0.22
  -5   2  -2    0.31    0.20
  -5   2  -2    0.12    0.21
   5  -2   3   19.41    0.63
   5  -2   3   17.75    0.71
  -5   2  -3   20.48    0.61
  -5   2  -3   19.16    0.59
  -5   2  -3   18.88    0.52
   5  -2   4    0.47    0.20
   5  -2   4    0.04    0.24
   5  -2   4    0.26    0.32
  -5   2  -4    0.43    0.25
  -5   2  -4    0.05    0.22
  -5   2  -4    0.17    0.32
   5  -2   5    1.27    0.24
   5  -2   5    1.48    0.48
  -5   2  -5    1.02    0.29
  -5   2  -5    1.86    0.42
   5  -2   6    0.59    0.29
  -5   2  -6    1.09    0.30
  -5   2  -6    0.26    0.27
   5  -2   7   14.30    1.00
  -5   2  -7   16.49    0.68
  -5   2  -7   15.73    0.64
   5  -2   8    0.24    0.31
  -5   2  -8    0.27    0.31
  -5   2  -8    0.53    0.30
   5  -2   9    4.07    0.41
  -5   2  -9    6.14    0.46
  -5   2  -9    4.75    0.44
   5  -2  10    0.63    0.45
  -5   2 -10    0.42    0.31
  -5   2 -10    0.48    0.30
  -5   2 -11    1.69    0.30
  -5   2 -11    1.46    0.31
  -5   2 -11    1.50    0.43
  -5   2 -12    0.38    0.21
  -5   2 -12    0.45    0.37
   5  -1 -12    0.24    0.20
   5  -1 -12    0.33    0.44
   5  -1 -11   26.95    1.03
   5  -1 -10    0.63    0.60
   5  -1  -9   17.32    0.88
   5  -1  -8    0.02    0.37
  -5   1   8   -0.00    0.26
   5  -1  -7  112.44    4.32
  -5   1   7  109.15    4.48
   5  -1  -6    0.81    0.57
  -5   1   6    1.05    0.43
   5  -1  -5   56.73    1.88
  -5   1   5   56.23    2.08
   5  -1  -4    0.16    0.46
  -5   1   4    0.15    0.23
   5  -1  -3   19.35    1.05
  -5   1   3   20.14    0.91
   5  -1  -2    0.70    0.43
   5  -1  -2   -0.11    0.23
  -5   1   2    0.04    0.21
   5  -1  -1    8.66    0.45
   5  -1  -1    7.99    0.37
  -5   1   1    8.13    0.37
   5  -1   0    0.36    0.24
   5  -1   0    0.71    0.40
   5  -1   0    0.15    0.22
   5  -1   0    0.22    0.26
  -5   1   0    0.31    0.26
  -5   1   0    0.41    0.22
  -5   1   0    0.17    0.15
   5  -1   1  106.02    2.99
   5  -1   1  103.97    3.40
   5  -1   1  102.98    3.15
   5  -1   1  107.88    3.34
   5  -1   1   98.76    3.40
  -5   1  -1  110.77    3.19
  -5   1  -1  108.14    3.42
  -5   1  -1  101.42    2.91
   5  -1   2    0.29    0.31
   5  -1   2    0.36    0.23
   5  -1   2    0.17    0.36
   5  -1   2    0.31    0.19
  -5   1  -2    0.96    0.32
  -5   1  -2    0.19    0.24
  -5   1  -2    0.17    0.18
   5  -1   3    4.62    0.51
   5  -1   3    3.97    0.33
   5  -1   3    4.76    0.47
  -5   1  -3    5.27    0.48
  -5   1  -3    4.38    0.28
   5  -1   4    0.32    0.24
   5  -1   4    0.46    0.40
  -5   1  -4   -0.02    0.24
  -5   1  -4    0.41    0.22
   5  -1   5    9.52    0.48
   5  -1   5    9.83    0.49
  -5   1  -5   11.53    0.50
  -5   1  -5    9.86    0.46
   5  -1   6    0.26    0.28
   5  -1   6    0.63    0.43
  -5   1  -6    0.33    0.47
  -5   1  -6   -0.01    0.27
   5  -1   7   14.35    0.97
   5  -1   7   13.66    0.65
  -5   1  -7   16.08    0.67
  -5   1  -7   15.96    0.96
  -5   1  -7   13.63    0.60
   5  -1   8   -0.02    0.28
   5  -1   8   -0.07    0.30
  -5   1  -8    0.07    0.31
  -5   1  -8    0.51    0.50
  -5   1  -8    0.41    0.28
   5  -1   9   39.97    1.36
  -5   1  -9   45.08    1.45
  -5   1  -9   45.58    2.01
  -5   1  -9   40.16    1.35
   5  -1  10    0.28    0.41
  -5   1 -10   -0.09    0.29
  -5   1 -10   -0.20    0.30
  -5   1 -10    0.22    0.44
  -5   1 -11    0.17    0.26
  -5   1 -11    1.10    0.28
  -5   1 -11    0.48    0.25
  -5   1 -12    0.05    0.19
  -5   1 -12    0.55    0.37
   5   0 -12    0.58    0.29
   5   0 -11   25.21    0.93
   5   0 -10    1.00    0.55
  -5   0  10    0.41    0.28
   5   0  -9   91.15    4.21
  -5   0   9   85.41    2.93
   5   0  -8    0.95    0.39
  -5   0   8    0.15    0.47
   5   0  -7    3.97    0.76
  -5   0   7    4.30    0.59
   5   0  -6    0.54    0.34
  -5   0   6    0.24    0.44
   5   0  -5   53.02    1.79
  -5   0   5   55.46    2.16
   5   0  -4   -0.26    0.33
  -5   0   4    0.57    0.25
   5   0  -3   46.07    1.46
  -5   0   3   44.76    1.64
  -5   0   3   42.79    1.38
  -5   0   3   40.23    1.11
   5   0  -2    0.60    0.30
  -5   0   2    0.47    0.25
  -5   0   2    0.39    0.29
  -5   0   2    0.44    0.33
   5   0  -1    3.04    0.35
  -5   0   1    2.99    0.29
  -5   0   1    2.82    0.36
   5   0   0    0.29    0.27
   5   0   0    0.07    0.28
   5   0   0    0.38    0.21
  -5   0   0    0.30    0.17
  -5   0   0    0.27    0.23
  -5   0   0    0.12    0.19
   5   0   1   93.53    2.95
   5   0   1   85.80    2.85
   5   0   1   87.01    2.67
  -5   0  -1   89.06    2.48
  -5   0  -1   86.15    2.55
   5   0   2    0.51    0.29
   5   0   2    0.47    0.25
  -5   0  -2    0.68    0.33
  -5   0  -2    0.20    0.22
   5   0   3   17.20    0.70
   5   0   3   18.63    0.62
  -5   0  -3   18.92    0.59
  -5   0  -3   18.27    0.88
  -5   0  -3   17.23    0.85
   5   0   4    0.41    0.29
   5   0   4   -0.00    0.24
  -5   0  -4    0.20    0.25
  -5   0  -4    0.45    0.39
  -5   0  -4    0.02    0.21
   5   0   5   51.60    1.78
   5   0   5   52.99    2.21
  -5   0  -5   59.31    2.27
  -5   0  -5   59.27    1.81
  -5   0  -5   55.35    1.63
   5   0   6    0.58    0.52
   5   0   6    0.15    0.45
  -5   0  -6    0.44    0.30
  -5   0  -6    0.77    0.31
  -5   0  -6    0.56    0.43
   5   0   7   30.01    1.15
  -5   0  -7   32.33    1.13
  -5   0  -7   32.79    1.13
  -5   0  -7   29.30    1.43
   5   0   8    0.59    0.52
  -5   0  -8    0.81    0.52
  -5   0  -8    0.34    0.54
  -5   0  -8    0.68    0.50
   5   0   9   24.46    0.94
  -5   0  -9   29.20    1.40
  -5   0  -9   25.54    1.38
  -5   0  -9   24.86    0.92
   5   0  10    0.18    0.28
  -5   0 -10    0.38    0.27
  -5   0 -10    0.43    0.29
  -5   0 -10    0.10    0.27
   5   0  11    3.03    0.29
  -5   0 -11    3.52    0.31
  -5   0 -11    3.66    0.34
  -5   0 -11    3.12    0.47
  -5   0 -12    0.30    0.20
   5   1 -12    0.31    0.35
   5   1 -11   10.20    0.51
  -5  -1  11    9.21    0.42
   5   1 -10    0.35    0.34
  -5  -1  10    0.37    0.27
   5   1  -9    4.54    0.51
  -5  -1   9    5.14    0.63
   5   1  -8    0.26    0.39
  -5  -1   8    0.57    0.30
   5   1  -7   13.84    0.77
  -5  -1   7   12.75    0.61
   5   1  -6   -0.03    0.39
  -5  -1   6    0.85    0.30
   5   1  -5   85.78    3.00
  -5  -1   5   79.36    2.63
  -5  -1   5   74.96    2.98
   5   1  -4    0.38    0.54
  -5  -1   4    0.27    0.45
  -5  -1   4    0.35    0.24
   5   1  -3   27.22    1.02
  -5  -1   3   25.55    0.86
  -5  -1   3   26.09    0.81
   5   1  -2    0.36    0.32
  -5  -1   2    0.36    0.27
  -5  -1   2    0.36    0.24
   5   1  -1   47.80    1.56
  -5  -1   1   49.91    1.91
  -5  -1   1   47.47    1.36
   5   1   0    0.46    0.50
   5   1   0    0.48    0.31
  -5  -1   0    0.19    0.30
  -5  -1   0   -0.01    0.25
  -5  -1   0    0.15    0.23
  -5  -1   0    0.01    0.21
   5   1   1   93.26    3.93
  -5  -1  -1   94.50    2.74
  -5  -1  -1   90.50    2.89
  -5  -1  -1   88.18    2.79
  -5  -1  -1   83.93    2.55
   5   1   2   -0.30    0.31
   5   1   2    0.20    0.37
  -5  -1  -2    0.25    0.22
  -5  -1  -2    0.30    0.25
  -5  -1  -2    0.01    0.22
   5   1   3  108.91    4.83
   5   1   3  101.11    3.48
  -5  -1  -3  117.71    4.38
  -5  -1  -3  115.21    4.62
  -5  -1  -3  110.03    4.31
   5   1   4    0.56    0.33
   5   1   4    0.26    0.27
  -5  -1  -4    0.34    0.27
  -5  -1  -4    0.79    0.28
  -5  -1  -4    0.07    0.25
   5   1   5   10.50    0.60
  -5  -1  -5   10.76    0.76
  -5  -1  -5    9.78    0.53
  -5  -1  -5    9.01    0.50
   5   1   6    0.97    0.54
  -5  -1  -6   -0.12    0.30
  -5  -1  -6    0.14    0.32
  -5  -1  -6    0.15    0.29
   5   1   7   23.34    1.01
  -5  -1  -7   25.66    0.95
  -5  -1  -7   25.44    1.39
  -5  -1  -7   23.88    1.29
   5   1   8    0.18    0.54
  -5  -1  -8    0.47    0.31
  -5  -1  -8    0.10    0.32
  -5  -1  -8    0.33    0.28
   5   1   9   45.68    1.61
  -5  -1  -9   50.91    1.60
  -5  -1  -9   48.59    1.63
  -5  -1  -9   44.80    1.49
   5   1  10    0.20    0.27
  -5  -1 -10    0.41    0.26
  -5  -1 -10    0.77    0.45
  -5  -1 -10    0.59    0.40
   5   1  11    3.57    0.43
  -5  -1 -11    3.16    0.27
  -5  -1 -11    3.63    0.30
  -5  -1 -11    2.87    0.26
   5   2 -11   19.03    0.61
  -5  -2  11   19.86    0.58
   5   2 -10    0.78    0.44
  -5  -2  10    0.32    0.26
   5   2  -9   26.38    0.99
  -5  -2   9   26.91    1.29
   5   2  -8    0.38    0.33
  -5  -2   8    0.02    0.30
  -5  -2   8    0.25    0.27
   5   2  -7   33.75    1.25
  -5  -2   7   33.30    1.15
  -5  -2   7   30.15    1.08
   5   2  -6    0.62    0.36
  -5  -2   6    0.02    0.31
  -5  -2   6    0.57    0.48
   5   2  -5   82.67    3.70
  -5  -2   5   78.70    2.69
  -5  -2   5   77.67    2.62
   5   2  -4    0.63    0.36
  -5  -2   4    1.08    0.51
  -5  -2   4    0.82    0.47
   5   2  -3   82.73    2.92
  -5  -2   3   83.14    2.81
  -5  -2   3   82.21    2.70
   5   2  -2    0.18    0.33
   5   2  -2    0.22    0.25
  -5  -2   2    0.40    0.29
  -5  -2   2   -0.10    0.27
   5   2  -1   28.74    1.07
   5   2  -1   25.53    0.87
  -5  -2   1   29.41    0.96
  -5  -2   1   29.26    0.97
   5   2   0    0.31    0.33
   5   2   0    0.49    0.26
  -5  -2   0    0.35    0.23
  -5  -2   0    0.39    0.27
  -5  -2   0    0.19    0.29
   5   2   1   62.37    2.22
  -5  -2  -1   66.27    1.97
  -5  -2  -1   63.20    2.05
  -5  -2  -1   63.02    2.07
   5   2   2    0.28    0.34
   5   2   2    0.16    0.28
  -5  -2  -2    0.68    0.43
  -5  -2  -2    0.62    0.30
  -5  -2  -2    0.43    0.45
   5   2   3   67.33    3.20
  -5  -2  -3   68.46    2.16
  -5  -2  -3   70.56    2.43
  -5  -2  -3   67.88    2.29
   5   2   4    0.42    0.54
  -5  -2  -4   -0.10    0.28
  -5  -2  -4   -0.04    0.50
  -5  -2  -4    0.18    0.29
   5   2   5   -0.25    0.35
  -5  -2  -5    0.29    0.28
  -5  -2  -5   -0.19    0.51
  -5  -2  -5    0.61    0.46
   5   2   6    0.68    0.36
  -5  -2  -6    0.31    0.49
  -5  -2  -6    0.43    0.34
  -5  -2  -6    0.34    0.47
   5   2   7   22.06    0.93
  -5  -2  -7   22.90    1.20
  -5  -2  -7   22.66    0.91
  -5  -2  -7   20.49    0.80
   5   2   8    0.33    0.32
  -5  -2  -8    0.41    0.47
  -5  -2  -8    0.06    0.50
  -5  -2  -8    0.32    0.28
   5   2   9    7.49    0.70
  -5  -2  -9    7.32    0.66
  -5  -2  -9    7.87    0.46
  -5  -2  -9    7.36    0.64
   5   2  10    0.10    0.24
  -5  -2 -10    0.45    0.22
  -5  -2 -10    0.26    0.38
  -5  -2 -10    0.18    0.21
  -5  -3  10    1.01    0.38
   5   3  -9   68.95    2.20
  -5  -3   9   71.85    2.61
   5   3  -8    0.48    0.43
  -5  -3   8    0.23    0.46
  -5  -3   8    0.10    0.26
   5   3  -7    2.25    0.35
   5   3  -7    1.98    0.32
  -5  -3   7    2.65    0.55
  -5  -3   7    2.16    0.34
   5   3  -6    0.77    0.51
   5   3  -6    0.04    0.28
  -5  -3   6    0.83    0.49
  -5  -3   6    0.02    0.29
   5   3  -5   54.53    1.88
   5   3  -5   46.30    2.19
  -5  -3   5   55.65    2.38
  -5  -3   5   52.89    2.33
   5   3  -4    0.09    0.33
   5   3  -4    0.26    0.29
  -5  -3   4    0.09    0.31
  -5  -3   4   -0.02    0.31
   5   3  -3   40.75    1.46
   5   3  -3   38.82    1.39
  -5  -3   3   44.08    1.92
  -5  -3   3   41.75    1.92
   5   3  -2    0.39    0.55
   5   3  -2    0.30    0.48
  -5  -3   2    0.50    0.49
  -5  -3   2    0.46    0.51
   5   3  -1   12.86    1.01
   5   3  -1   12.53    0.93
  -5  -3   1   12.94    0.92
  -5  -3   1   14.21    0.67
   5   3   0    0.57    0.54
   5   3   0    0.45    0.50
  -5  -3   0    0.33    0.26
  -5  -3   0    0.35    0.47
  -5  -3   0    0.20    0.32
   5   3   1   25.09    1.45
  -5  -3  -1   24.51    0.87
  -5  -3  -1   24.25    0.95
   5   3   2   -0.14    0.54
  -5  -3  -2    0.32    0.28
  -5  -3  -2    0.19    0.32
  -5  -3  -2    0.22    0.29
   5   3   3    2.43    0.41
  -5  -3  -3    2.97    0.58
  -5  -3  -3    3.50    0.67
  -5  -3  -3    3.16    0.38
   5   3   4    0.16    0.35
  -5  -3  -4    0.19    0.29
  -5  -3  -4    0.88    0.54
  -5  -3  -4    0.46    0.30
   5   3   5   20.11    0.86
  -5  -3  -5   20.88    0.76
  -5  -3  -5   19.58    0.82
  -5  -3  -5   17.87    0.76
   5   3   6    0.01    0.54
  -5  -3  -6    0.43    0.46
  -5  -3  -6    0.51    0.32
  -5  -3  -6    0.77    0.47
   5   3   7   19.08    0.76
  -5  -3  -7   19.67    1.00
  -5  -3  -7   18.29    1.09
  -5  -3  -7   16.18    0.67
   5   3   8   -0.08    0.28
  -5  -3  -8    0.40    0.41
  -5  -3  -8    0.63    0.27
  -5  -3  -8    0.58    0.39
   5   3   9   22.42    0.70
  -5  -3  -9   25.10    0.70
  -5  -3  -9   23.11    1.01
  -5  -3  -9   20.83    0.67
  -5  -4   9   16.03    0.45
  -5  -4   9    9.95    0.35
   5   4  -8    0.34    0.31
  -5  -4   8    0.47    0.38
  -5  -4   8    0.48    0.34
   5   4  -7    2.20    0.44
  -5  -4   7    2.53    0.50
  -5  -4   7    2.21    0.47
   5   4  -6    0.44    0.40
   5   4  -6    0.43    0.43
  -5  -4   6    0.37    0.45
  -5  -4   6    0.67    0.45
   5   4  -5   30.78    1.11
  -5  -4   5   32.37    1.08
  -5  -4   5   32.02    1.09
   5   4  -4    0.14    0.28
   5   4  -4    0.54    0.30
  -5  -4   4    0.24    0.29
  -5  -4   4    0.13    0.30
   5   4  -3   30.84    1.59
   5   4  -3   31.14    1.16
  -5  -4   3   33.13    1.12
  -5  -4   3   35.46    1.67
   5   4  -2    0.27    0.31
   5   4  -2    1.23    0.52
  -5  -4   2    0.30    0.28
  -5  -4   2    0.18    0.33
   5   4  -1    1.81    0.34
   5   4  -1    1.99    0.57
  -5  -4   1    2.21    0.36
   5   4   0    0.32    0.49
   5   4   0    0.39    0.30
  -5  -4   0    0.44    0.26
  -5  -4   0    0.35    0.32
   5   4   1   20.89    1.20
  -5  -4  -1   20.59    0.78
  -5  -4  -1   21.28    0.86
  -5  -4  -1   20.45    0.81
   5   4   2    0.67    0.50
  -5  -4  -2    0.50    0.46
  -5  -4  -2    0.89    0.35
  -5  -4  -2    0.56    0.31
   5   4   3   92.99    4.08
  -5  -4  -3   92.72    3.16
  -5  -4  -3   92.74    3.45
  -5  -4  -3   93.63    4.11
   5   4   4   -0.34    0.49
  -5  -4  -4    0.28    0.43
  -5  -4  -4    0.41    0.31
  -5  -4  -4    0.40    0.46
   5   4   5    4.67    0.40
  -5  -4  -5    4.24    0.36
  -5  -4  -5    4.91    0.61
  -5  -4  -5    4.27    0.38
   5   4   6    0.15    0.25
  -5  -4  -6   -0.05    0.24
  -5  -4  -6   -0.22    0.26
  -5  -4  -6   -0.11    0.24
   5   4   7   12.91    0.71
  -5  -4  -7   12.69    0.47
  -5  -4  -7   11.72    0.48
  -5  -4  -7   10.32    0.67
  -5  -5   7    0.71    0.29
  -5  -5   7    0.79    0.30
   5   5  -6    0.73    0.32
  -5  -5   6    0.36    0.31
  -5  -5   6    0.26    0.22
   5   5  -5   21.46    0.98
  -5  -5   5   23.32    0.92
  -5  -5   5   24.69    0.76
   5   5  -4   -0.01    0.23
  -5  -5   4   -0.00    0.20
  -5  -5   4    1.21    0.39
   5   5  -3    0.04    0.41
  -5  -5   3    0.42    0.26
   5   5  -2    0.18    0.26
  -5  -5   2    0.47    0.44
   5   5  -1   61.91    2.32
  -5  -5   1   97.42    3.38
   5   5   0    0.59    0.39
  -5  -5   0    0.17    0.20
  -5  -5   0    0.27    0.28
  -5  -5   0    1.23    0.47
   5   5   1    5.95    0.37
  -5  -5  -1    5.99    0.34
  -5  -5  -1    7.43    0.62
   5   5   2    0.19    0.23
  -5  -5  -2    0.39    0.21
  -5  -5  -2    0.18    0.27
  -5  -5  -2    0.52    0.41
   5   5   3   20.54    0.71
  -5  -5  -3   22.93    0.67
  -5  -5  -3   23.24    1.03
   5   5   4    0.34    0.19
  -5  -5  -4    0.39    0.32
  -5  -5  -4    0.58    0.37
  -5  -5  -4    0.15    0.22
   5   5   5    1.63    0.31
  -5  -5  -5    1.74    0.22
  -5  -5  -5    1.91    0.24
  -5  -5  -5    1.56    0.22
   6  -8   5    0.06    0.26
   6  -7   3    0.05    0.25
   6  -7   4   15.86    0.94
   6  -7   5    0.50    0.27
   6  -7   6   40.56    1.65
   6  -7   7    0.65    0.23
   6  -7   7   -0.15    0.23
   6  -7   8    4.21    0.45
   6  -7   8    3.96    0.27
   6  -6   1    0.73    0.46
   6  -6   2   11.94    0.58
   6  -6   3    0.70    0.31
   6  -6   4   26.42    0.92
   6  -6   5    0.39    0.47
   6  -6   6   37.06    1.26
   6  -6   7    0.64    0.29
   6  -6   7    0.36    0.29
   6  -6   8    0.90    0.43
   6  -6   8    0.50    0.27
   6  -6   9    0.18    0.22
   6  -6   9    0.66    0.37
   6  -5  -1    0.30    0.24
   6  -5   0   52.58    2.10
   6  -5   1    0.35    0.28
   6  -5   2   13.20    0.87
   6  -5   3    0.41    0.30
  -6   5  -3    0.28    0.29
   6  -5   4    5.41    0.45
  -6   5  -4    5.47    0.44
   6  -5   5    0.75    0.55
  -6   5  -5    0.75    0.52
   6  -5   6   69.91    3.07
  -6   5  -6   70.96    3.04
   6  -5   7    0.82    0.50
  -6   5  -7    0.41    0.32
   6  -5   8    0.63    0.48
  -6   5  -8    0.29    0.29
   6  -5   9    0.05    0.25
   6  -5   9    0.43    0.26
   6  -5  10   45.04    1.23
   6  -5  10   43.93    1.62
   6  -4  -2   17.53    0.63
   6  -4  -1    0.68    0.26
   6  -4   0   83.66    2.67
   6  -4   1    0.50    0.44
  -6   4  -1    0.08    0.26
   6  -4   2    7.73    0.48
  -6   4  -2    8.69    0.70
   6  -4   3    0.15    0.29
  -6   4  -3    0.27    0.28
   6  -4   4   35.42    1.23
  -6   4  -4   35.57    1.62
   6  -4   5    0.33    0.32
  -6   4  -5    0.56    0.51
   6  -4   6   71.66    2.51
  -6   4  -6   73.42    3.16
   6  -4   7    0.24    0.34
  -6   4  -7    0.85    0.33
   6  -4   8    6.21    0.66
  -6   4  -8    5.12    0.45
   6  -4   9    0.33    0.28
  -6   4  -9    0.02    0.29
   6  -4  10   22.06    1.04
  -6   4 -10   25.15    0.77
   6  -4  11   -0.02    0.18
   6  -4  11    0.29    0.26
   6  -3  -8    2.89    0.68
   6  -3  -7    0.61    0.57
   6  -3  -6   31.76    1.18
   6  -3  -5    0.19    0.32
   6  -3  -4    3.18    0.42
   6  -3  -3    0.06    0.29
   6  -3  -2  117.29    4.21
   6  -3  -2  117.32    4.61
   6  -3  -1    0.12    0.40
   6  -3  -1    0.14    0.25
   6  -3   0   53.98    1.67
   6  -3   1    0.30    0.43
  -6   3  -1    0.06    0.23
   6  -3   2   18.23    1.00
  -6   3  -2   19.38    0.68
   6  -3   3    0.89    0.48
  -6   3  -3    0.43    0.28
   6  -3   4   27.55    1.41
  -6   3  -4   28.44    1.37
   6  -3   5    0.26    0.31
  -6   3  -5    0.59    0.49
   6  -3   6   49.44    1.74
  -6   3  -6   53.04    1.75
   6  -3   7    0.53    0.33
  -6   3  -7    0.47    0.33
   6  -3   8    7.99    0.75
  -6   3  -8    8.30    0.78
  -6   3  -8    7.17    0.70
   6  -3   9    0.43    0.26
  -6   3  -9   -0.24    0.29
  -6   3  -9    0.34    0.42
   6  -3  10    0.68    0.23
  -6   3 -10    0.60    0.27
  -6   3 -10    0.25    0.38
  -6   3 -11    0.31    0.34
  -6   3 -11    0.11    0.18
   6  -2 -11    0.24    0.28
   6  -2 -10    0.30    0.31
   6  -2  -9    0.55    0.34
   6  -2  -8    8.51    0.58
   6  -2  -7    0.36    0.34
  -6   2   7    0.21    0.28
   6  -2  -6  135.12    5.34
  -6   2   6  129.52    4.86
   6  -2  -5   -0.11    0.58
  -6   2   5    0.29    0.28
   6  -2  -4   17.07    0.76
  -6   2   4   13.89    0.60
   6  -2  -3    0.29    0.31
  -6   2   3   -0.03    0.26
   6  -2  -2    3.37    0.39
   6  -2  -2    3.34    0.33
   6  -2  -1    2.05    0.54
   6  -2  -1    1.39    0.50
   6  -2   0   80.28    2.62
   6  -2   0   81.90    2.63
   6  -2   1    0.82    0.42
   6  -2   1    0.14    0.27
  -6   2  -1    0.10    0.38
   6  -2   2    5.04    0.37
   6  -2   2    5.84    0.41
  -6   2  -2    5.48    0.35
   6  -2   3    0.41    0.41
   6  -2   3    0.34    0.46
  -6   2  -3    0.22    0.25
   6  -2   4   26.60    1.33
  -6   2  -4   24.53    1.21
   6  -2   5    0.56    0.31
  -6   2  -5    0.44    0.29
  -6   2  -5   -0.01    0.27
   6  -2   6    3.14    0.39
  -6   2  -6    3.22    0.39
  -6   2  -6    2.60    0.35
   6  -2   7    0.04    0.30
  -6   2  -7    0.52    0.52
  -6   2  -7    0.11    0.28
   6  -2   8    1.86    0.33
  -6   2  -8    1.25    0.36
  -6   2  -8    1.23    0.53
   6  -2   9    0.32    0.26
  -6   2  -9   -0.13    0.29
  -6   2  -9    0.43    0.27
  -6   2 -10   26.97    0.83
  -6   2 -10   23.66    0.76
  -6   2 -11    0.22    0.20
  -6   2 -11   -0.10    0.31
   6  -1 -11    0.88    0.49
   6  -1 -10    0.90    0.36
   6  -1  -9    1.11    0.60
  -6   1   9    0.11    0.41
   6  -1  -8  118.97    5.53
  -6   1   8  100.60    3.59
   6  -1  -7    0.59    0.66
  -6   1   7    0.45    0.49
   6  -1  -6    3.37    0.47
  -6   1   6    2.22    0.35
   6  -1  -5    0.59    0.40
  -6   1   5    1.07    0.48
   6  -1  -4   10.04    0.65
  -6   1   4   11.55    0.80
   6  -1  -3    0.46    0.34
  -6   1   3   -0.03    0.28
   6  -1  -2    2.29    0.63
  -6   1   2    2.74    0.54
   6  -1  -1    0.46    0.31
   6  -1   0   48.38    1.62
   6  -1   0   46.27    1.43
   6  -1   1   -0.07    0.47
   6  -1   1   -0.01    0.28
  -6   1  -1    0.41    0.36
   6  -1   2    6.37    0.45
   6  -1   2    7.07    0.67
  -6   1  -2    7.39    0.40
   6  -1   3    0.43    0.46
   6  -1   3    0.75    0.46
  -6   1  -3    0.36    0.26
  -6   1  -3   -0.18    0.24
   6  -1   4   32.75    1.18
   6  -1   4   33.56    1.14
  -6   1  -4   36.71    1.15
  -6   1  -4   33.94    1.08
   6  -1   5    0.52    0.49
   6  -1   5    0.21    0.48
  -6   1  -5    0.08    0.30
  -6   1  -5    0.00    0.27
   6  -1   6  107.99    4.02
   6  -1   6   99.01    3.78
  -6   1  -6  122.76    5.06
  -6   1  -6  114.60    4.00
   6  -1   7    0.02    0.30
   6  -1   7    0.13    0.50
  -6   1  -7    0.46    0.32
  -6   1  -7    0.58    0.29
   6  -1   8    7.96    0.75
   6  -1   8    8.76    0.77
  -6   1  -8   10.27    0.52
  -6   1  -8    9.31    0.50
   6  -1   9    0.13    0.38
  -6   1  -9    0.24    0.29
  -6   1  -9    0.68    0.43
  -6   1 -10    4.81    0.34
  -6   1 -10    3.75    0.32
  -6   1 -11    0.44    0.20
  -6   1 -11    0.16    0.19
   6   0 -11    0.19    0.40
   6   0 -10    1.02    0.30
  -6   0  10    0.13    0.22
   6   0  -9    0.60    0.34
  -6   0   9    0.23    0.27
   6   0  -8    6.35    0.81
  -6   0   8    5.03    0.40
   6   0  -7    1.43    0.41
  -6   0   7    0.45    0.51
   6   0  -6   32.54    1.31
  -6   0   6   30.61    1.56
   6   0  -5   -0.17    0.63
  -6   0   5    1.49    0.51
   6   0  -4    8.27    0.60
  -6   0   4    7.90    0.51
   6   0  -3    0.32    0.35
  -6   0   3    0.08    0.30
   6   0  -2    1.17    0.56
  -6   0   2    0.67    0.30
   6   0  -1    0.51    0.57
  -6   0   1    0.20    0.30
   6   0   0   26.45    1.03
  -6   0   0   24.01    0.78
   6   0   1    0.10    0.35
   6   0   1    0.40    0.30
  -6   0  -1    0.11    0.24
  -6   0  -1    0.09    0.25
   6   0   2    0.01    0.34
   6   0   2    0.43    0.28
  -6   0  -2    0.35    0.41
  -6   0  -2    0.20    0.26
   6   0   3   -0.10    0.53
   6   0   3    0.05    0.29
  -6   0  -3    0.47    0.43
  -6   0  -3    0.30    0.27
   6   0   4  152.16    6.34
   6   0   4  138.93    5.52
  -6   0  -4  164.86    6.26
  -6   0  -4  161.94    6.23
   6   0   5    0.65    0.54
   6   0   5    0.09    0.49
  -6   0  -5    0.18    0.30
  -6   0  -5    0.41    0.30
   6   0   6    0.26    0.33
   6   0   6    0.59    0.30
  -6   0  -6    1.03    0.52
  -6   0  -6    0.67    0.31
   6   0   7    1.16    0.49
  -6   0  -7    0.14    0.30
  -6   0  -7   -0.23    0.29
   6   0   8    7.66    0.48
  -6   0  -8    9.02    0.50
  -6   0  -8    8.77    0.49
   6   0   9    0.17    0.25
  -6   0  -9    0.44    0.26
  -6   0  -9    0.25    0.43
   6   0  10    1.10    0.22
  -6   0 -10    1.32    0.25
  -6   0 -10    1.23    0.25
   6   1 -10    1.17    0.27
  -6  -1  10    0.82    0.35
   6   1  -9    0.97    0.50
  -6  -1   9    0.39    0.25
   6   1  -8   13.46    0.68
  -6  -1   8   13.46    0.90
   6   1  -7    0.52    0.35
  -6  -1   7    0.03    0.31
   6   1  -6   12.50    1.08
  -6  -1   6   11.79    0.61
   6   1  -5   -0.17    0.37
  -6  -1   5    0.83    0.33
   6   1  -4   24.32    1.52
  -6  -1   4   24.00    1.34
   6   1  -3    0.57    0.36
  -6  -1   3    0.51    0.32
  -6  -1   3    0.24    0.43
   6   1  -2    0.69    0.39
  -6  -1   2    0.70    0.32
  -6  -1   2    0.54    0.27
   6   1  -1    0.31    0.35
  -6  -1   1    0.36    0.49
  -6  -1   1   -0.03    0.26
   6   1   0  144.94    5.92
  -6  -1   0  135.19    5.10
   6   1   1    0.18    0.37
   6   1   1    0.62    0.50
  -6  -1  -1    0.46    0.41
  -6  -1  -1    0.49    0.31
   6   1   2   11.16    0.66
   6   1   2   10.46    0.54
  -6  -1  -2   11.19    0.77
  -6  -1  -2   10.85    0.54
   6   1   3    0.08    0.58
   6   1   3    0.28    0.50
  -6  -1  -3    0.59    0.44
  -6  -1  -3    0.73    0.30
   6   1   4    1.82    0.62
   6   1   4    1.18    0.32
  -6  -1  -4    1.19    0.32
  -6  -1  -4    1.68    0.33
   6   1   5    0.76    0.35
  -6  -1  -5    0.73    0.29
  -6  -1  -5   -0.21    0.31
   6   1   6    4.37    0.77
  -6  -1  -6    6.24    0.45
  -6  -1  -6    6.01    0.70
   6   1   7    0.19    0.32
  -6  -1  -7    0.16    0.47
  -6  -1  -7    0.63    0.47
  -6  -1  -7    0.42    0.40
   6   1   8    4.52    0.62
  -6  -1  -8    5.35    0.59
  -6  -1  -8    4.59    0.38
   6   1   9    0.20    0.24
  -6  -1  -9    0.43    0.37
  -6  -1  -9    0.56    0.24
  -6  -1  -9    0.13    0.27
  -6  -2  10    2.85    0.22
   6   2  -9    0.33    0.36
  -6  -2   9    0.26    0.23
   6   2  -8    6.64    0.42
  -6  -2   8    8.16    0.65
   6   2  -7    0.24    0.30
  -6  -2   7    0.54    0.29
   6   2  -6   26.95    1.02
  -6  -2   6   27.88    1.01
   6   2  -5    0.91    0.55
  -6  -2   5    0.47    0.52
  -6  -2   5    0.15    0.27
   6   2  -4   15.46    0.75
  -6  -2   4   14.63    0.67
  -6  -2   4   12.93    0.62
   6   2  -3    0.66    0.56
  -6  -2   3    0.14    0.32
  -6  -2   3    0.32    0.47
   6   2  -2   27.62    1.57
  -6  -2   2   27.65    1.00
  -6  -2   2   26.05    0.97
   6   2  -1    0.28    0.36
  -6  -2   1    0.62    0.31
  -6  -2   1    0.13    0.29
   6   2   0    4.03    0.46
   6   2   0    3.55    0.37
  -6  -2   0    3.48    0.38
   6   2   1    0.79    0.36
   6   2   1    0.39    0.32
  -6  -2  -1    0.18    0.26
  -6  -2  -1    0.56    0.32
   6   2   2    3.01    0.43
   6   2   2    3.52    0.58
  -6  -2  -2    2.91    0.34
  -6  -2  -2    2.71    0.38
   6   2   3    0.10    0.55
  -6  -2  -3    0.25    0.26
  -6  -2  -3    0.31    0.31
  -6  -2  -3    0.28    0.26
   6   2   4    2.89    0.65
  -6  -2  -4    3.25    0.51
  -6  -2  -4    1.89    0.36
  -6  -2  -4    1.87    0.32
   6   2   5    0.79    0.34
  -6  -2  -5    0.27    0.28
  -6  -2  -5    0.16    0.30
  -6  -2  -5    0.31    0.42
   6   2   6    2.45    0.38
  -6  -2  -6    3.40    0.54
  -6  -2  -6    2.72    0.36
  -6  -2  -6    2.29    0.48
   6   2   7    0.52    0.44
  -6  -2  -7    0.25    0.40
  -6  -2  -7    0.49    0.41
  -6  -2  -7   -0.22    0.21
   6   2   8   11.45    0.50
  -6  -2  -8   12.32    0.69
  -6  -2  -8   10.79    0.47
   6   3  -8   13.32    0.46
  -6  -3   8   16.62    0.51
   6   3  -7    0.26    0.38
  -6  -3   7    0.35    0.24
  -6  -3   7    0.24    0.31
   6   3  -6    2.95    0.49
  -6  -3   6    2.64    0.33
  -6  -3   6    2.01    0.45
   6   3  -5   -0.11    0.27
  -6  -3   5   -0.05    0.27
  -6  -3   5    0.51    0.41
   6   3  -4   13.35    0.62
  -6  -3   4   13.47    0.89
  -6  -3   4   12.56    0.58
   6   3  -3    0.66    0.49
  -6  -3   3    0.41    0.29
  -6  -3   3    0.37    0.28
   6   3  -2    0.53    0.32
  -6  -3   2    0.24    0.31
  -6  -3   2    1.10    0.30
   6   3  -1    0.97    0.33
   6   3  -1    0.04    0.28
  -6  -3   1    0.95    0.48
   6   3   0    9.50    0.54
   6   3   0    7.42    0.48
  -6  -3   0    9.05    0.50
  -6  -3   0    7.17    0.45
   6   3   1   -0.16    0.32
  -6  -3  -1   -0.02    0.31
  -6  -3  -1   -0.19    0.26
   6   3   2    2.46    0.36
  -6  -3  -2    1.79    0.29
  -6  -3  -2    2.47    0.35
  -6  -3  -2    1.50    0.30
   6   3   3    0.69    0.31
  -6  -3  -3    0.34    0.26
  -6  -3  -3    0.53    0.30
  -6  -3  -3    0.26    0.26
   6   3   4    9.98    0.54
  -6  -3  -4   10.37    0.68
  -6  -3  -4    9.70    0.50
  -6  -3  -4    8.40    0.68
   6   3   5    0.40    0.28
  -6  -3  -5    0.03    0.24
  -6  -3  -5    0.49    0.43
  -6  -3  -5    0.37    0.36
   6   3   6    7.74    0.65
  -6  -3  -6    8.15    0.38
  -6  -3  -6    7.42    0.41
   6   3   7    0.24    0.22
  -6  -3  -7    0.18    0.20
  -6  -3  -7    0.23    0.21
  -6  -4   6    8.12    0.47
  -6  -4   6    5.43    0.26
   6   4  -5    0.26    0.18
  -6  -4   5    0.08    0.33
  -6  -4   5    0.14    0.19
   6   4  -4    8.36    0.39
  -6  -4   4   10.44    0.41
  -6  -4   4    9.28    0.41
   6   4  -3    0.78    0.37
   6   4  -3    0.27    0.21
  -6  -4   3    0.10    0.23
  -6  -4   3    0.06    0.20
   6   4  -2    0.19    0.23
   6   4  -2    0.46    0.34
  -6  -4   2    0.29    0.25
  -6  -4   2    0.72    0.35
   6   4  -1    1.16    0.40
  -6  -4   1    0.62    0.43
  -6  -4   1    0.22    0.37
   6   4   0   25.07    0.80
  -6  -4   0   21.19    0.76
   6   4   1    0.08    0.24
  -6  -4  -1    0.08    0.26
  -6  -4  -1    0.10    0.21
   6   4   2    5.66    0.35
  -6  -4  -2    4.40    0.28
  -6  -4  -2    5.81    0.37
  -6  -4  -2    4.43    0.31
   6   4   3    0.21    0.23
  -6  -4  -3    0.28    0.20
  -6  -4  -3    0.01    0.23
  -6  -4  -3    0.23    0.20
   6   4   4   16.86    0.55
  -6  -4  -4   15.74    0.68
  -6  -4  -4   17.53    0.58
   7  -7   3   10.67    0.45
   7  -7   4    0.71    0.38
   7  -7   5    8.46    0.38
   7  -7   6    0.18    0.32
   7  -7   7   19.62    0.73
   7  -6   1   49.35    2.05
   7  -6   2    0.46    0.29
   7  -6   3   11.39    0.55
   7  -6   4    0.50    0.27
   7  -6   5   15.88    0.92
   7  -6   6    0.38    0.41
   7  -6   7   14.71    0.82
   7  -6   8    0.11    0.33
   7  -5   0    1.11    0.49
   7  -5   1   46.19    1.51
   7  -5   2    0.33    0.47
   7  -5   3   11.86    0.60
   7  -5   4    0.28    0.31
   7  -5   5    4.80    0.43
  -7   5  -5    4.58    0.39
   7  -5   6    0.53    0.47
  -7   5  -6    0.51    0.29
   7  -5   7   52.71    1.65
   7  -5   8    0.22    0.25
   7  -5   9   28.87    0.77
   7  -5   9   27.69    1.06
   7  -4  -1   14.66    0.62
   7  -4   0    0.13    0.28
   7  -4   1   92.28    3.30
   7  -4   2    0.37    0.51
  -7   4  -2    0.77    0.48
   7  -4   3   14.94    1.01
  -7   4  -3   14.24    0.65
   7  -4   4    0.03    0.50
  -7   4  -4    0.35    0.46
   7  -4   5   96.44    4.30
  -7   4  -5   98.38    4.13
   7  -4   6    0.69    0.52
  -7   4  -6    0.58    0.50
   7  -4   7   15.98    1.01
  -7   4  -7   18.36    0.71
   7  -4   8    0.79    0.25
  -7   4  -8   -0.25    0.26
   7  -4   9   14.06    0.75
  -7   4  -9   15.63    0.52
   7  -3  -7   39.00    1.37
   7  -3  -6    1.01    0.58
   7  -3  -5   41.46    1.50
   7  -3  -4   -0.17    0.53
   7  -3  -3   40.89    1.45
   7  -3  -2    0.25    0.46
   7  -3  -1   67.01    2.27
   7  -3   0    0.61    0.50
   7  -3   1   74.05    3.24
   7  -3   2    0.69    0.32
  -7   3  -2    0.62    0.46
   7  -3   3   37.34    1.33
  -7   3  -3   36.33    1.23
   7  -3   4    0.49    0.32
  -7   3  -4    0.89    0.48
   7  -3   5    9.69    0.56
  -7   3  -5   10.57    0.83
   7  -3   6   -0.05    0.48
  -7   3  -6   -0.07    0.29
   7  -3   7   24.60    0.94
  -7   3  -7   27.68    0.94
   7  -3   8    0.29    0.24
  -7   3  -8    0.20    0.27
   7  -3   9    9.20    0.39
  -7   3  -9   11.45    0.66
   7  -2 -10    0.51    0.25
   7  -2  -9   11.55    0.85
   7  -2  -8    0.54    0.53
   7  -2  -7   41.68    2.06
   7  -2  -6    0.53    0.59
   7  -2  -5   52.13    1.92
   7  -2  -4    0.19    0.55
   7  -2  -3   68.33    3.17
   7  -2  -2    0.09    0.32
   7  -2  -2    0.30    0.31
   7  -2  -1    1.37    0.52
   7  -2  -1   -0.07    0.30
   7  -2   0    0.47    0.52
   7  -2   0    0.72    0.50
   7  -2   1   85.20    3.02
   7  -2   1   95.23    3.31
   7  -2   2    0.20    0.47
   7  -2   2    0.09    0.31
  -7   2  -2    0.53    0.44
   7  -2   3   13.37    0.64
  -7   2  -3   13.90    0.63
   7  -2   4    1.19    0.52
  -7   2  -4    0.22    0.30
   7  -2   5    4.49    0.69
  -7   2  -5    5.54    0.44
   7  -2   6   -0.18    0.29
  -7   2  -6    0.54    0.47
   7  -2   7   30.49    1.50
  -7   2  -7   36.77    1.16
   7  -2   8    0.32    0.23
  -7   2  -8   -0.59    0.42
  -7   2  -8    0.42    0.33
   7  -2   9   11.05    0.63
  -7   2  -9   18.83    0.56
   7  -1 -10    0.72    0.38
   7  -1  -9   11.03    0.54
   7  -1  -8    0.57    0.32
   7  -1  -7   34.53    1.29
   7  -1  -6    0.00    0.38
  -7   1   6    0.75    0.30
   7  -1  -5    3.15    0.70
  -7   1   5    2.42    0.37
   7  -1  -4    0.39    0.37
   7  -1  -3   25.02    1.02
   7  -1  -2    0.22    0.36
   7  -1  -2    0.23    0.30
   7  -1  -1    9.55    0.62
   7  -1  -1   10.83    0.58
   7  -1   0    0.45    0.35
   7  -1   0    0.33    0.50
   7  -1   1   48.61    1.71
   7  -1   1   52.43    2.32
   7  -1   2    0.43    0.33
   7  -1   2    0.84    0.52
   7  -1   3    7.45    0.79
   7  -1   3    7.20    0.49
  -7   1  -3    7.47    0.45
   7  -1   4    0.18    0.31
   7  -1   4    0.39    0.31
  -7   1  -4    0.34    0.28
   7  -1   5   33.80    1.67
   7  -1   5   33.41    1.64
  -7   1  -5   37.51    1.18
   7  -1   6   -0.12    0.28
   7  -1   6    0.42    0.29
  -7   1  -6    0.54    0.28
  -7   1  -6    0.52    0.42
   7  -1   7   18.21    0.67
   7  -1   7   20.01    1.03
  -7   1  -7   21.18    0.69
   7  -1   8    0.18    0.18
  -7   1  -8    0.09    0.41
  -7   1  -8    0.23    0.22
  -7   1  -9   29.13    1.12
   7   0  -9    9.80    0.70
   7   0  -8   -0.00    0.28
  -7   0   8    0.03    0.22
   7   0  -7    4.74    0.44
  -7   0   7    4.42    0.38
   7   0  -6    0.78    0.59
  -7   0   6    1.04    0.50
   7   0  -5   58.26    2.04
  -7   0   5   57.94    2.52
   7   0  -4    0.62    0.35
  -7   0   4    0.10    0.32
   7   0  -3   29.16    1.18
  -7   0   3   28.03    1.06
   7   0  -2   -0.36    0.57
   7   0  -2    0.43    0.30
   7   0  -1    2.73    0.68
   7   0  -1    2.00    0.57
   7   0   0    0.86    0.32
   7   0   1   81.42    3.83
   7   0   1   80.37    2.82
   7   0   2    0.87    0.36
   7   0   2    0.43    0.52
   7   0   3   18.21    0.79
   7   0   3   16.44    1.05
  -7   0  -3   18.43    0.70
  -7   0  -3   15.69    0.99
   7   0   4    0.53    0.31
   7   0   4    0.28    0.31
  -7   0  -4   -0.13    0.29
  -7   0  -4    0.85    0.44
   7   0   5   26.14    1.35
   7   0   5   23.41    1.25
  -7   0  -5   27.60    0.90
  -7   0  -5   24.52    1.22
   7   0   6    0.34    0.29
   7   0   6    0.48    0.40
  -7   0  -6    0.70    0.44
  -7   0  -6    0.22    0.43
   7   0   7    3.42    0.32
  -7   0  -7    4.39    0.33
  -7   0  -7    3.66    0.30
   7   0   8    0.18    0.31
  -7   0  -8   -0.20    0.22
  -7   0  -8    0.11    0.19
   7   1  -8    0.09    0.25
  -7  -1   8    0.21    0.22
   7   1  -7   12.73    0.58
  -7  -1   7   12.23    0.78
   7   1  -6    0.19    0.31
  -7  -1   6    0.59    0.44
   7   1  -5   32.52    1.19
  -7  -1   5   31.44    1.53
   7   1  -4    0.75    0.55
  -7  -1   4    0.17    0.31
   7   1  -3   18.76    0.83
  -7  -1   3   17.84    0.76
   7   1  -2    0.01    0.35
   7   1  -2    0.64    0.30
   7   1  -1   16.06    1.15
   7   1  -1   15.88    1.07
   7   1   0    0.78    0.58
   7   1   0    0.52    0.51
  -7  -1   0    0.63    0.44
   7   1   1   22.50    1.33
   7   1   1   20.48    1.17
   7   1   2    1.05    0.54
   7   1   2    0.39    0.30
  -7  -1  -2    0.12    0.27
   7   1   3   18.37    0.78
   7   1   3   15.01    0.66
  -7  -1  -3   18.48    0.65
  -7  -1  -3   16.50    0.68
   7   1   4   -0.29    0.32
   7   1   4   -0.18    0.24
  -7  -1  -4    0.32    0.26
  -7  -1  -4    0.49    0.27
   7   1   5    0.44    0.31
  -7  -1  -5    0.63    0.41
  -7  -1  -5    0.79    0.26
   7   1   6    0.23    0.26
  -7  -1  -6    0.20    0.23
  -7  -1  -6    0.29    0.23
   7   1   7    5.62    0.34
  -7  -1  -7    5.91    0.31
  -7  -1  -7    5.46    0.47
   7   2  -7    8.20    0.38
  -7  -2   7    8.78    0.37
   7   2  -6    0.38    0.25
  -7  -2   6    0.09    0.24
   7   2  -5    7.34    0.43
  -7  -2   5    7.03    0.41
   7   2  -4   -0.27    0.29
  -7  -2   4   -0.17    0.27
   7   2  -3   10.82    0.56
   7   2  -3   10.88    0.50
   7   2  -2    0.55    0.30
   7   2  -2    0.06    0.42
  -7  -2   2    0.32    0.25
   7   2  -1    1.14    0.34
   7   2  -1    0.89    0.30
  -7  -2   1    1.33    0.28
   7   2   0   -0.07    0.31
   7   2   0    0.16    0.26
  -7  -2   0    0.38    0.41
   7   2   1    7.85    0.48
   7   2   1    6.74    0.63
  -7  -2  -1    6.53    0.42
   7   2   2    0.13    0.29
   7   2   2    0.26    0.22
  -7  -2  -2    0.09    0.24
   7   2   3    9.09    0.49
  -7  -2  -3    7.79    0.38
  -7  -2  -3    8.39    0.42
   7   2   4   -0.06    0.27
  -7  -2  -4    0.55    0.35
  -7  -2  -4    0.25    0.23
   7   2   5    0.39    0.42
  -7  -2  -5    0.75    0.20
  -7  -2  -5    0.48    0.21
   7   2   6   -0.14    0.21
  -7  -2  -6    0.18    0.28
  -7  -2  -6    0.48    0.29
   7   3  -5    8.27    0.49
   7   3  -5    9.08    0.33
   7   3  -4    0.48    0.33
   7   3  -4    0.43    0.33
   7   3  -3    5.99    0.34
   7   3  -3    5.74    0.31
  -7  -3   3    4.68    0.43
   7   3  -2    0.50    0.38
   7   3  -2    0.24    0.20
  -7  -3   2    0.28    0.20
   7   3  -1    0.46    0.24
   7   3  -1    0.32    0.20
  -7  -3   1    0.71    0.33
   7   3   0    0.01    0.23
  -7  -3   0    0.42    0.20
   7   3   1    3.21    0.48
  -7  -3  -1    2.61    0.25
   7   3   2   -0.04    0.37
  -7  -3  -2    0.58    0.33
   7   3   3    5.41    0.50
  -7  -3  -3    4.34    0.44
   8  -6   3    0.15    0.22
   8  -6   4    3.01    0.44
   8  -6   5    0.11    0.20
   8  -6   6    6.99    0.32
   8  -5   1    0.50    0.43
   8  -5   2    5.83    0.40
   8  -5   3    0.07    0.27
   8  -5   4    3.70    0.57
   8  -5   5    0.28    0.42
   8  -5   6   27.95    1.12
   8  -5   7    0.30    0.20
   8  -4   0   42.33    1.41
   8  -4   1    0.60    0.30
   8  -4   2    5.12    0.65
   8  -4   3    0.04    0.28
   8  -4   4   10.27    0.53
  -8   4  -4   10.07    0.46
   8  -4   5    0.73    0.27
  -8   4  -5    0.19    0.24
   8  -4   6   18.60    0.97
  -8   4  -6   18.48    0.58
   8  -4   7    0.48    0.35
   8  -3  -5    0.58    0.45
   8  -3  -4   15.47    0.66
   8  -3  -3    0.03    0.26
   8  -3   0    4.25    0.40
   8  -3   1    0.71    0.50
   8  -3   2   15.51    0.69
   8  -3   3    0.76    0.30
   8  -3   4    7.73    0.47
  -8   3  -4    7.86    0.66
   8  -3   5    0.49    0.45
  -8   3  -5    0.66    0.41
   8  -3   6   13.05    0.82
  -8   3  -6   14.05    0.74
   8  -3   7    0.21    0.20
  -8   3  -7    0.14    0.20
   8  -2  -8   16.71    0.76
   8  -2  -7    0.36    0.24
   8  -2  -6   59.49    2.37
   8  -2  -5    0.22    0.46
   8  -2  -4    0.61    0.31
   8  -2  -3    0.53    0.32
   8  -2  -2    7.61    0.78
   8  -2  -1    1.20    0.49
   8  -2  -1    0.25    0.31
   8  -2   0   28.95    1.50
   8  -2   0   32.68    1.10
   8  -2   1   -0.01    0.27
   8  -2   1    0.37    0.46
   8  -2   2    8.09    0.47
   8  -2   2   12.18    0.81
   8  -2   3    0.07    0.45
   8  -2   4    9.07    0.76
  -8   2  -4    9.56    0.44
   8  -2   5    0.32    0.26
  -8   2  -5    0.41    0.24
   8  -2   6    3.36    0.46
  -8   2  -6    3.12    0.44
   8  -2   7    0.06    0.17
  -8   2  -7    0.14    0.19
   8  -1  -7    0.57    0.26
   8  -1  -6    3.11    0.36
   8  -1  -5    0.60    0.31
   8  -1  -4   44.58    2.02
   8  -1  -3    0.05    0.30
   8  -1  -2   11.73    0.61
   8  -1  -2   11.15    0.54
   8  -1  -1    0.28    0.31
   8  -1  -1    0.35    0.30
   8  -1   0   27.56    1.02
   8  -1   0   29.80    1.46
   8  -1   1    0.32    0.29
   8  -1   1    0.46    0.29
   8  -1   2    9.88    0.53
   8  -1   2    9.73    0.51
   8  -1   3    0.31    0.43
   8  -1   3    0.35    0.28
   8  -1   4    2.89    0.31
   8  -1   4    2.48    0.49
  -8   1  -4    3.28    0.44
   8  -1   5    0.42    0.35
   8  -1   5    0.59    0.23
  -8   1  -5    0.49    0.36
   8  -1   6   69.97    2.24
  -8   1  -6   88.29    2.38
   8   0  -7    0.46    0.22
   8   0  -6   41.15    1.23
   8   0  -5    0.47    0.27
   8   0  -4   17.89    1.02
   8   0  -4   17.61    0.66
   8   0  -3    0.90    0.31
   8   0  -3    0.65    0.46
   8   0  -2   10.90    0.56
   8   0  -2   10.40    0.50
   8   0  -1    2.40    0.54
   8   0  -1    0.26    0.48
   8   0   0   24.89    1.34
   8   0   0   25.28    1.25
   8   0   1    0.72    0.47
   8   0   1    0.23    0.27
   8   0   2   22.41    1.14
   8   0   2   21.92    1.04
   8   0   3    0.37    0.26
   8   0   3    0.28    0.37
   8   0   4   38.68    1.13
   8   0   4   33.39    1.01
  -8   0  -4   37.13    0.97
   8   0   5    0.27    0.32
  -8   0  -5    0.10    0.17
   8   1  -5   -0.26    0.22
   8   1  -5    0.35    0.33
   8   1  -4   20.67    0.70
   8   1  -4   21.84    0.95
   8   1  -3    0.36    0.40
   8   1  -3    0.21    0.22
   8   1  -2    5.88    0.39
   8   1  -2    5.86    0.54
   8   1  -1    0.67    0.28
   8   1  -1    0.27    0.24
   8   1   0   49.07    1.93
   8   1   0   45.56    1.34
   8   1   1   -0.16    0.42
   8   1   1    0.43    0.20
   8   1   2    0.55    0.41
   8   1   2    0.47    0.33
   8   1   3    0.26    0.23
   8   1   4    5.11    0.31
   8   2  -1    0.07    0.32
   9  -5   3    0.76    0.21
   9  -4   2    0.20    0.22
   9  -4   3    0.73    0.22
   9  -4   4    0.23    0.20
   9  -3   1    1.99    0.27
   9  -3   2    0.11    0.22
   9  -3   3    1.54    0.25
   9  -3   4    0.08    0.19
   9  -2  -4    0.86    0.30
   9  -2  -3    1.59    0.21
   9  -2  -2    0.49    0.31
   9  -2  -1    2.01    0.35
   9  -2   0    0.20    0.28
   9  -2   0    0.29    0.23
   9  -2   1   21.40    0.95
   9  -2   2    0.28    0.35
   9  -2   3    0.18    0.32
   9  -1  -3   17.33    0.74
   9  -1  -2   -0.21    0.18
   9  -1  -2    0.63    0.31
   9  -1  -1    0.77    0.20
   9  -1  -1    1.15    0.22
   9  -1   0    0.24    0.29
   9  -1   0   -0.01    0.21
   9  -1   1    6.66    0.31
   9  -1   1    9.37    0.52
   9  -1   2    0.04    0.29
   0   0   0    0.00    0.00
;
_shelx_hkl_checksum              2301

###########################################################

data_2

_publcif_datablock.id            {371e62fc-c0f2-47c1-8f42-b9f3f79ac403}

_audit_creation_method           SHELXL-2014/7
_chemical_name_systematic        
;
Aquabis(1,6-dimethyl-4-oxidopyridinium-3-carboxylato)zinc(II)
;
_chemical_name_common            ?
_chemical_melting_point          ?
_chemical_formula_moiety         'C16 H18 N2 O7 Zn'
_chemical_formula_iupac           '[Zn (C8 H8 N1 O3)2 (H2 O1)]'
_chemical_formula_sum            'C16 H18 N2 O7 Zn'
_chemical_formula_weight         415.71

loop_
_atom_type_symbol
_atom_type_description
_atom_type_scat_dispersion_real
_atom_type_scat_dispersion_imag
_atom_type_scat_source
C C 0.0181 0.0091 'International Tables Vol C Tables 4.2.6.8 and 6.1.1.4'
H H 0.0000 0.0000 'International Tables Vol C Tables 4.2.6.8 and 6.1.1.4'
O O 0.0492 0.0322 'International Tables Vol C Tables 4.2.6.8 and 6.1.1.4'
N N 0.0311 0.0180 'International Tables Vol C Tables 4.2.6.8 and 6.1.1.4'
Zn Zn -1.5491 0.6778 'International Tables Vol C Tables 4.2.6.8 and 6.1.1.4'

_space_group_crystal_system      triclinic
_space_group_IT_number           2
_space_group_name_H-M_alt        'P -1'
_space_group_name_Hall           '-P 1'

_shelx_space_group_comment       
;
The symmetry employed for this shelxl refinement is uniquely defined
by the following loop, which should always be used as a source of
symmetry information in preference to the above space-group names.
They are only intended as comments.
;

loop_
_space_group_symop_operation_xyz
'x, y, z'
'-x, -y, -z'

_cell_length_a                   8.2959(3)
_cell_length_b                   10.1989(4)
_cell_length_c                   10.3466(4)
_cell_angle_alpha                70.187(5)
_cell_angle_beta                 82.585(6)
_cell_angle_gamma                79.659(6)
_cell_volume                     808.01(6)
_cell_formula_units_Z            2
_cell_measurement_temperature    138(2)
_cell_measurement_reflns_used    10800
_cell_measurement_theta_min      4.555
_cell_measurement_theta_max      68.270

_exptl_crystal_description       block
_exptl_crystal_colour            colorless
_exptl_crystal_density_meas      ?
_exptl_crystal_density_method    ?
_exptl_crystal_density_diffrn    1.709
_exptl_crystal_F_000             428
_exptl_transmission_factor_min   ?
_exptl_transmission_factor_max   ?
_exptl_crystal_size_max          0.500
_exptl_crystal_size_mid          0.200
_exptl_crystal_size_min          0.100
_exptl_absorpt_coefficient_mu    2.528
_shelx_estimated_absorpt_T_min   0.365
_shelx_estimated_absorpt_T_max   0.786
_exptl_absorpt_correction_type   numerical
_exptl_absorpt_correction_T_min  0.637
_exptl_absorpt_correction_T_max  0.894
_exptl_absorpt_process_details   
;
(NUMABS; Higashi, 2011)
;
_diffrn_ambient_temperature      138(2)
_diffrn_radiation_wavelength     1.54187
_diffrn_radiation_type           CuK\a
_diffrn_source                   'Sealed Tube'
_diffrn_measurement_device_type  'Rigaku R-AXIS RAPID'
_diffrn_measurement_method       dtprofit.ref
_diffrn_detector_area_resol_mean 10.0000
_diffrn_reflns_number            11343
_diffrn_reflns_av_unetI/netI     0.0357
_diffrn_reflns_av_R_equivalents  0.0451
_diffrn_reflns_limit_h_min       -9
_diffrn_reflns_limit_h_max       9
_diffrn_reflns_limit_k_min       -12
_diffrn_reflns_limit_k_max       12
_diffrn_reflns_limit_l_min       -12
_diffrn_reflns_limit_l_max       12
_diffrn_reflns_theta_min         4.555
_diffrn_reflns_theta_max         68.252
_diffrn_reflns_theta_full        67.687
_diffrn_measured_fraction_theta_max 0.967
_diffrn_measured_fraction_theta_full 0.969
_diffrn_reflns_Laue_measured_fraction_max 0.967
_diffrn_reflns_Laue_measured_fraction_full 0.969
_diffrn_reflns_point_group_measured_fraction_max 0.967
_diffrn_reflns_point_group_measured_fraction_full 0.969
_reflns_number_total             2856
_reflns_number_gt                2715
_reflns_threshold_expression     'I > 2\s(I)'
_reflns_Friedel_coverage         0.000
_reflns_Friedel_fraction_max     .
_reflns_Friedel_fraction_full    .

_reflns_special_details          
;
 Reflections were merged by SHELXL according to the crystal
 class for the calculation of statistics and refinement.

 _reflns_Friedel_fraction is defined as the number of unique
 Friedel pairs measured divided by the number that would be
 possible theoretically, ignoring centric projections and
 systematic absences.
;

_computing_data_collection       
;
RAPID-AUTO (Rigaku, 2015)
;
_computing_cell_refinement       
;
RAPID-AUTO (Rigaku, 2015)
;
_computing_data_reduction        
;
RAPID-AUTO (Rigaku, 2015)
;
_computing_structure_solution    
;
SHELXT (Sheldrick, 2015a)
;
_computing_structure_refinement  'SHELXL2014 (Sheldrick, 2015b)'
_computing_molecular_graphics    
;
PLATON (Spek, 2020)
;
_computing_publication_material  
;
Mercury (Macrae et al., 2020) and publCIF (Westrip, 2010)
;
_refine_special_details          ?
_refine_ls_structure_factor_coef Fsqd
_refine_ls_matrix_type           full
_refine_ls_weighting_scheme      calc
_refine_ls_weighting_details     
'w=1/[\s^2^(Fo^2^)+(0.0392P)^2^+0.9376P] where P=(Fo^2^+2Fc^2^)/3'
_atom_sites_solution_primary     direct
_atom_sites_solution_secondary   difmap
_atom_sites_solution_hydrogens   mixed
_refine_ls_hydrogen_treatment    mixed
_refine_ls_extinction_method     none
_refine_ls_extinction_coef       .
_refine_ls_number_reflns         2856
_refine_ls_number_parameters     247
_refine_ls_number_restraints     0
_refine_ls_R_factor_all          0.0364
_refine_ls_R_factor_gt           0.0343
_refine_ls_wR_factor_ref         0.0876
_refine_ls_wR_factor_gt          0.0863
_refine_ls_goodness_of_fit_ref   1.073
_refine_ls_restrained_S_all      1.073
_refine_ls_shift/su_max          0.001
_refine_ls_shift/su_mean         0.000

loop_
_atom_site_label
_atom_site_type_symbol
_atom_site_fract_x
_atom_site_fract_y
_atom_site_fract_z
_atom_site_U_iso_or_equiv
_atom_site_adp_type
_atom_site_occupancy
_atom_site_site_symmetry_order
_atom_site_calc_flag
_atom_site_refinement_flags_posn
_atom_site_refinement_flags_adp
_atom_site_refinement_flags_occupancy
_atom_site_disorder_assembly
_atom_site_disorder_group
Zn1 Zn 0.76039(4) 0.57515(3) 0.39093(3) 0.01695(12) Uani 1 1 d . . . . .
O13 O 0.9093(2) 0.47292(18) 0.27061(17) 0.0199(4) Uani 1 1 d . . . . .
O3 O 0.5877(2) 0.67380(18) 0.50563(17) 0.0199(4) Uani 1 1 d . . . . .
O4 O 0.7035(2) 0.38912(19) 0.51766(18) 0.0190(4) Uani 1 1 d . . . . .
O2 O 0.9270(2) 0.67107(19) 0.42569(18) 0.0215(4) Uani 1 1 d . . . . .
O12 O 0.6354(2) 0.68913(18) 0.23027(17) 0.0237(4) Uani 1 1 d . . . . .
O1 O 1.0437(2) 0.81970(18) 0.48247(18) 0.0223(4) Uani 1 1 d . . . . .
O11 O 0.5643(2) 0.7698(2) 0.01503(19) 0.0321(5) Uani 1 1 d . . . . .
N1 N 0.6400(2) 0.9565(2) 0.6922(2) 0.0165(4) Uani 1 1 d . . . . .
N11 N 0.7781(2) 0.4156(2) -0.0718(2) 0.0191(4) Uani 1 1 d . . . . .
C5 C 0.7632(3) 0.8112(2) 0.5557(2) 0.0149(5) Uani 1 1 d . . . . .
C4 C 0.6093(3) 0.7626(2) 0.5619(2) 0.0153(5) Uani 1 1 d . . . . .
C16 C 0.7029(3) 0.5256(3) -0.0323(2) 0.0207(5) Uani 1 1 d . . . . .
H16 H 0.6248 0.5896 -0.0877 0.025 Uiso 1 1 calc R U . . .
C14 C 0.8588(3) 0.4555(2) 0.1674(2) 0.0163(5) Uani 1 1 d . . . . .
C6 C 0.7695(3) 0.9063(2) 0.6206(2) 0.0164(5) Uani 1 1 d . . . . .
H6 H 0.8690 0.9385 0.6152 0.020 Uiso 1 1 calc R U . . .
C2 C 0.4894(3) 0.9145(2) 0.7001(2) 0.0170(5) Uani 1 1 d . . . . .
C3 C 0.4758(3) 0.8207(2) 0.6359(2) 0.0173(5) Uani 1 1 d . . . . .
H3 H 0.3736 0.7932 0.6409 0.021 Uiso 1 1 calc R U . . .
C17 C 0.6380(3) 0.6800(3) 0.1098(3) 0.0202(5) Uani 1 1 d . . . . .
C7 C 0.9217(3) 0.7643(2) 0.4828(2) 0.0167(5) Uani 1 1 d . . . . .
C13 C 0.9321(3) 0.3384(3) 0.1238(2) 0.0197(5) Uani 1 1 d . . . . .
H13 H 1.0095 0.2714 0.1775 0.024 Uiso 1 1 calc R U . . .
C15 C 0.7333(3) 0.5496(3) 0.0836(2) 0.0182(5) Uani 1 1 d . . . . .
C12 C 0.8945(3) 0.3193(3) 0.0076(3) 0.0207(5) Uani 1 1 d . . . . .
C9 C 0.3482(3) 0.9738(3) 0.7788(3) 0.0209(5) Uani 1 1 d . . . . .
H9A H 0.2490 0.9448 0.7664 0.031 Uiso 1 1 calc R U . . .
H9B H 0.3375 1.0748 0.7457 0.031 Uiso 1 1 calc R U . . .
H9C H 0.3675 0.9399 0.8749 0.031 Uiso 1 1 calc R U . . .
C8 C 0.6629(3) 1.0519(3) 0.7660(3) 0.0219(5) Uani 1 1 d . . . . .
H8A H 0.7707 1.0787 0.7410 0.033 Uiso 1 1 calc R U . . .
H8B H 0.6511 1.0046 0.8635 0.033 Uiso 1 1 calc R U . . .
H8C H 0.5819 1.1345 0.7415 0.033 Uiso 1 1 calc R U . . .
C19 C 0.9766(3) 0.1987(3) -0.0396(3) 0.0274(6) Uani 1 1 d . . . . .
H19C H 1.0589 0.1428 0.0217 0.041 Uiso 1 1 calc R U . . .
H19B H 1.0272 0.2343 -0.1310 0.041 Uiso 1 1 calc R U . . .
H19A H 0.8964 0.1417 -0.0399 0.041 Uiso 1 1 calc R U . . .
C18 C 0.7409(3) 0.4035(3) -0.2023(3) 0.0261(6) Uani 1 1 d . . . . .
H18A H 0.6547 0.4774 -0.2421 0.039 Uiso 1 1 calc R U . . .
H18B H 0.7063 0.3138 -0.1850 0.039 Uiso 1 1 calc R U . . .
H18C H 0.8375 0.4114 -0.2649 0.039 Uiso 1 1 calc R U . . .
H1W H 0.626(4) 0.366(3) 0.512(3) 0.023(9) Uiso 1 1 d . . . . .
H1O H 0.778(5) 0.321(4) 0.519(3) 0.043(10) Uiso 1 1 d . . . . .

loop_
_atom_site_aniso_label
_atom_site_aniso_U_11
_atom_site_aniso_U_22
_atom_site_aniso_U_33
_atom_site_aniso_U_23
_atom_site_aniso_U_13
_atom_site_aniso_U_12
Zn1 0.01554(19) 0.0197(2) 0.01823(19) -0.00900(14) -0.00125(12) -0.00348(13)
O13 0.0182(8) 0.0253(9) 0.0185(8) -0.0105(7) -0.0037(7) -0.0009(7)
O3 0.0154(8) 0.0239(9) 0.0264(9) -0.0154(8) 0.0002(7) -0.0050(7)
O4 0.0136(9) 0.0195(9) 0.0254(9) -0.0084(8) -0.0019(7) -0.0036(8)
O2 0.0160(8) 0.0276(10) 0.0282(9) -0.0180(8) 0.0012(7) -0.0061(7)
O12 0.0273(9) 0.0229(9) 0.0212(9) -0.0106(7) -0.0064(7) 0.0053(7)
O1 0.0160(8) 0.0207(9) 0.0347(10) -0.0146(8) 0.0016(7) -0.0053(7)
O11 0.0439(12) 0.0252(10) 0.0218(9) -0.0051(8) -0.0096(8) 0.0087(9)
N1 0.0198(10) 0.0146(10) 0.0165(9) -0.0066(8) -0.0026(8) -0.0017(8)
N11 0.0208(10) 0.0235(11) 0.0170(10) -0.0112(9) 0.0003(8) -0.0051(8)
C5 0.0149(11) 0.0152(11) 0.0154(11) -0.0058(9) -0.0018(9) -0.0020(9)
C4 0.0180(12) 0.0143(11) 0.0138(11) -0.0044(9) -0.0023(9) -0.0022(9)
C16 0.0182(12) 0.0238(13) 0.0180(12) -0.0027(10) -0.0030(9) -0.0042(10)
C14 0.0157(11) 0.0185(12) 0.0147(11) -0.0052(10) 0.0028(9) -0.0061(9)
C6 0.0142(11) 0.0158(12) 0.0175(11) -0.0037(10) -0.0017(9) -0.0011(9)
C2 0.0168(12) 0.0165(12) 0.0148(11) -0.0016(9) -0.0023(9) -0.0005(9)
C3 0.0144(11) 0.0200(12) 0.0182(11) -0.0067(10) -0.0014(9) -0.0033(9)
C17 0.0207(12) 0.0189(12) 0.0214(12) -0.0065(10) -0.0015(10) -0.0036(10)
C7 0.0173(12) 0.0152(12) 0.0166(11) -0.0041(10) -0.0018(9) -0.0018(9)
C13 0.0190(12) 0.0192(12) 0.0185(12) -0.0037(10) -0.0010(9) -0.0016(9)
C15 0.0173(12) 0.0200(12) 0.0160(11) -0.0033(10) -0.0002(9) -0.0053(9)
C12 0.0197(12) 0.0196(13) 0.0215(12) -0.0046(10) 0.0019(9) -0.0063(10)
C9 0.0196(12) 0.0219(13) 0.0210(12) -0.0089(10) 0.0003(9) 0.0004(10)
C8 0.0238(13) 0.0219(13) 0.0240(13) -0.0125(11) -0.0031(10) -0.0028(10)
C19 0.0332(15) 0.0249(14) 0.0282(14) -0.0156(12) 0.0003(11) -0.0028(11)
C18 0.0254(14) 0.0379(16) 0.0217(13) -0.0173(12) -0.0025(10) -0.0068(11)

_geom_special_details            
;
 All esds (except the esd in the dihedral angle between two l.s. planes)
 are estimated using the full covariance matrix.  The cell esds are taken
 into account individually in the estimation of esds in distances, angles
 and torsion angles; correlations between esds in cell parameters are only
 used when they are defined by crystal symmetry.  An approximate (isotropic)
 treatment of cell esds is used for estimating esds involving l.s. planes.
;

loop_
_geom_bond_atom_site_label_1
_geom_bond_atom_site_label_2
_geom_bond_distance
_geom_bond_site_symmetry_2
_geom_bond_publ_flag
Zn1 O2 1.9619(17) . ?
Zn1 O12 1.9729(17) . ?
Zn1 O4 2.0042(18) . ?
Zn1 O13 2.0454(17) . ?
Zn1 O3 2.0799(17) . ?
O13 C14 1.272(3) . ?
O3 C4 1.278(3) . ?
O4 H1W 0.74(3) . ?
O4 H1O 0.84(4) . ?
O2 C7 1.270(3) . ?
O12 C17 1.278(3) . ?
O1 C7 1.244(3) . ?
O11 C17 1.233(3) . ?
N1 C6 1.349(3) . ?
N1 C2 1.375(3) . ?
N1 C8 1.475(3) . ?
N11 C16 1.345(3) . ?
N11 C12 1.374(3) . ?
N11 C18 1.473(3) . ?
C5 C6 1.366(3) . ?
C5 C4 1.437(3) . ?
C5 C7 1.513(3) . ?
C4 C3 1.420(3) . ?
C16 C15 1.364(3) . ?
C16 H16 0.9300 . ?
C14 C13 1.426(3) . ?
C14 C15 1.438(3) . ?
C6 H6 0.9300 . ?
C2 C3 1.363(4) . ?
C2 C9 1.495(3) . ?
C3 H3 0.9300 . ?
C17 C15 1.510(4) . ?
C13 C12 1.363(4) . ?
C13 H13 0.9300 . ?
C12 C19 1.495(4) . ?
C9 H9A 0.9600 . ?
C9 H9B 0.9600 . ?
C9 H9C 0.9600 . ?
C8 H8A 0.9600 . ?
C8 H8B 0.9600 . ?
C8 H8C 0.9600 . ?
C19 H19C 0.9600 . ?
C19 H19B 0.9600 . ?
C19 H19A 0.9600 . ?
C18 H18A 0.9600 . ?
C18 H18B 0.9600 . ?
C18 H18C 0.9600 . ?

loop_
_geom_angle_atom_site_label_1
_geom_angle_atom_site_label_2
_geom_angle_atom_site_label_3
_geom_angle
_geom_angle_site_symmetry_1
_geom_angle_site_symmetry_3
_geom_angle_publ_flag
O2 Zn1 O12 113.47(7) . . ?
O2 Zn1 O4 123.57(8) . . ?
O12 Zn1 O4 122.60(8) . . ?
O2 Zn1 O13 97.25(7) . . ?
O12 Zn1 O13 89.62(7) . . ?
O4 Zn1 O13 89.26(7) . . ?
O2 Zn1 O3 88.73(7) . . ?
O12 Zn1 O3 86.57(7) . . ?
O4 Zn1 O3 88.70(7) . . ?
O13 Zn1 O3 173.83(6) . . ?
C14 O13 Zn1 122.18(15) . . ?
C4 O3 Zn1 127.75(15) . . ?
Zn1 O4 H1W 120(2) . . ?
Zn1 O4 H1O 114(2) . . ?
H1W O4 H1O 107(3) . . ?
C7 O2 Zn1 133.81(15) . . ?
C17 O12 Zn1 131.97(16) . . ?
C6 N1 C2 120.0(2) . . ?
C6 N1 C8 119.4(2) . . ?
C2 N1 C8 120.5(2) . . ?
C16 N11 C12 119.3(2) . . ?
C16 N11 C18 119.8(2) . . ?
C12 N11 C18 120.9(2) . . ?
C6 C5 C4 118.4(2) . . ?
C6 C5 C7 116.6(2) . . ?
C4 C5 C7 125.0(2) . . ?
O3 C4 C3 120.1(2) . . ?
O3 C4 C5 124.3(2) . . ?
C3 C4 C5 115.6(2) . . ?
N11 C16 C15 124.4(2) . . ?
N11 C16 H16 117.8 . . ?
C15 C16 H16 117.8 . . ?
O13 C14 C13 120.1(2) . . ?
O13 C14 C15 125.0(2) . . ?
C13 C14 C15 114.9(2) . . ?
N1 C6 C5 123.9(2) . . ?
N1 C6 H6 118.0 . . ?
C5 C6 H6 118.0 . . ?
C3 C2 N1 118.5(2) . . ?
C3 C2 C9 123.0(2) . . ?
N1 C2 C9 118.5(2) . . ?
C2 C3 C4 123.6(2) . . ?
C2 C3 H3 118.2 . . ?
C4 C3 H3 118.2 . . ?
O11 C17 O12 123.8(2) . . ?
O11 C17 C15 118.2(2) . . ?
O12 C17 C15 117.9(2) . . ?
O1 C7 O2 122.5(2) . . ?
O1 C7 C5 117.4(2) . . ?
O2 C7 C5 120.1(2) . . ?
C12 C13 C14 123.4(2) . . ?
C12 C13 H13 118.3 . . ?
C14 C13 H13 118.3 . . ?
C16 C15 C14 118.7(2) . . ?
C16 C15 C17 116.7(2) . . ?
C14 C15 C17 124.5(2) . . ?
C13 C12 N11 119.2(2) . . ?
C13 C12 C19 122.9(2) . . ?
N11 C12 C19 118.0(2) . . ?
C2 C9 H9A 109.5 . . ?
C2 C9 H9B 109.5 . . ?
H9A C9 H9B 109.5 . . ?
C2 C9 H9C 109.5 . . ?
H9A C9 H9C 109.5 . . ?
H9B C9 H9C 109.5 . . ?
N1 C8 H8A 109.5 . . ?
N1 C8 H8B 109.5 . . ?
H8A C8 H8B 109.5 . . ?
N1 C8 H8C 109.5 . . ?
H8A C8 H8C 109.5 . . ?
H8B C8 H8C 109.5 . . ?
C12 C19 H19C 109.5 . . ?
C12 C19 H19B 109.5 . . ?
H19C C19 H19B 109.5 . . ?
C12 C19 H19A 109.5 . . ?
H19C C19 H19A 109.5 . . ?
H19B C19 H19A 109.5 . . ?
N11 C18 H18A 109.5 . . ?
N11 C18 H18B 109.5 . . ?
H18A C18 H18B 109.5 . . ?
N11 C18 H18C 109.5 . . ?
H18A C18 H18C 109.5 . . ?
H18B C18 H18C 109.5 . . ?

_refine_diff_density_max         0.529
_refine_diff_density_min         -0.361
_refine_diff_density_rms         0.077

_shelx_res_file                  
;

    shelx.res created by SHELXL-2014/7

TITL shelxt_a.res in P-1
CELL  1.54187   8.2959  10.1989  10.3466   70.187   82.585   79.659
ZERR     4.00   0.0003   0.0004   0.0004    0.005    0.006    0.006
LATT   1
SFAC  C    H    O    N    ZN
UNIT  32 36 14 4 2
MERG   2
FMAP   2
PLAN   20
SIZE     0.100   0.200   0.500
ACTA
BOND   $H
LIST   6
L.S.  10
WGHT    0.039200    0.937600
FVAR       2.84825
ZN1   5    0.760389    0.575150    0.390929    11.00000    0.01554    0.01966 =
         0.01823   -0.00900   -0.00125   -0.00348
O13   3    0.909308    0.472922    0.270607    11.00000    0.01817    0.02531 =
         0.01848   -0.01048   -0.00366   -0.00086
O3    3    0.587707    0.673802    0.505628    11.00000    0.01541    0.02390 =
         0.02643   -0.01542    0.00022   -0.00497
O4    3    0.703542    0.389118    0.517660    11.00000    0.01357    0.01954 =
         0.02541   -0.00838   -0.00187   -0.00358
O2    3    0.926993    0.671070    0.425692    11.00000    0.01605    0.02763 =
         0.02819   -0.01797    0.00123   -0.00607
O12   3    0.635387    0.689130    0.230267    11.00000    0.02735    0.02289 =
         0.02119   -0.01063   -0.00635    0.00532
O1    3    1.043739    0.819703    0.482468    11.00000    0.01600    0.02069 =
         0.03474   -0.01460    0.00159   -0.00527
O11   3    0.564281    0.769790    0.015029    11.00000    0.04390    0.02519 =
         0.02177   -0.00506   -0.00961    0.00868
N1    4    0.639966    0.956539    0.692156    11.00000    0.01978    0.01455 =
         0.01650   -0.00656   -0.00257   -0.00171
N11   4    0.778132    0.415620   -0.071786    11.00000    0.02077    0.02348 =
         0.01701   -0.01116    0.00026   -0.00511
C5    1    0.763247    0.811177    0.555668    11.00000    0.01488    0.01522 =
         0.01541   -0.00579   -0.00177   -0.00203
C4    1    0.609287    0.762602    0.561903    11.00000    0.01803    0.01430 =
         0.01379   -0.00444   -0.00226   -0.00218
C16   1    0.702860    0.525568   -0.032282    11.00000    0.01817    0.02376 =
         0.01799   -0.00267   -0.00301   -0.00418
AFIX  43
H16   2    0.624754    0.589555   -0.087698    11.00000   -1.20000
AFIX   0
C14   1    0.858846    0.455516    0.167397    11.00000    0.01572    0.01853 =
         0.01475   -0.00515    0.00282   -0.00608
C6    1    0.769490    0.906346    0.620611    11.00000    0.01416    0.01576 =
         0.01755   -0.00371   -0.00174   -0.00107
AFIX  43
H6    2    0.869027    0.938459    0.615168    11.00000   -1.20000
AFIX   0
C2    1    0.489422    0.914537    0.700079    11.00000    0.01681    0.01647 =
         0.01476   -0.00162   -0.00229   -0.00055
C3    1    0.475848    0.820703    0.635918    11.00000    0.01440    0.01996 =
         0.01823   -0.00667   -0.00140   -0.00329
AFIX  43
H3    2    0.373603    0.793232    0.640887    11.00000   -1.20000
AFIX   0
C17   1    0.638017    0.679987    0.109816    11.00000    0.02072    0.01888 =
         0.02136   -0.00645   -0.00149   -0.00365
C7    1    0.921724    0.764289    0.482758    11.00000    0.01732    0.01519 =
         0.01664   -0.00411   -0.00179   -0.00175
C13   1    0.932062    0.338359    0.123800    11.00000    0.01904    0.01919 =
         0.01846   -0.00367   -0.00103   -0.00164
AFIX  43
H13   2    1.009517    0.271448    0.177492    11.00000   -1.20000
AFIX   0
C15   1    0.733311    0.549594    0.083559    11.00000    0.01733    0.01996 =
         0.01599   -0.00334   -0.00021   -0.00534
C12   1    0.894474    0.319304    0.007562    11.00000    0.01966    0.01960 =
         0.02154   -0.00456    0.00188   -0.00630
C9    1    0.348208    0.973836    0.778822    11.00000    0.01960    0.02187 =
         0.02103   -0.00889    0.00027    0.00043
AFIX 137
H9A   2    0.249007    0.944831    0.766423    11.00000   -1.50000
H9B   2    0.337456    1.074809    0.745698    11.00000   -1.50000
H9C   2    0.367486    0.939943    0.874905    11.00000   -1.50000
AFIX   0
C8    1    0.662932    1.051933    0.765983    11.00000    0.02377    0.02194 =
         0.02399   -0.01251   -0.00309   -0.00276
AFIX 137
H8A   2    0.770737    1.078739    0.741002    11.00000   -1.50000
H8B   2    0.651103    1.004635    0.863486    11.00000   -1.50000
H8C   2    0.581909    1.134532    0.741526    11.00000   -1.50000
AFIX   0
C19   1    0.976606    0.198736   -0.039627    11.00000    0.03320    0.02488 =
         0.02817   -0.01556    0.00026   -0.00278
AFIX 137
H19C  2    1.058944    0.142836    0.021748    11.00000   -1.50000
H19B  2    1.027193    0.234263   -0.131028    11.00000   -1.50000
H19A  2    0.896420    0.141689   -0.039903    11.00000   -1.50000
AFIX   0
C18   1    0.740908    0.403495   -0.202292    11.00000    0.02544    0.03793 =
         0.02174   -0.01726   -0.00249   -0.00676
AFIX 137
H18A  2    0.654695    0.477420   -0.242109    11.00000   -1.50000
H18B  2    0.706270    0.313795   -0.184980    11.00000   -1.50000
H18C  2    0.837493    0.411365   -0.264868    11.00000   -1.50000
AFIX   0
H1W   2    0.626347    0.366271    0.511946    11.00000    0.02309
H1O   2    0.778242    0.321321    0.518924    11.00000    0.04310
HKLF 4

REM  shelxt_a.res in P-1
REM R1 =  0.0343 for    2715 Fo > 4sig(Fo)  and  0.0364 for all    2856 data
REM    247 parameters refined using      0 restraints

END

WGHT      0.0392      0.9376

REM Highest difference peak  0.529,  deepest hole -0.361,  1-sigma level  0.077
Q1    1   0.8349  0.6650  0.3605  11.00000  0.05    0.53
Q2    1   0.6890  0.5789  0.2796  11.00000  0.05    0.50
Q3    1   0.7462  0.6147  0.2751  11.00000  0.05    0.49
Q4    1   0.8403  0.5839  0.4783  11.00000  0.05    0.46
Q5    1   0.6948  0.4736  0.4306  11.00000  0.05    0.46
Q6    1   0.6859  0.6782  0.3509  11.00000  0.05    0.41
Q7    1   0.8402  0.5558  0.2981  11.00000  0.05    0.39
Q8    1   0.7580  0.5443  0.0168  11.00000  0.05    0.39
Q9    1   0.8123  0.4800  0.3294  11.00000  0.05    0.38
Q10   1   0.6912  0.5889  0.4823  11.00000  0.05    0.38
Q11   1   0.8763  0.3840  0.1672  11.00000  0.05    0.37
Q12   1   0.8905  0.3182  0.0818  11.00000  0.05    0.34
Q13   1   0.8670  0.4590  0.2259  11.00000  0.05    0.34
Q14   1   0.7265  0.6869  0.4438  11.00000  0.05    0.34
Q15   1   0.7481  0.8217  0.6218  11.00000  0.05    0.33
Q16   1   0.4916  0.8268  0.7210  11.00000  0.05    0.33
Q17   1   0.9822  0.4191  0.2966  11.00000  0.05    0.32
Q18   1   0.7817  0.5180  0.1251  11.00000  0.05    0.32
Q19   1   0.7946  0.4036 -0.1306  11.00000  0.05    0.31
Q20   1   0.7658  0.5232  0.4997  11.00000  0.05    0.31
;
_shelx_res_checksum              55804

_shelx_hkl_file                  
;
   0   0   1  26797.   1132.   1
   0   0   1  23844.   1034.   1
   0   0   1  24457.    993.   1
   0   0   1  25317.   1071.   1
   0   0   1  24179.    830.   1
   0   0  -1  28834.   1193.   1
   0   0  -1  24080.   1035.   1
   0   0  -1  25921.   1049.   1
   0   0  -1  24839.    858.   1
   0   0  -1  24645.    964.   1
   0   0  -1  24774.    990.   1
   0   0   2  28534.   1420.   1
   0   0   2  28638.   1452.   1
   0   0   2  28809.   1368.   1
   0   0   2  30279.   1281.   1
   0   0  -2  31951.   1498.   1
   0   0  -2  26133.   1288.   1
   0   0  -2  28112.   1361.   1
   0   0  -2  30789.   1316.   1
   0   0  -2  29795.   1363.   1
   0   0   3     22.     18.   1
   0   0   3     41.     29.   1
   0   0   3     68.     10.   1
   0   0   3     79.     14.   1
   0   0  -3     48.     10.   1
   0   0  -3     42.     17.   1
   0   0  -3     52.     17.   1
   0   0  -3     52.     15.   1
   0   0  -3     55.     15.   1
   0   0   4   4377.    150.   1
   0   0   4   4314.    188.   1
   0   0   4   3674.    122.   1
   0   0   4   4137.    125.   1
   0   0  -4   4015.    108.   1
   0   0  -4   3786.    137.   1
   0   0  -4   3891.    134.   1
   0   0  -4   4064.    127.   1
   0   0  -4   4107.    131.   1
   0   0   5   5219.    200.   1
   0   0   5   5172.    252.   1
   0   0   5   4522.    167.   1
   0   0   5   4517.    144.   1
   0   0   5   4938.    170.   1
   0   0  -5   4740.    140.   1
   0   0  -5   4992.    193.   1
   0   0  -5   4797.    184.   1
   0   0  -5   5053.    176.   1
   0   0  -5   5265.    180.   1
   0   0   6   1974.     95.   1
   0   0   6   2057.    136.   1
   0   0   6   2000.    101.   1
   0   0   6   1799.     67.   1
   0   0   6   1975.     79.   1
   0   0  -6   2094.     96.   1
   0   0  -6   2047.     90.   1
   0   0  -6   2004.     85.   1
   0   0  -6   1992.     85.   1
   0   0   7    778.     63.   1
   0   0  -7    770.     52.   1
   0   0  -7    822.     79.   1
   0   0   8   6421.    331.   1
   0   0  -8   6552.    312.   1
   0   0  -8   6201.    288.   1
   0   0  -8   6396.    289.   1
   0   0   9   2629.    160.   1
   0   0  -9   2728.    151.   1
   0   0  -9   2540.    130.   1
   0   0  -9   2515.    129.   1
   0   0  10   4073.    215.   1
   0   0 -10   4147.    253.   1
   0   0 -10   3317.    171.   1
   0   0 -10   3684.    174.   1
   0   0  11    177.     40.   1
   0   0 -11    352.     35.   1
   0   0 -11    275.     26.   1
   0   0 -11    231.     27.   1
   0   1 -11    978.     52.   1
   0   1 -11   1052.     51.   1
   0   1 -11    990.     51.   1
   0   1 -10    653.     52.   1
   0   1 -10    631.     58.   1
   0   1 -10    699.     80.   1
   0  -1  10    587.     61.   1
   0   1  -9   3891.    251.   1
   0   1  -9   4048.    196.   1
   0   1  -9   3822.    190.   1
   0  -1   9   3859.    278.   1
   0   1  -8   1599.    100.   1
   0   1  -8   1592.     98.   1
   0   1  -8   1600.     95.   1
   0  -1   8   1574.    106.   1
   0   1  -7   1287.     81.   1
   0   1  -7   1638.    124.   1
   0   1  -7   1465.     85.   1
   0  -1   7   1548.    133.   1
   0   1  -6     51.     21.   1
   0   1  -6     47.     22.   1
   0   1  -6     23.     19.   1
   0   1  -6      9.     23.   1
   0   1  -6     53.     22.   1
   0   1  -6     68.     37.   1
   0  -1   6     24.     24.   1
   0  -1   6     64.     19.   1
   0  -1   6      1.     16.   1
   0  -1   6      2.     21.   1
   0   1  -5  16052.    740.   1
   0   1  -5  16314.    772.   1
   0   1  -5  16143.    803.   1
   0   1  -5  16905.    774.   1
   0   1  -5  16757.    774.   1
   0   1  -5  16393.    771.   1
   0  -1   5  17509.    849.   1
   0  -1   5  16827.    799.   1
   0  -1   5  15543.    753.   1
   0  -1   5  15811.    715.   1
   0  -1   5  17021.    770.   1
   0   1  -4  10385.    374.   1
   0   1  -4  10244.    399.   1
   0   1  -4   9703.    377.   1
   0   1  -4  10677.    405.   1
   0   1  -4  10786.    415.   1
   0   1  -4  10446.    411.   1
   0  -1   4  10632.    408.   1
   0  -1   4  10249.    412.   1
   0  -1   4  10742.    484.   1
   0  -1   4  11503.    463.   1
   0  -1   4   9633.    359.   1
   0  -1   4  10966.    414.   1
   0   1  -3    286.     20.   1
   0   1  -3    318.     23.   1
   0   1  -3    279.     21.   1
   0   1  -3    303.     26.   1
   0   1  -3    329.     40.   1
   0   1  -3    315.     25.   1
   0  -1   3    328.     20.   1
   0  -1   3    340.     24.   1
   0  -1   3    350.     25.   1
   0  -1   3    312.     19.   1
   0  -1   3    405.     40.   1
   0   1  -2  24514.   1081.   1
   0   1  -2  23181.   1047.   1
   0   1  -2  22724.   1109.   1
   0   1  -2  25119.   1142.   1
   0   1  -2  25408.   1067.   1
   0   1  -2  23955.   1060.   1
   0   1  -2  23928.   1074.   1
   0  -1   2  25038.   1233.   1
   0  -1   2  21568.   1013.   1
   0  -1   2  25076.   1117.   1
   0  -1   2  22283.   1007.   1
   0  -1   2  23163.    973.   1
   0   1  -1   5554.    148.   1
   0   1  -1   5596.    143.   1
   0   1  -1   5630.    145.   1
   0   1  -1   5850.    156.   1
   0   1  -1   5299.    137.   1
   0   1  -1   5391.    143.   1
   0  -1   1   5873.    159.   1
   0  -1   1   5908.    149.   1
   0  -1   1   5712.    154.   1
   0  -1   1   5001.    131.   1
   0  -1   1   5557.    148.   1
   0   1   0  55012.   3445.   1
   0   1   0  59614.   3983.   1
   0   1   0  61616.   4174.   1
   0   1   0  61404.   4108.   1
   0   1   0  53298.   2840.   1
   0   1   0  56919.   3532.   1
   0  -1   0  55686.   3463.   1
   0  -1   0  60060.   3986.   1
   0  -1   0  60987.   4129.   1
   0  -1   0  54327.   3629.   1
   0  -1   0  52843.   3076.   1
   0  -1   0  54386.   3183.   1
   0   1   1   3101.     71.   1
   0   1   1   3129.     69.   1
   0   1   1   3069.     71.   1
   0   1   1   3318.     86.   1
   0   1   1   3174.     56.   1
   0  -1  -1   3063.     61.   1
   0  -1  -1   3105.     67.   1
   0  -1  -1   3175.     88.   1
   0  -1  -1   2906.     76.   1
   0  -1  -1   3287.     54.   1
   0  -1  -1   3233.     57.   1
   0   1   2   9047.    304.   1
   0   1   2   8769.    299.   1
   0   1   2   9401.    299.   1
   0   1   2   8695.    247.   1
   0  -1  -2   9626.    276.   1
   0  -1  -2   8894.    301.   1
   0  -1  -2   9579.    370.   1
   0  -1  -2   9823.    311.   1
   0  -1  -2   8505.    231.   1
   0  -1  -2   8740.    253.   1
   0   1   3   8618.    308.   1
   0   1   3   8152.    291.   1
   0   1   3   8192.    275.   1
   0   1   3   8406.    236.   1
   0  -1  -3   8564.    251.   1
   0  -1  -3   7657.    277.   1
   0  -1  -3   8263.    349.   1
   0  -1  -3   9138.    292.   1
   0  -1  -3   7742.    255.   1
   0  -1  -3   8627.    257.   1
   0   1   4   2317.     86.   1
   0   1   4   2175.     85.   1
   0   1   4   2090.     62.   1
   0  -1  -4   2235.     53.   1
   0  -1  -4   2116.    111.   1
   0  -1  -4   2223.     83.   1
   0  -1  -4   2149.     61.   1
   0  -1  -4   2244.     65.   1
   0   1   5    362.     39.   1
   0   1   5    302.     64.   1
   0   1   5    310.     22.   1
   0   1   5    367.     18.   1
   0  -1  -5    385.     14.   1
   0  -1  -5    380.     35.   1
   0  -1  -5    402.     39.   1
   0  -1  -5    420.     26.   1
   0  -1  -5    385.     27.   1
   0   1   6  17610.    852.   1
   0   1   6  17168.    833.   1
   0   1   6  14077.    644.   1
   0   1   6  15797.    702.   1
   0  -1  -6  16677.    814.   1
   0  -1  -6  16605.    788.   1
   0  -1  -6  15815.    711.   1
   0  -1  -6  16219.    723.   1
   0   1   7    345.     45.   1
   0   1   7    332.     45.   1
   0   1   7    341.     31.   1
   0  -1  -7    327.     31.   1
   0  -1  -7    293.     31.   1
   0   1   8   2493.    142.   1
   0  -1  -8   1997.    100.   1
   0  -1  -8   2294.    140.   1
   0   1   9   7203.    461.   1
   0  -1  -9   7350.    351.   1
   0  -1  -9   6320.    302.   1
   0  -1  -9   6252.    292.   1
   0   1  10   2498.    159.   1
   0  -1 -10   2632.    150.   1
   0   1  11    729.    102.   1
   0  -1 -11    704.     60.   1
   0   2 -10     32.     19.   1
   0   2 -10     24.     26.   1
   0   2 -10     54.     25.   1
   0   2  -9   8594.    426.   1
   0   2  -9  10041.    559.   1
   0   2  -9   9473.    546.   1
   0  -2   9   7993.    457.   1
   0   2  -8     15.     22.   1
   0   2  -8     23.     27.   1
   0   2  -8     -8.     27.   1
   0  -2   8     10.     26.   1
   0   2  -7   6180.    285.   1
   0   2  -7   6664.    317.   1
   0   2  -7   6658.    312.   1
   0  -2   7   6277.    373.   1
   0   2  -6     13.     16.   1
   0   2  -6     15.     19.   1
   0   2  -6     33.     37.   1
   0   2  -6     18.     24.   1
   0  -2   6     27.     22.   1
   0  -2   6    -27.     23.   1
   0  -2   6     31.     17.   1
   0   2  -5    327.     27.   1
   0   2  -5    328.     28.   1
   0   2  -5    300.     30.   1
   0   2  -5    279.     26.   1
   0   2  -5    311.     35.   1
   0   2  -5    314.     35.   1
   0   2  -5    335.     36.   1
   0  -2   5    261.     48.   1
   0  -2   5    323.     49.   1
   0  -2   5    355.     37.   1
   0  -2   5    250.     27.   1
   0  -2   5    287.     34.   1
   0   2  -4  16105.    704.   1
   0   2  -4  15506.    691.   1
   0   2  -4  15507.    689.   1
   0   2  -4  14990.    709.   1
   0   2  -4  16552.    733.   1
   0   2  -4  16476.    741.   1
   0   2  -4  16331.    742.   1
   0  -2   4  14655.    741.   1
   0  -2   4  16355.    735.   1
   0  -2   4  17071.    803.   1
   0  -2   4  13733.    685.   1
   0  -2   4  16273.    721.   1
   0   2  -3  44901.   2811.   1
   0   2  -3  43762.   2795.   1
   0   2  -3  43189.   2703.   1
   0   2  -3  39007.   2559.   1
   0   2  -3  48486.   3100.   1
   0   2  -3  48183.   2907.   1
   0   2  -3  46423.   2902.   1
   0   2  -3  44297.   2774.   1
   0  -2   3  44480.   2988.   1
   0  -2   3  45299.   2845.   1
   0  -2   3  41123.   2616.   1
   0  -2   3  44583.   2721.   1
   0   2  -2 143051.  15797.   1
   0   2  -2 149084.  17023.   1
   0   2  -2 149619.  16408.   1
   0   2  -2 157855.  18136.   1
   0   2  -2 161936.  18306.   1
   0   2  -2 157670.  16377.   1
   0   2  -2 141461.  15497.   1
   0   2  -2 147373.  15863.   1
   0  -2   2 164771.  18090.   1
   0  -2   2 145015.  16129.   1
   0  -2   2 140607.  14602.   1
   0   2  -1  50907.   3200.   1
   0   2  -1  53949.   3499.   1
   0   2  -1  54964.   3400.   1
   0   2  -1  53991.   3559.   1
   0   2  -1  49862.   2821.   1
   0   2  -1  50109.   3104.   1
   0  -2   1  51151.   3298.   1
   0  -2   1  54864.   3529.   1
   0  -2   1  52904.   3474.   1
   0  -2   1  44178.   2577.   1
   0  -2   1  48644.   2915.   1
   0   2   0   1026.     40.   1
   0   2   0   1020.     23.   1
   0   2   0   1119.     34.   1
   0   2   0   1134.     44.   1
   0   2   0    896.     29.   1
   0   2   0   1040.     30.   1
   0  -2   0   1010.     41.   1
   0  -2   0   1034.     23.   1
   0  -2   0   1042.     44.   1
   0  -2   0    947.     27.   1
   0  -2   0    988.     30.   1
   0   2   1  33044.   1743.   1
   0   2   1  33926.   1766.   1
   0   2   1  32946.   1808.   1
   0   2   1  33408.   1828.   1
   0   2   1  31477.   1199.   1
   0   2   1  35137.   1752.   1
   0   2   1  34786.   1787.   1
   0  -2  -1  31030.   1564.   1
   0  -2  -1  33745.   1799.   1
   0  -2  -1  31925.   1709.   1
   0  -2  -1  32889.   1886.   1
   0  -2  -1  32194.   1558.   1
   0   2   2   1722.     42.   1
   0   2   2   1607.     51.   1
   0   2   2   1624.     55.   1
   0   2   2   1625.     48.   1
   0   2   2   1557.     21.   1
   0  -2  -2   1588.     38.   1
   0  -2  -2   1623.     48.   1
   0  -2  -2   1658.     56.   1
   0  -2  -2   1667.     47.   1
   0  -2  -2   1580.     29.   1
   0   2   3   3563.     83.   1
   0   2   3   3425.    109.   1
   0   2   3   3234.    108.   1
   0   2   3   3321.     91.   1
   0   2   3   3105.     64.   1
   0  -2  -3   3152.     71.   1
   0  -2  -3   3361.    136.   1
   0  -2  -3   3401.    111.   1
   0  -2  -3   3526.    115.   1
   0  -2  -3   3301.     73.   1
   0  -2  -3   3334.     79.   1
   0   2   4   1344.     60.   1
   0   2   4   1361.     60.   1
   0   2   4   1255.     39.   1
   0   2   4   1228.     40.   1
   0  -2  -4   1447.     39.   1
   0  -2  -4   1317.     57.   1
   0  -2  -4   1440.     62.   1
   0  -2  -4   1355.     40.   1
   0  -2  -4   1213.     42.   1
   0  -2  -4   1330.     35.   1
   0   2   5   1093.     61.   1
   0   2   5   1084.     62.   1
   0   2   5    898.     47.   1
   0   2   5    979.     42.   1
   0  -2  -5   1016.     31.   1
   0  -2  -5    927.     27.   1
   0  -2  -5    976.     56.   1
   0  -2  -5   1057.     62.   1
   0  -2  -5    998.     33.   1
   0  -2  -5   1112.     36.   1
   0   2   6  27581.   1500.   1
   0   2   6  25497.   1492.   1
   0   2   6  22081.   1169.   1
   0  -2  -6  23808.   1319.   1
   0  -2  -6  26111.   1408.   1
   0  -2  -6  23138.   1169.   1
   0  -2  -6  25035.   1245.   1
   0   2   7   5283.    225.   1
   0   2   7   4960.    223.   1
   0   2   7   4510.    163.   1
   0  -2  -7   4050.    154.   1
   0  -2  -7   4326.    158.   1
   0   2   8    113.     59.   1
   0   2   8     78.     38.   1
   0   2   9    547.     74.   1
   0  -2  -9    630.     65.   1
   0   2  10   3937.    230.   1
   0  -2 -10   3929.    206.   1
   0   2  11   1993.    199.   1
   0  -2 -11   2348.    129.   1
   0   2  12    587.     52.   1
   0  -2 -12    680.     47.   1
   0   3 -10   2578.    121.   1
   0   3 -10   2695.    117.   1
   0   3  -9   4564.    229.   1
   0   3  -9   4438.    283.   1
   0   3  -8    161.     31.   1
   0   3  -8    238.     69.   1
   0   3  -8    196.     42.   1
   0   3  -7   3828.    182.   1
   0   3  -7   4748.    234.   1
   0   3  -7   4735.    225.   1
   0   3  -6   3376.    151.   1
   0   3  -6   3334.    142.   1
   0   3  -6   3761.    179.   1
   0   3  -6   4141.    183.   1
   0  -3   6   3450.    207.   1
   0  -3   6   3052.    188.   1
   0   3  -5    392.     36.   1
   0   3  -5    398.     46.   1
   0   3  -5    432.     48.   1
   0   3  -5    346.     28.   1
   0   3  -5    459.     44.   1
   0   3  -5    363.     44.   1
   0  -3   5    370.     41.   1
   0  -3   5    396.     36.   1
   0  -3   5    395.     56.   1
   0  -3   5    389.     37.   1
   0   3  -4   8190.    319.   1
   0   3  -4   7264.    278.   1
   0   3  -4   7680.    290.   1
   0   3  -4   7085.    266.   1
   0   3  -4   8162.    325.   1
   0   3  -4   7903.    323.   1
   0   3  -4   8297.    332.   1
   0  -3   4   8332.    339.   1
   0  -3   4   8005.    310.   1
   0  -3   4   8952.    376.   1
   0  -3   4   7320.    298.   1
   0  -3   4   7612.    309.   1
   0   3  -3  39157.   2430.   1
   0   3  -3  36542.   2320.   1
   0   3  -3  37538.   2316.   1
   0   3  -3  39960.   2511.   1
   0   3  -3  39689.   2380.   1
   0   3  -3  38239.   2384.   1
   0   3  -3  40041.   2443.   1
   0  -3   3  42382.   2719.   1
   0  -3   3  39988.   2430.   1
   0  -3   3  35762.   2261.   1
   0  -3   3  37997.   2296.   1
   0   3  -2   1634.     90.   1
   0   3  -2   1523.     42.   1
   0   3  -2   1598.     45.   1
   0   3  -2   1671.     64.   1
   0   3  -2   1679.     60.   1
   0   3  -2   1605.     59.   1
   0   3  -2   1709.     63.   1
   0  -3   2   1818.    107.   1
   0  -3   2   1645.     67.   1
   0  -3   2   1517.     62.   1
   0  -3   2   1528.     57.   1
   0   3  -1   1055.     45.   1
   0   3  -1    989.     33.   1
   0   3  -1   1063.     26.   1
   0   3  -1   1099.     46.   1
   0   3  -1    954.     36.   1
   0   3  -1    991.     36.   1
   0  -3   1   1032.     49.   1
   0  -3   1   1041.     29.   1
   0  -3   1   1026.     49.   1
   0  -3   1    891.     33.   1
   0  -3   1   1053.     39.   1
   0   3   0    664.     31.   1
   0   3   0    535.     14.   1
   0   3   0    643.     33.   1
   0   3   0    565.     31.   1
   0   3   0    511.     30.   1
   0  -3   0    558.     33.   1
   0  -3   0    550.     14.   1
   0  -3   0    531.     17.   1
   0  -3   0    500.     18.   1
   0  -3   0    544.     34.   1
   0  -3   0    497.     18.   1
   0  -3   0    483.     32.   1
   0   3   1   1583.     53.   1
   0   3   1   1511.     35.   1
   0   3   1   1566.     44.   1
   0   3   1   1637.     59.   1
   0   3   1   1560.     32.   1
   0  -3  -1   1513.     50.   1
   0  -3  -1   1570.     43.   1
   0  -3  -1   1536.     44.   1
   0  -3  -1   1560.     60.   1
   0  -3  -1   1608.     36.   1
   0  -3  -1   1458.     30.   1
   0   3   2  26820.   1349.   1
   0   3   2  26130.   1269.   1
   0   3   2  26330.   1384.   1
   0   3   2  26348.   1410.   1
   0   3   2  29090.   1317.   1
   0  -3  -2  24875.   1158.   1
   0  -3  -2  26801.   1345.   1
   0  -3  -2  24479.   1229.   1
   0  -3  -2  26344.   1383.   1
   0  -3  -2  26739.   1127.   1
   0   3   3   1972.     49.   1
   0   3   3   1888.     61.   1
   0   3   3   1981.     70.   1
   0   3   3   1951.     75.   1
   0  -3  -3   1747.     43.   1
   0  -3  -3   1850.     57.   1
   0  -3  -3   1882.     67.   1
   0  -3  -3   1765.     72.   1
   0  -3  -3   1976.     37.   1
   0  -3  -3   1865.     33.   1
   0   3   4   5256.    139.   1
   0   3   4   4892.    209.   1
   0   3   4   4769.    176.   1
   0   3   4   4674.    147.   1
   0   3   4   4634.    109.   1
   0  -3  -4   4575.    160.   1
   0  -3  -4   5348.    189.   1
   0  -3  -4   5152.    159.   1
   0  -3  -4   4755.    109.   1
   0  -3  -4   4998.    134.   1
   0   3   5    237.     27.   1
   0   3   5    144.     27.   1
   0   3   5    131.     22.   1
   0   3   5    151.      9.   1
   0  -3  -5    154.     24.   1
   0  -3  -5    148.     28.   1
   0  -3  -5    164.     15.   1
   0  -3  -5    126.      9.   1
   0  -3  -5    140.     11.   1
   0   3   6   6511.    263.   1
   0   3   6   6135.    257.   1
   0  -3  -6   5341.    227.   1
   0  -3  -6   6215.    255.   1
   0   3   7  13179.    736.   1
   0   3   7  12844.    648.   1
   0   3   8    278.     47.   1
   0   3   8    254.     53.   1
   0   3   9   1032.     97.   1
   0   3   9    996.     95.   1
   0   3  10     44.     49.   1
   0  -3 -10    184.     39.   1
   0   3  11   1128.    100.   1
   0  -3 -11   1122.     83.   1
   0   3  12    448.     75.   1
   0  -3 -12    432.     43.   1
   0   4  -9     95.     30.   1
   0   4  -9     55.     29.   1
   0   4  -8    101.     36.   1
   0   4  -8    105.     37.   1
   0   4  -7     36.     31.   1
   0   4  -7     16.     30.   1
   0   4  -6   2761.    184.   1
   0   4  -6   3152.    164.   1
   0   4  -6   3003.    158.   1
   0  -4   6   2636.    186.   1
   0   4  -5    470.     48.   1
   0   4  -5    545.     55.   1
   0   4  -5    533.     81.   1
   0  -4   5    648.     75.   1
   0   4  -4   8790.    382.   1
   0   4  -4   8258.    334.   1
   0   4  -4   9179.    398.   1
   0   4  -4   8645.    381.   1
   0  -4   4   9164.    412.   1
   0  -4   4   7894.    377.   1
   0  -4   4   9786.    457.   1
   0  -4   4   8069.    368.   1
   0   4  -3  15125.    708.   1
   0   4  -3  14083.    602.   1
   0   4  -3  14048.    598.   1
   0   4  -3  15400.    717.   1
   0   4  -3  15324.    687.   1
   0   4  -3  14931.    685.   1
   0   4  -3  15230.    685.   1
   0  -4   3  16339.    784.   1
   0  -4   3  14863.    694.   1
   0  -4   3  14199.    678.   1
   0  -4   3  14466.    660.   1
   0   4  -2   8192.    332.   1
   0   4  -2   8094.    270.   1
   0   4  -2   8045.    285.   1
   0   4  -2   9122.    358.   1
   0   4  -2   8279.    302.   1
   0   4  -2   8143.    313.   1
   0   4  -2   8350.    306.   1
   0  -4   2   9521.    393.   1
   0  -4   2   8414.    289.   1
   0  -4   2   8373.    345.   1
   0  -4   2   7362.    277.   1
   0   4  -1  16241.    718.   1
   0   4  -1  15495.    622.   1
   0   4  -1  15679.    595.   1
   0   4  -1  17240.    769.   1
   0   4  -1  14938.    601.   1
   0   4  -1  15911.    673.   1
   0   4  -1  15621.    638.   1
   0  -4   1  17131.    769.   1
   0  -4   1  16658.    672.   1
   0  -4   1  16674.    760.   1
   0  -4   1  15138.    622.   1
   0   4   0    330.     27.   1
   0   4   0    256.     10.   1
   0   4   0    303.     11.   1
   0   4   0    320.     29.   1
   0   4   0    263.     15.   1
   0   4   0    243.     16.   1
   0  -4   0    299.     29.   1
   0  -4   0    252.     13.   1
   0  -4   0    328.     31.   1
   0  -4   0    263.     15.   1
   0  -4   0    249.     17.   1
   0   4   1   1367.     51.   1
   0   4   1   1298.     29.   1
   0   4   1   1274.     38.   1
   0   4   1   1462.     81.   1
   0   4   1   1264.     25.   1
   0   4   1   1241.     38.   1
   0  -4  -1   1363.     74.   1
   0  -4  -1   1267.     27.   1
   0  -4  -1   1242.     50.   1
   0  -4  -1   1336.     58.   1
   0  -4  -1   1300.     28.   1
   0   4   2   1323.     45.   1
   0   4   2   1272.     34.   1
   0   4   2   1307.     58.   1
   0   4   2   1206.     22.   1
   0  -4  -2   1188.     42.   1
   0  -4  -2   1312.     42.   1
   0  -4  -2   1253.     41.   1
   0  -4  -2   1167.     74.   1
   0   4   3  12566.    489.   1
   0   4   3  11437.    432.   1
   0   4   3  12451.    518.   1
   0   4   3  12511.    504.   1
   0  -4  -3  10674.    410.   1
   0  -4  -3  11839.    461.   1
   0  -4  -3  12106.    475.   1
   0  -4  -3  12370.    550.   1
   0   4   4    518.     31.   1
   0   4   4    606.     35.   1
   0   4   4    608.     41.   1
   0   4   4    603.     30.   1
   0  -4  -4    674.     30.   1
   0  -4  -4    693.     41.   1
   0  -4  -4    674.     35.   1
   0   4   5   1513.     97.   1
   0   4   5   1587.     77.   1
   0   4   5   1372.     72.   1
   0  -4  -5   1570.     64.   1
   0  -4  -5   1614.     78.   1
   0  -4  -5   1721.     58.   1
   0   4   6   3547.    146.   1
   0   4   6   3544.    204.   1
   0  -4  -6   3124.    133.   1
   0  -4  -6   3662.    203.   1
   0   4   7   5449.    247.   1
   0   4   7   5100.    250.   1
   0   4   8   3536.    195.   1
   0   4   8   4374.    223.   1
   0   4   9   3168.    178.   1
   0   4   9   2424.    171.   1
   0   4  10    452.    103.   1
   0  -4 -10    405.     55.   1
   0   4  11   8182.    534.   1
   0  -4 -11   8090.    406.   1
   0   4  12   7187.    356.   1
   0  -4 -12   7457.    325.   1
   0   5  -8    -13.     26.   1
   0   5  -8     42.     25.   1
   0   5  -7    402.     52.   1
   0   5  -7    409.     85.   1
   0   5  -6   3039.    160.   1
   0   5  -6   3365.    177.   1
   0   5  -6   3280.    236.   1
   0  -5   6   2887.    213.   1
   0   5  -5   3375.    168.   1
   0   5  -5   3432.    172.   1
   0   5  -5   3262.    169.   1
   0  -5   5   3724.    245.   1
   0   5  -4   1181.     79.   1
   0   5  -4   1203.     74.   1
   0   5  -4   1184.     72.   1
   0  -5   4   1345.    100.   1
   0   5  -3   5299.    233.   1
   0   5  -3   5235.    229.   1
   0   5  -3   5333.    216.   1
   0   5  -3   4978.    208.   1
   0   5  -2   9758.    432.   1
   0   5  -2  10880.    469.   1
   0   5  -2   9466.    382.   1
   0   5  -2   9396.    387.   1
   0   5  -2   9504.    381.   1
   0  -5   2  10894.    494.   1
   0  -5   2   9659.    442.   1
   0  -5   2   8821.    368.   1
   0   5  -1   4864.    191.   1
   0   5  -1   5176.    197.   1
   0   5  -1   4460.    147.   1
   0   5  -1   4788.    159.   1
   0   5  -1   4322.    144.   1
   0  -5   1   5474.    222.   1
   0  -5   1   4497.    137.   1
   0  -5   1   4848.    249.   1
   0  -5   1   4455.    152.   1
   0   5   0   7245.    278.   1
   0   5   0   6501.    186.   1
   0   5   0   7316.    289.   1
   0   5   0   6606.    228.   1
   0   5   0   6989.    259.   1
   0   5   0   6394.    232.   1
   0  -5   0   7336.    287.   1
   0  -5   0   6593.    209.   1
   0  -5   0   7251.    296.   1
   0  -5   0   6786.    221.   1
   0   5   1   8448.    323.   1
   0   5   1   8377.    257.   1
   0   5   1   8978.    346.   1
   0   5   1   8106.    237.   1
   0   5   1   7942.    255.   1
   0   5   1   7497.    268.   1
   0  -5  -1   8530.    324.   1
   0  -5  -1   7998.    237.   1
   0  -5  -1   7904.    265.   1
   0  -5  -1   7973.    294.   1
   0  -5  -1   8794.    356.   1
   0   5   2   6239.    222.   1
   0   5   2   5890.    168.   1
   0   5   2   6575.    239.   1
   0   5   2   5655.    132.   1
   0  -5  -2   6027.    209.   1
   0  -5  -2   5772.    169.   1
   0  -5  -2   5905.    192.   1
   0  -5  -2   6589.    299.   1
   0   5   3   8901.    337.   1
   0   5   3   8344.    287.   1
   0   5   3   8854.    349.   1
   0   5   3   9067.    356.   1
   0  -5  -3   8103.    296.   1
   0  -5  -3   8670.    323.   1
   0  -5  -3   8523.    318.   1
   0  -5  -3   9473.    383.   1
   0   5   4   2079.     83.   1
   0   5   4   2000.     70.   1
   0   5   4   2067.     83.   1
   0   5   4   2130.     76.   1
   0  -5  -4   1880.     59.   1
   0  -5  -4   2059.     67.   1
   0  -5  -4   2190.     80.   1
   0  -5  -4   2332.     86.   1
   0   5   5    461.     35.   1
   0   5   5    530.     42.   1
   0   5   5    445.     28.   1
   0  -5  -5    445.     29.   1
   0  -5  -5    508.     40.   1
   0  -5  -5    509.     31.   1
   0   5   6   6735.    274.   1
   0   5   6   6654.    297.   1
   0  -5  -6   6041.    249.   1
   0  -5  -6   6780.    283.   1
   0   5   7  18301.    967.   1
   0   5   7  17161.    973.   1
   0   5   8    110.     35.   1
   0   5   8    106.     41.   1
   0   5   9    815.     79.   1
   0   5   9    794.     85.   1
   0   5  10    137.     66.   1
   0  -5 -10     57.     33.   1
   0   5  11    988.    129.   1
   0  -5 -11   1053.     77.   1
   0   5  12   2727.    138.   1
   0  -5 -12   2859.    161.   1
   0   6  -8    249.     30.   1
   0   6  -8    197.     31.   1
   0   6  -7    664.     57.   1
   0   6  -7    617.     55.   1
   0   6  -6    648.     56.   1
   0   6  -6    610.     57.   1
   0   6  -6    627.     61.   1
   0  -6   6    491.     77.   1
   0   6  -5   4386.    218.   1
   0   6  -5   4118.    210.   1
   0   6  -5   4199.    275.   1
   0  -6   5   4188.    454.   1
   0   6  -4   3024.    161.   1
   0   6  -4   3019.    147.   1
   0   6  -4   2875.    148.   1
   0  -6   4   3291.    211.   1
   0   6  -3    862.     71.   1
   0   6  -3    971.     77.   1
   0   6  -3    777.     82.   1
   0   6  -3    775.     57.   1
   0   6  -2   1550.    129.   1
   0   6  -2   1637.     96.   1
   0   6  -2   1286.     63.   1
   0   6  -2   1372.     67.   1
   0   6  -1   5105.    271.   1
   0   6  -1   5413.    225.   1
   0   6  -1   4615.    163.   1
   0   6  -1   5022.    179.   1
   0   6  -1   4374.    188.   1
   0  -6   1   4424.    162.   1
   0   6   0   2383.    107.   1
   0   6   0   2513.    113.   1
   0   6   0   2229.     74.   1
   0  -6   0   2521.    126.   1
   0  -6   0   2485.    119.   1
   0   6   1    449.     39.   1
   0   6   1    469.     41.   1
   0  -6  -1    469.     41.   1
   0  -6  -1    437.     44.   1
   0   6   2   3112.    118.   1
   0   6   2   2705.    113.   1
   0   6   2   3172.    124.   1
   0  -6  -2   2847.    114.   1
   0  -6  -2   2614.     86.   1
   0  -6  -2   3080.    128.   1
   0   6   3  12060.    530.   1
   0   6   3  12048.    527.   1
   0   6   3  12526.    550.   1
   0  -6  -3  11141.    462.   1
   0  -6  -3  11254.    461.   1
   0  -6  -3  12633.    580.   1
   0   6   4  11639.    497.   1
   0   6   4  11440.    517.   1
   0   6   4  11668.    505.   1
   0  -6  -4  10169.    402.   1
   0  -6  -4  11246.    467.   1
   0  -6  -4  12215.    556.   1
   0   6   5   2713.    106.   1
   0   6   5   2913.    162.   1
   0   6   5   2644.    107.   1
   0  -6  -5   2730.     99.   1
   0  -6  -5   2810.    117.   1
   0  -6  -5   2948.    119.   1
   0   6   6   1622.     77.   1
   0   6   6   2017.    133.   1
   0  -6  -6   1532.     69.   1
   0   6   7   5829.    331.   1
   0   6   7   6459.    313.   1
   0   6   8    233.     43.   1
   0   6   8    347.     50.   1
   0   6   9  16908.    969.   1
   0   6   9  16283.    967.   1
   0   6  10   5000.    274.   1
   0  -6 -10   5062.    236.   1
   0   6  11     31.     31.   1
   0  -6 -11     51.     24.   1
   0   6  12    918.     65.   1
   0  -6 -12    964.     48.   1
   0   7  -7     10.     15.   1
   0   7  -7     -2.     17.   1
   0   7  -6    805.     54.   1
   0   7  -6    614.     55.   1
   0   7  -6    852.     56.   1
   0  -7   6    461.    110.   1
   0   7  -5   2063.    156.   1
   0   7  -5   1615.     98.   1
   0   7  -5   1684.     94.   1
   0  -7   5   1650.    167.   1
   0   7  -4   3882.    200.   1
   0   7  -4   3358.    165.   1
   0   7  -4   3500.    168.   1
   0  -7   4   4127.    263.   1
   0   7  -3     61.     34.   1
   0   7  -3     64.     24.   1
   0   7  -3     21.     25.   1
   0  -7   3    116.     45.   1
   0   7  -2    146.     45.   1
   0   7  -2    192.     44.   1
   0   7  -2    206.     28.   1
   0   7  -1     26.     25.   1
   0   7  -1    -40.     29.   1
   0   7   0    487.     52.   1
   0   7   0    497.     53.   1
   0   7   1   3114.    144.   1
   0   7   1   3113.    148.   1
   0   7   2     70.     25.   1
   0   7   2     50.     26.   1
   0   7   3    758.     72.   1
   0   7   3    772.     54.   1
   0  -7  -3    730.     50.   1
   0   7   4  13441.    616.   1
   0   7   4  13344.    615.   1
   0  -7  -4  11073.    494.   1
   0   7   5   8817.    414.   1
   0   7   5   9384.    460.   1
   0   7   6   4038.    196.   1
   0   7   7   5319.    268.   1
   0   7   8      5.     27.   1
   0   7   9   6184.    320.   1
   0  -7  -9   5667.    260.   1
   0   7  10   4996.    249.   1
   0  -7 -10   4378.    204.   1
   0   7  11   1118.     77.   1
   0  -7 -11   1048.     56.   1
   0   8  -5    481.     47.   1
   0  -8   5    449.    114.   1
   0   8  -4   3096.    167.   1
   0  -8   4   3225.    261.   1
   0   8  -3   2297.    193.   1
   0  -8   3   2153.    186.   1
   0   8  -2    571.     70.   1
   0   8  -2    615.     77.   1
   0   8  -1    258.     51.   1
   0   8  -1    280.     54.   1
   0   8   0  17397.    993.   1
   0   8   0  18089.   1036.   1
   0   8   1   9062.    452.   1
   0   8   1   8989.    533.   1
   0   8   2   1971.    108.   1
   0   8   2   2039.    114.   1
   0   8   3    168.     33.   1
   0   8   3    147.     36.   1
   0   8   4    988.     60.   1
   0   8   4    933.     64.   1
   0   8   5   2137.    102.   1
   0   8   8     36.     27.   1
   0   8   9   1519.     96.   1
   0   8  10   5587.    324.   1
   0   8  11   1469.     85.   1
   0   9  -4   1599.     91.   1
   0  -9   4   1563.    136.   1
   0   9  -3    930.     73.   1
   0  -9   3    946.    137.   1
   0   9  -2    404.     56.   1
   0  -9   2    394.     77.   1
   0   9  -1   3807.    302.   1
   0   9  -1   4394.    246.   1
   0   9   0   3089.    173.   1
   0   9   0   3152.    181.   1
   0   9   1   3639.    194.   1
   0   9   1   4025.    216.   1
   0   9   2   3618.    186.   1
   0   9   2   3685.    189.   1
   0   9   3    732.     61.   1
   0   9   3    785.     65.   1
   0   9   4    370.     46.   1
   0   9   5    214.     36.   1
   0  10  -3   1270.     70.   1
   0 -10   3   1175.    116.   1
   0  10  -2   2691.    198.   1
   0 -10   2   2963.    231.   1
   0  10  -1   3483.    182.   1
   0 -10   1   3856.    335.   1
   0  10   0     -5.     27.   1
   0  10   0     13.     30.   1
   0  10   1   2331.    185.   1
   0  10   1   2193.    133.   1
   0  10   2   1948.    110.   1
   0  10   2   1838.    115.   1
   0  10   3   3931.    194.   1
   0  10   3   4426.    216.   1
   0  10   4      8.     25.   1
   0  10   5     26.     25.   1
   0  11  -1    734.     51.   1
   0 -11   1    754.    161.   1
   0  11   0   1485.     82.   1
   0 -11   0   1673.    121.   1
   0  11   1    877.     61.   1
   0 -11  -1    907.     82.   1
   0  11   2    989.     62.   1
   0  11   2    984.     74.   1
   0  11   3    951.     59.   1
   0  11   3   1013.     71.   1
   0  11   4     27.     24.   1
   0  11   5    508.     42.   1
  -1  11   5   1763.     86.   1
  -1  11   4   1343.     75.   1
  -1  11   3      7.     22.   1
  -1  11   2    296.     31.   1
  -1  11   2    419.     47.   1
  -1  11   1   1799.     83.   1
   1 -11   0    585.     75.   1
  -1  11   0    544.     41.   1
  -1  10   6    386.     40.   1
  -1  10   5   2163.    155.   1
  -1  10   4   2728.    140.   1
  -1  10   3   2340.    132.   1
  -1  10   2    287.     41.   1
  -1  10   2    379.     54.   1
  -1  10   1   2617.    138.   1
  -1  10   1   2638.    208.   1
  -1  10   0   3157.    161.   1
  -1  10   0   3288.    184.   1
   1 -10   1   3464.    203.   1
  -1  10  -1   3102.    158.   1
   1 -10   2    527.     79.   1
  -1  10  -2    458.     50.   1
  -1   9   9    421.     42.   1
  -1   9   6    575.     53.   1
  -1   9   5   3380.    222.   1
  -1   9   4    728.     66.   1
  -1   9   3   1146.     87.   1
  -1   9   2    525.     52.   1
  -1   9   2    468.     62.   1
  -1   9   1     95.     55.   1
  -1   9   1     93.     39.   1
  -1   9   0   1660.    113.   1
  -1   9   0   1769.    127.   1
  -1   9  -1  10117.    528.   1
  -1   9  -1  10043.    524.   1
   1  -9   2     78.     51.   1
  -1   9  -2    122.     39.   1
   1  -9   3    672.     94.   1
  -1   9  -3    674.     63.   1
   1  -9   4    798.    143.   1
  -1   9  -4    819.     59.   1
  -1   8  11    786.     66.   1
  -1   8  10     65.     42.   1
  -1   8   9    812.     69.   1
  -1   8   8   3996.    214.   1
  -1   8   7   5286.    330.   1
  -1   8   6   1095.     76.   1
  -1   8   6   1030.     72.   1
  -1   8   5   1522.     92.   1
  -1   8   4   4965.    237.   1
  -1   8   3   6600.    356.   1
  -1   8   3   6641.    315.   1
  -1   8   2   9569.    463.   1
  -1   8   2   9477.    470.   1
  -1   8   1    715.     63.   1
  -1   8   1    690.     71.   1
  -1   8   0    326.     51.   1
  -1   8   0    333.     85.   1
  -1   8  -1   7315.    377.   1
  -1   8  -1   7999.    417.   1
  -1   8  -2   1920.    123.   1
  -1   8  -2   1879.    124.   1
   1  -8   3    361.     74.   1
  -1   8  -3    379.     58.   1
   1  -8   4    786.    117.   1
  -1   8  -4    771.     72.   1
   1  -8   5    360.     56.   1
  -1   8  -5    361.     44.   1
  -1   7  11   1423.    117.   1
  -1   7  10   1586.    100.   1
  -1   7   9    361.     54.   1
  -1   7   8   6164.    330.   1
  -1   7   7   7758.    485.   1
  -1   7   6    749.     61.   1
  -1   7   6    592.     56.   1
  -1   7   5    581.     51.   1
  -1   7   5    589.     53.   1
  -1   7   4   4173.    232.   1
  -1   7   4   4526.    206.   1
  -1   7   3   1341.     91.   1
  -1   7   3   1193.     68.   1
  -1   7   3   1541.     85.   1
  -1   7   2   7470.    331.   1
  -1   7   2   7870.    368.   1
  -1   7   1   6023.    268.   1
  -1   7   1   6209.    285.   1
  -1   7   0    556.     53.   1
  -1   7   0    436.     57.   1
  -1   7  -1   5644.    273.   1
  -1   7  -1   5657.    350.   1
  -1   7  -2    607.     71.   1
  -1   7  -2    792.     74.   1
  -1   7  -3   1311.     98.   1
  -1   7  -3   1457.    101.   1
  -1   7  -3   1109.     70.   1
   1  -7   4    346.    102.   1
  -1   7  -4    278.     77.   1
  -1   7  -4    293.     58.   1
  -1   7  -4    234.     37.   1
   1  -7   5   1057.    116.   1
  -1   7  -5   1211.     82.   1
  -1   7  -5   1067.    100.   1
  -1   7  -5   1007.     65.   1
  -1   7  -6    516.     46.   1
  -1   7  -6    428.     42.   1
  -1   7  -6    354.     60.   1
  -1   7  -7   2381.    104.   1
  -1   7  -7   1590.     69.   1
   1  -6 -11   4803.    204.   1
  -1   6  11   5441.    267.   1
   1  -6 -10   3441.    212.   1
  -1   6  10   3880.    208.   1
   1  -6  -9   1402.     81.   1
  -1   6   9   1564.    111.   1
   1  -6  -8     34.     23.   1
  -1   6   8     88.     56.   1
  -1   6   7   8761.    542.   1
  -1   6   6   4191.    195.   1
  -1   6   6   3545.    163.   1
   1  -6  -5   2150.    104.   1
  -1   6   5   2048.    105.   1
  -1   6   5   1925.     93.   1
   1  -6  -4    189.     30.   1
   1  -6  -4    210.     36.   1
  -1   6   4    230.     30.   1
  -1   6   4    199.     50.   1
   1  -6  -3   8507.    339.   1
   1  -6  -3   9535.    401.   1
   1  -6  -3  10153.    534.   1
  -1   6   3   9758.    399.   1
  -1   6   3   9343.    417.   1
  -1   6   3  10266.    455.   1
   1  -6  -2   5552.    225.   1
   1  -6  -2   6551.    292.   1
  -1   6   2   6249.    243.   1
  -1   6   2   6136.    245.   1
  -1   6   2   6897.    288.   1
   1  -6  -1   5311.    280.   1
   1  -6  -1   5073.    184.   1
   1  -6  -1   5684.    312.   1
  -1   6   1   5542.    265.   1
  -1   6   1   5868.    250.   1
   1  -6   0    548.     53.   1
   1  -6   0    549.     29.   1
  -1   6   0    589.     48.   1
  -1   6   0    588.     52.   1
  -1   6  -1    637.     54.   1
  -1   6  -1    680.     54.   1
  -1   6  -1    528.     34.   1
  -1   6  -1    589.     33.   1
  -1   6  -2   6538.    303.   1
  -1   6  -2   6707.    298.   1
  -1   6  -2   5954.    242.   1
  -1   6  -2   5906.    239.   1
  -1   6  -3    286.     48.   1
  -1   6  -3    318.     43.   1
  -1   6  -3    246.     36.   1
  -1   6  -3    236.     33.   1
  -1   6  -4   1496.    103.   1
  -1   6  -4   1464.     84.   1
  -1   6  -4   1341.     82.   1
   1  -6   5    120.     49.   1
  -1   6  -5     33.     33.   1
  -1   6  -5     22.     29.   1
  -1   6  -5     78.     45.   1
   1  -6   6      6.     29.   1
  -1   6  -6     12.     23.   1
  -1   6  -6    -19.     24.   1
  -1   6  -6     16.     24.   1
  -1   6  -7   6459.    347.   1
  -1   6  -7   8402.    371.   1
  -1   6  -7   8166.    432.   1
  -1   6  -8   4163.    171.   1
  -1   6  -8   4133.    165.   1
   1  -5 -12     82.     30.   1
  -1   5  12    112.     29.   1
   1  -5 -11   3205.    195.   1
  -1   5  11   3350.    179.   1
   1  -5 -10   9231.    451.   1
  -1   5  10   9197.    511.   1
   1  -5  -9   6885.    329.   1
  -1   5   9   7216.    393.   1
   1  -5  -8   1968.    104.   1
  -1   5   8   2043.    133.   1
  -1   5   7    890.     65.   1
  -1   5   7    911.     77.   1
   1  -5  -6  10258.    447.   1
  -1   5   6   9524.    394.   1
  -1   5   6  10048.    472.   1
  -1   5   6   8026.    376.   1
   1  -5  -5   1725.     64.   1
   1  -5  -5   2057.     96.   1
   1  -5  -5   1995.    114.   1
  -1   5   5   1779.     67.   1
  -1   5   5   1916.     94.   1
  -1   5   5   1710.     80.   1
   1  -5  -4    267.     17.   1
   1  -5  -4    295.     32.   1
   1  -5  -4    296.     33.   1
  -1   5   4    305.     32.   1
  -1   5   4    292.     30.   1
   1  -5  -3     71.     25.   1
   1  -5  -3     67.     20.   1
   1  -5  -3     93.     25.   1
  -1   5   3     92.     14.   1
  -1   5   3     78.     20.   1
  -1   5   3    129.     24.   1
   1  -5  -2  36528.   2157.   1
   1  -5  -2  41913.   2809.   1
   1  -5  -2  44406.   3095.   1
  -1   5   2  41689.   2736.   1
  -1   5   2  42321.   2927.   1
  -1   5   2  43999.   3006.   1
   1  -5  -1   3960.    153.   1
   1  -5  -1   4033.    175.   1
  -1   5   1   4062.    150.   1
  -1   5   1   4537.    165.   1
  -1   5   1   4282.    177.   1
   1  -5   0   7592.    299.   1
   1  -5   0   7103.    252.   1
   1  -5   0   7801.    324.   1
  -1   5   0   7245.    281.   1
  -1   5   0   7771.    371.   1
  -1   5   0   6724.    216.   1
  -1   5   0   6709.    228.   1
  -1   5   0   6649.    216.   1
  -1   5   0   6534.    210.   1
   1  -5   1   4293.    181.   1
   1  -5   1   3917.    132.   1
   1  -5   1   4135.    174.   1
  -1   5  -1   4098.    167.   1
  -1   5  -1   4149.    167.   1
  -1   5  -1   3803.    128.   1
  -1   5  -1   3814.    125.   1
   1  -5   2    331.     46.   1
   1  -5   2    354.     26.   1
   1  -5   2    379.     63.   1
   1  -5   2    283.     32.   1
  -1   5  -2    373.     41.   1
  -1   5  -2    377.     38.   1
  -1   5  -2    411.     31.   1
  -1   5  -2    301.     28.   1
  -1   5  -2    336.     28.   1
   1  -5   3   3933.    160.   1
  -1   5  -3   4138.    193.   1
  -1   5  -3   4684.    198.   1
  -1   5  -3   4063.    166.   1
  -1   5  -3   3886.    160.   1
  -1   5  -4   2183.    119.   1
  -1   5  -4   2048.    114.   1
  -1   5  -4   2101.    107.   1
  -1   5  -4   1970.    102.   1
   1  -5   5   1362.    111.   1
  -1   5  -5   1453.     95.   1
  -1   5  -5   1357.     93.   1
  -1   5  -5   1283.     86.   1
  -1   5  -6   5036.    249.   1
  -1   5  -6   5134.    320.   1
  -1   5  -6   4322.    301.   1
  -1   5  -7   2571.    139.   1
  -1   5  -7   2971.    154.   1
  -1   5  -7   2770.    205.   1
  -1   5  -8   3709.    171.   1
  -1   5  -8   3532.    170.   1
   1  -4 -12    509.     39.   1
  -1   4  12    571.     75.   1
   1  -4 -11     36.     25.   1
  -1   4  11     -9.     31.   1
   1  -4 -10     39.     30.   1
  -1   4  10     50.     39.   1
   1  -4  -9   4248.    210.   1
  -1   4   9   4493.    261.   1
  -1   4   8   1441.    110.   1
  -1   4   7   2042.    148.   1
  -1   4   7   2090.    180.   1
   1  -4  -6   1490.     89.   1
   1  -4  -6   1481.     67.   1
  -1   4   6   1403.     99.   1
  -1   4   6   1376.    127.   1
  -1   4   6   1244.     89.   1
   1  -4  -5  41729.   2825.   1
   1  -4  -5  43757.   3021.   1
  -1   4   5  39204.   2441.   1
  -1   4   5  41689.   2933.   1
  -1   4   5  39161.   2786.   1
   1  -4  -4   8997.    343.   1
   1  -4  -4  10115.    426.   1
   1  -4  -4  10807.    454.   1
  -1   4   4   9000.    302.   1
  -1   4   4   9159.    320.   1
  -1   4   4   9887.    423.   1
  -1   4   4   9592.    399.   1
   1  -4  -3  11096.    380.   1
   1  -4  -3  11305.    426.   1
   1  -4  -3  11991.    511.   1
   1  -4  -3  11419.    577.   1
  -1   4   3  12031.    454.   1
  -1   4   3  12447.    596.   1
  -1   4   3  12900.    556.   1
   1  -4  -2  27270.   1321.   1
   1  -4  -2  33687.   1740.   1
   1  -4  -2  30140.   1832.   1
   1  -4  -2  33065.   1980.   1
  -1   4   2  32247.   1778.   1
  -1   4   2  27942.   1284.   1
  -1   4   2  32264.   1912.   1
  -1   4   2  33067.   1951.   1
  -1   4   2  29142.   1360.   1
   1  -4  -1    718.     41.   1
   1  -4  -1    730.     36.   1
   1  -4  -1    720.     50.   1
  -1   4   1    760.     36.   1
  -1   4   1    770.     37.   1
  -1   4   1    597.     50.   1
  -1   4   1    711.     22.   1
  -1   4   1    755.     21.   1
  -1   4   1    729.     16.   1
   1  -4   0   4637.    168.   1
   1  -4   0   4679.    178.   1
  -1   4   0   4616.    158.   1
  -1   4   0   4754.    179.   1
  -1   4   0   4149.    121.   1
  -1   4   0   4318.    127.   1
  -1   4   0   4207.    116.   1
  -1   4   0   4113.    127.   1
   1  -4   1    355.     39.   1
   1  -4   1    337.     23.   1
   1  -4   1    355.     35.   1
   1  -4   1    352.     23.   1
  -1   4  -1    351.     34.   1
  -1   4  -1    422.     34.   1
  -1   4  -1    344.     27.   1
  -1   4  -1    378.     21.   1
  -1   4  -1    337.     22.   1
   1  -4   2     63.     27.   1
   1  -4   2     79.     16.   1
   1  -4   2     94.     35.   1
   1  -4   2     97.     29.   1
  -1   4  -2     89.     25.   1
  -1   4  -2     54.     22.   1
  -1   4  -2    112.     21.   1
  -1   4  -2     86.     17.   1
  -1   4  -2     65.     18.   1
   1  -4   3   6036.    258.   1
   1  -4   3   5760.    214.   1
   1  -4   3   4816.    200.   1
   1  -4   3   4872.    198.   1
  -1   4  -3   5731.    236.   1
  -1   4  -3   5701.    219.   1
  -1   4  -3   5982.    221.   1
  -1   4  -3   5489.    212.   1
  -1   4  -3   5795.    254.   1
   1  -4   4   4583.    193.   1
   1  -4   4   3989.    224.   1
  -1   4  -4   4676.    205.   1
  -1   4  -4   4728.    238.   1
  -1   4  -4   4600.    195.   1
  -1   4  -4   4634.    243.   1
   1  -4   5  10392.    520.   1
   1  -4   5  11021.    586.   1
  -1   4  -5  11032.    545.   1
  -1   4  -5  11373.    548.   1
  -1   4  -5  11065.    542.   1
   1  -4   6   4208.    227.   1
  -1   4  -6   4916.    237.   1
  -1   4  -6   5159.    254.   1
  -1   4  -6   5015.    240.   1
  -1   4  -7    697.     60.   1
  -1   4  -7    826.     74.   1
  -1   4  -7    825.     71.   1
  -1   4  -8   5111.    256.   1
  -1   4  -8   5025.    250.   1
  -1   4  -9    579.     52.   1
  -1   4  -9    496.     51.   1
   1  -3 -12   2198.    134.   1
  -1   3  12   2039.    107.   1
   1  -3 -11    868.     67.   1
  -1   3  11    874.    116.   1
   1  -3 -10    400.     59.   1
  -1   3  10    424.     64.   1
   1  -3  -9   6059.    307.   1
  -1   3   9   6362.    344.   1
   1  -3  -8   4606.    220.   1
  -1   3   8   4763.    251.   1
  -1   3   7   3653.    174.   1
  -1   3   7   3294.    179.   1
   1  -3  -6   2733.    176.   1
   1  -3  -6   2673.    102.   1
  -1   3   6   2725.    115.   1
  -1   3   6   2664.    130.   1
  -1   3   6   2324.    103.   1
   1  -3  -5  14229.    633.   1
   1  -3  -5  12905.    558.   1
   1  -3  -5  11189.    433.   1
  -1   3   5  13016.    535.   1
  -1   3   5  12768.    588.   1
  -1   3   5  12449.    559.   1
  -1   3   5  12120.    424.   1
   1  -3  -4  41512.   2827.   1
   1  -3  -4  47478.   3258.   1
   1  -3  -4  48174.   3371.   1
   1  -3  -4  46966.   3027.   1
  -1   3   4  44746.   2766.   1
  -1   3   4  45906.   3229.   1
  -1   3   4  44798.   3170.   1
  -1   3   4  45473.   2492.   1
   1  -3  -3  41063.   2223.   1
   1  -3  -3  38801.   2402.   1
   1  -3  -3  40241.   2612.   1
   1  -3  -3  43328.   2853.   1
   1  -3  -3  39977.   2383.   1
  -1   3   3  45446.   2699.   1
  -1   3   3  35595.   1952.   1
  -1   3   3  41643.   2755.   1
  -1   3   3  38539.   2550.   1
  -1   3   3  42141.   2282.   1
   1  -3  -2   1004.     29.   1
   1  -3  -2   1111.     27.   1
   1  -3  -2   1155.     69.   1
   1  -3  -2   1173.     52.   1
  -1   3   2   1160.     31.   1
  -1   3   2   1094.     70.   1
  -1   3   2   1199.     50.   1
  -1   3   2   1110.     23.   1
  -1   3   2   1139.     23.   1
   1  -3  -1   1595.     53.   1
   1  -3  -1   1707.     25.   1
   1  -3  -1   1715.     59.   1
   1  -3  -1   1711.     67.   1
  -1   3   1   1766.     70.   1
  -1   3   1   1720.     60.   1
  -1   3   1   1810.     67.   1
  -1   3   1   1685.     48.   1
  -1   3   1   1642.     38.   1
  -1   3   1   1629.     31.   1
  -1   3   1   1678.     30.   1
   1  -3   0   5082.    168.   1
   1  -3   0   5318.    188.   1
  -1   3   0   5230.    167.   1
  -1   3   0   5486.    187.   1
  -1   3   0   5063.    141.   1
  -1   3   0   5157.    146.   1
  -1   3   0   5022.    129.   1
  -1   3   0   4753.    142.   1
   1  -3   1   2833.    103.   1
   1  -3   1   2868.     85.   1
   1  -3   1   2655.     96.   1
   1  -3   1   2581.     79.   1
  -1   3  -1   2679.     94.   1
  -1   3  -1   2555.     43.   1
  -1   3  -1   2980.    100.   1
  -1   3  -1   2725.     83.   1
  -1   3  -1   2522.     92.   1
  -1   3  -1   2519.     92.   1
   1  -3   2   3894.    148.   1
   1  -3   2   3773.    123.   1
   1  -3   2   3678.    124.   1
   1  -3   2   3531.    121.   1
  -1   3  -2   3631.    135.   1
  -1   3  -2   3513.     84.   1
  -1   3  -2   3339.     77.   1
  -1   3  -2   3834.    166.   1
  -1   3  -2   3825.    129.   1
  -1   3  -2   3556.    116.   1
  -1   3  -2   3420.    110.   1
   1  -3   3  53497.   3802.   1
   1  -3   3  51542.   3534.   1
   1  -3   3  46399.   3106.   1
   1  -3   3  44794.   2939.   1
  -1   3  -3  50552.   3622.   1
  -1   3  -3  45589.   3060.   1
  -1   3  -3  43082.   2664.   1
  -1   3  -3  50485.   3493.   1
  -1   3  -3  52990.   3515.   1
  -1   3  -3  49502.   3385.   1
  -1   3  -3  50621.   3296.   1
   1  -3   4  78226.   6921.   1
   1  -3   4  72390.   6292.   1
   1  -3   4  68199.   5711.   1
   1  -3   4  68302.   5786.   1
  -1   3  -4  75307.   6459.   1
  -1   3  -4  70426.   6036.   1
  -1   3  -4  63861.   5125.   1
  -1   3  -4  72152.   6199.   1
  -1   3  -4  77998.   6326.   1
  -1   3  -4  80378.   6767.   1
  -1   3  -4  76860.   6358.   1
   1  -3   5  30043.   1896.   1
   1  -3   5  26849.   1660.   1
   1  -3   5  24170.   1433.   1
  -1   3  -5  28850.   1706.   1
  -1   3  -5  27971.   1634.   1
  -1   3  -5  27678.   1653.   1
   1  -3   6   2540.    135.   1
  -1   3  -6   2603.    127.   1
  -1   3  -6   2770.    143.   1
  -1   3  -6   2737.    142.   1
   1  -3   7   1273.     91.   1
  -1   3  -7   1206.     81.   1
  -1   3  -7   1396.     96.   1
  -1   3  -7   1430.     96.   1
   1  -3   8    146.     39.   1
  -1   3  -8    256.     45.   1
  -1   3  -8    176.     43.   1
   1  -3   9     46.     26.   1
  -1   3  -9     90.     31.   1
  -1   3  -9     64.     31.   1
  -1   3 -10   2298.    115.   1
  -1   3 -10   2570.    115.   1
   1  -2 -12    351.     34.   1
  -1   2  12    254.     32.   1
   1  -2 -11   5925.    276.   1
  -1   2  11   5774.    298.   1
   1  -2 -10     41.     36.   1
  -1   2  10    104.     40.   1
   1  -2  -9   4190.    218.   1
  -1   2   9   4145.    235.   1
   1  -2  -8   6674.    320.   1
  -1   2   8   6787.    353.   1
  -1   2   7   7897.    359.   1
  -1   2   7   7287.    337.   1
  -1   2   7   6134.    277.   1
   1  -2  -6    741.     81.   1
   1  -2  -6    583.     31.   1
   1  -2  -6    607.     26.   1
  -1   2   6    719.     50.   1
  -1   2   6    749.     55.   1
  -1   2   6    559.     37.   1
  -1   2   6    547.     35.   1
  -1   2   6    724.     31.   1
   1  -2  -5   1795.     60.   1
  -1   2   5   2016.     87.   1
  -1   2   5   2163.     95.   1
  -1   2   5   1895.     76.   1
  -1   2   5   2088.     64.   1
   1  -2  -4  28289.   1619.   1
   1  -2  -4  33722.   1935.   1
   1  -2  -4  33862.   1958.   1
   1  -2  -4  30682.   1674.   1
   1  -2  -4  29145.   1443.   1
  -1   2   4  32330.   1730.   1
  -1   2   4  32688.   1885.   1
  -1   2   4  30924.   1829.   1
  -1   2   4  31741.   1492.   1
   1  -2  -3   9502.    355.   1
   1  -2  -3  11470.    451.   1
   1  -2  -3  11373.    446.   1
   1  -2  -3  10641.    365.   1
   1  -2  -3  10959.    334.   1
  -1   2   3  10590.    368.   1
  -1   2   3  11487.    457.   1
  -1   2   3  11422.    489.   1
  -1   2   3  10913.    361.   1
   1  -2  -2   9262.    348.   1
   1  -2  -2   9865.    375.   1
   1  -2  -2   8897.    279.   1
  -1   2   2   9299.    281.   1
  -1   2   2   8165.    247.   1
  -1   2   2   9494.    359.   1
  -1   2   2   9153.    344.   1
  -1   2   2   9128.    281.   1
   1  -2  -1  19917.    778.   1
   1  -2  -1  18109.    854.   1
   1  -2  -1  18385.    874.   1
  -1   2   1  18964.    760.   1
  -1   2   1  18584.    702.   1
  -1   2   1  18150.    855.   1
  -1   2   1  18320.    866.   1
  -1   2   1  19362.    817.   1
  -1   2   1  18989.    804.   1
  -1   2   1  19232.    623.   1
  -1   2   1  20727.    787.   1
   1  -2   0   3992.    126.   1
   1  -2   0   4041.    139.   1
  -1   2   0   3959.    154.   1
  -1   2   0   3440.    119.   1
  -1   2   0   4111.    135.   1
  -1   2   0   3689.    102.   1
  -1   2   0   3766.    106.   1
  -1   2   0   3495.     87.   1
  -1   2   0   3776.     94.   1
   1  -2   1     65.     18.   1
   1  -2   1     35.     15.   1
  -1   2  -1     -6.     16.   1
  -1   2  -1     38.      4.   1
  -1   2  -1      2.     15.   1
  -1   2  -1     13.     21.   1
  -1   2  -1     37.     12.   1
  -1   2  -1     25.     12.   1
   1  -2   2  13522.    627.   1
   1  -2   2  14567.    580.   1
   1  -2   2  14063.    552.   1
   1  -2   2  13397.    527.   1
  -1   2  -2  13708.    560.   1
  -1   2  -2  14124.    556.   1
  -1   2  -2  14438.    556.   1
  -1   2  -2  13939.    540.   1
  -1   2  -2  12317.    473.   1
   1  -2   3   3270.    125.   1
   1  -2   3   3304.    117.   1
   1  -2   3   2783.     95.   1
   1  -2   3   2770.    107.   1
  -1   2  -3   3404.    119.   1
  -1   2  -3   2982.    100.   1
  -1   2  -3   3038.    101.   1
  -1   2  -3   3340.    124.   1
  -1   2  -3   3311.    118.   1
  -1   2  -3   3236.    118.   1
   1  -2   4    733.     46.   1
   1  -2   4    664.     35.   1
   1  -2   4    707.     45.   1
   1  -2   4    589.     32.   1
   1  -2   4    685.     45.   1
  -1   2  -4    684.     65.   1
  -1   2  -4    719.     32.   1
  -1   2  -4    701.     54.   1
  -1   2  -4    677.     35.   1
  -1   2  -4    812.     50.   1
  -1   2  -4    712.     68.   1
   1  -2   5   2204.    104.   1
   1  -2   5   2010.     87.   1
   1  -2   5   1919.     99.   1
   1  -2   5   2080.     95.   1
  -1   2  -5   2261.    119.   1
  -1   2  -5   2168.     90.   1
  -1   2  -5   1877.     73.   1
  -1   2  -5   1908.     73.   1
  -1   2  -5   1819.     77.   1
  -1   2  -5   2136.     98.   1
  -1   2  -5   2159.     98.   1
  -1   2  -5   2037.     97.   1
   1  -2   6   7076.    324.   1
  -1   2  -6   6857.    293.   1
  -1   2  -6   6445.    271.   1
  -1   2  -6   7052.    314.   1
  -1   2  -6   7206.    322.   1
   1  -2   7   1073.     78.   1
  -1   2  -7    878.     62.   1
  -1   2  -7   1079.     81.   1
  -1   2  -7   1132.    118.   1
   1  -2   8     21.     31.   1
  -1   2  -8     17.     23.   1
  -1   2  -8     69.     48.   1
  -1   2  -8     36.     30.   1
   1  -2   9     84.     33.   1
  -1   2  -9     90.     32.   1
  -1   2  -9     31.     33.   1
   1  -2  10   3077.    217.   1
  -1   2 -10   3929.    182.   1
  -1   2 -10   3940.    177.   1
   1  -1 -11     99.     30.   1
  -1   1  11     86.     31.   1
   1  -1 -10   1366.    142.   1
  -1   1  10   1398.    155.   1
   1  -1  -9    802.     72.   1
   1  -1  -9    598.     52.   1
  -1   1   9    723.     76.   1
   1  -1  -8   7888.    368.   1
   1  -1  -8   6367.    301.   1
   1  -1  -8   6532.    288.   1
  -1   1   8   8035.    385.   1
   1  -1  -7  11082.    512.   1
   1  -1  -7  10299.    457.   1
   1  -1  -7   9810.    418.   1
  -1   1   7  10790.    594.   1
   1  -1  -6    360.     43.   1
   1  -1  -6    379.     39.   1
   1  -1  -6    353.     28.   1
   1  -1  -6    368.     26.   1
  -1   1   6    472.     46.   1
  -1   1   6    369.     42.   1
  -1   1   6    309.     47.   1
   1  -1  -5    465.     40.   1
   1  -1  -5    503.     41.   1
   1  -1  -5    375.     37.   1
  -1   1   5    456.     41.   1
  -1   1   5    409.     41.   1
  -1   1   5    413.     33.   1
  -1   1   5    496.     46.   1
  -1   1   5    360.     30.   1
   1  -1  -4  10098.    399.   1
   1  -1  -4  10087.    386.   1
   1  -1  -4   8428.    267.   1
  -1   1   4   9802.    370.   1
  -1   1   4   9287.    362.   1
  -1   1   4   9516.    373.   1
  -1   1   4  10074.    328.   1
   1  -1  -3  24115.   1187.   1
   1  -1  -3  25054.   1242.   1
   1  -1  -3  22880.   1060.   1
   1  -1  -3  23186.    955.   1
  -1   1   3  21987.   1027.   1
  -1   1   3  22570.   1110.   1
  -1   1   3  22835.   1155.   1
  -1   1   3  23654.   1022.   1
   1  -1  -2  12278.    488.   1
   1  -1  -2  14348.    640.   1
   1  -1  -2  12717.    411.   1
  -1   1   2  10750.    442.   1
  -1   1   2  10793.    442.   1
  -1   1   2  12445.    508.   1
  -1   1   2  12414.    469.   1
  -1   1   2  11814.    362.   1
   1  -1  -1   1120.     29.   1
   1  -1  -1   1146.     45.   1
   1  -1  -1   1216.     70.   1
   1  -1  -1   1120.     31.   1
   1  -1  -1   1121.     21.   1
  -1   1   1   1161.     23.   1
  -1   1   1   1120.     44.   1
  -1   1   1   1195.     45.   1
  -1   1   1   1254.     33.   1
  -1   1   1   1206.     27.   1
   1  -1   0     74.     12.   1
   1  -1   0     74.      5.   1
   1  -1   0     78.     14.   1
   1  -1   0     69.     14.   1
   1  -1   0     80.      8.   1
  -1   1   0     71.      3.   1
  -1   1   0    108.     23.   1
  -1   1   0     80.     13.   1
  -1   1   0     77.     11.   1
  -1   1   0     99.     17.   1
  -1   1   0     66.      8.   1
   1  -1   1  76778.   6385.   1
   1  -1   1  83045.   6569.   1
   1  -1   1  83599.   7320.   1
   1  -1   1  61594.   5528.   1
   1  -1   1  90076.   7547.   1
   1  -1   1  86364.   7290.   1
   1  -1   1  83828.   6879.   1
  -1   1  -1  82361.   6979.   1
  -1   1  -1  91451.   7406.   1
  -1   1  -1  94722.   7994.   1
  -1   1  -1  88887.   7439.   1
  -1   1  -1  86117.   7109.   1
   1  -1   2 204204.  28333.   1
   1  -1   2 195736.  26585.   1
   1  -1   2 233044.  32316.   1
   1  -1   2 214896.  28940.   1
   1  -1   2 212389.  28541.   1
  -1   1  -2 215729.  29720.   1
  -1   1  -2 214071.  28077.   1
  -1   1  -2 217022.  30155.   1
  -1   1  -2 226640.  30954.   1
  -1   1  -2 228167.  30497.   1
  -1   1  -2 213127.  28724.   1
  -1   1  -2 195719.  26335.   1
   1  -1   3  39499.   2396.   1
   1  -1   3  37602.   2202.   1
   1  -1   3  39035.   2391.   1
   1  -1   3  37086.   2014.   1
   1  -1   3  33621.   1884.   1
  -1   1  -3  40616.   2403.   1
  -1   1  -3  34084.   1892.   1
  -1   1  -3  38809.   2282.   1
  -1   1  -3  44020.   2488.   1
[truncated: 2,504,876 more chars]
