# Supplementary material for: Crystal structures of zinc(II) com­plexes with β-hy­droxy­pyri­dine­carboxyl­ate ligands: examples of structure-directing effects used in inorganic crystal engineering
Source: Acta Crystallogr B Struct Sci Cryst Eng Mater. 2021 Feb 27;77(Pt 2):193–204. doi: 10.1107/S2052520621000299 (PMC8040096; doi:10.1107/S2052520621000299)
Supplement: Supplementary file 2 [file b-77-00193-1sup2.hkl]

data_1                                                                      
_shelx_title ' VD_Zn500_Cu1_2_fs                New: P-1'                       
_shelx_refln_list_code          4                                               
_shelx_F_calc_maximum       87.49                                               
_exptl_crystal_F_000       208.00                                               
_reflns_d_resolution_high  0.8312                                               
                                                                                
loop_                                                                           
 _space_group_symop_operation_xyz                                               
 'x, y, z'                                                                      
 '-x, -y, -z'                                                                   
                                                                                
_cell_length_a     7.2924                                                       
_cell_length_b     7.4450                                                       
_cell_length_c     8.0936                                                       
_cell_angle_alpha  97.966                                                       
_cell_angle_beta  103.385                                                       
_cell_angle_gamma 115.659                                                       
                                                                                
_shelx_F_squared_multiplier     1.000                                           
                                                                                
loop_                                                                           
 _refln_index_h                                                                 
 _refln_index_k                                                                 
 _refln_index_l                                                                 
 _refln_F_squared_calc                                                          
 _refln_F_squared_meas                                                          
 _refln_F_squared_sigma                                                         
 _refln_observed_status                                                         
   1   0   0       1527.21       1693.57        27.20 o                         
   2   0   0       5056.02       5478.05       212.52 o                         
   3   0   0         27.39         22.47         0.29 o                         
   4   0   0       1386.02       1433.56        27.72 o                         
   5   0   0        172.56        173.26         4.47 o                         
   6   0   0          0.67          1.86         0.53 o                         
   7   0   0          9.30         11.96         0.85 o                         
  -7   1   0         25.71         26.44         1.19 o                         
  -6   1   0         96.23         97.53         2.61 o                         
  -5   1   0        377.88        374.68        10.58 o                         
  -4   1   0        131.25        137.42         1.40 o                         
  -3   1   0         62.81         55.35         0.47 o                         
  -2   1   0        196.65        196.72         1.17 o                         
  -1   1   0         10.88         14.65         0.16 o                         
   0   1   0       1208.12       1312.55        18.43 o                         
   1   1   0       7653.77       7355.23       351.02 o                         
   2   1   0        580.49        572.49         6.09 o                         
   3   1   0        291.45        337.53         3.17 o                         
   4   1   0         59.84         56.63         0.99 o                         
   5   1   0        491.44        479.31        16.02 o                         
   6   1   0         83.10         80.57         2.61 o                         
  -8   2   0          3.82          3.77         0.43 o                         
  -7   2   0         76.90         79.56         2.48 o                         
  -6   2   0        220.33        227.49         4.40 o                         
  -5   2   0        301.12        299.87         4.85 o                         
  -4   2   0        244.89        256.09         2.50 o                         
  -3   2   0         80.23         75.37         0.57 o                         
  -2   2   0        609.23        621.20         5.77 o                         
  -1   2   0       1292.48       1386.02        20.09 o                         
   0   2   0          8.76          4.79         0.11 o                         
   1   2   0         70.51         63.88         0.58 o                         
   2   2   0       1216.73       1245.52        20.90 o                         
   3   2   0        274.65        274.32         3.73 o                         
   4   2   0          0.13          0.77         0.48 o                         
   5   2   0         54.44         54.75         2.02 o                         
   6   2   0        130.81        113.13         4.42 o                         
  -8   3   0          9.68         10.45         0.52 o                         
  -7   3   0         52.50         55.76         2.34 o                         
  -6   3   0        157.31        161.99         3.00 o                         
  -5   3   0         62.61         58.66         0.85 o                         
  -4   3   0        266.93        265.84         2.34 o                         
  -3   3   0       1319.23       1395.19        22.36 o                         
  -2   3   0        657.93        688.01         6.98 o                         
  -1   3   0        120.97        109.54         1.21 o                         
   0   3   0        660.09        631.77         7.38 o                         
   1   3   0        174.27        161.66         2.68 o                         
   2   3   0          6.67          9.20         0.59 o                         
   3   3   0         78.47         77.57         3.79 o                         
   4   3   0        251.31        251.00         7.06 o                         
   5   3   0         70.20         68.84         2.39 o                         
  -8   4   0         75.85         80.20         1.57 o                         
  -7   4   0          8.34          8.71         0.63 o                         
  -6   4   0          3.60          4.43         0.54 o                         
  -5   4   0        153.83        155.87         2.34 o                         
  -4   4   0        317.29        314.25         3.21 o                         
  -3   4   0        481.76        498.00         5.40 o                         
  -2   4   0        581.05        571.92         6.85 o                         
  -1   4   0        459.73        443.68         4.44 o                         
   0   4   0        354.29        335.36         3.70 o                         
   1   4   0        144.58        133.69         3.50 o                         
   2   4   0          1.72          2.62         0.82 o                         
   3   4   0          4.35          7.33         1.36 o                         
   4   4   0         74.64         78.03         2.84 o                         
  -8   5   0        304.32        302.02         9.46 o                         
  -7   5   0          5.69          6.89         0.89 o                         
  -6   5   0         37.79         42.27         1.20 o                         
  -5   5   0        172.36        173.30         2.83 o                         
  -4   5   0        597.02        587.21        10.51 o                         
  -3   5   0         45.46         43.90         0.56 o                         
  -2   5   0        123.77        116.73         1.19 o                         
  -1   5   0        648.74        612.65        10.31 o                         
   0   5   0        167.83        167.99         4.28 o                         
   1   5   0         22.12         25.05         1.21 o                         
   2   5   0         85.88         88.74         2.45 o                         
   3   5   0         30.64         33.04         1.16 o                         
  -8   6   0        164.79        167.05         3.46 o                         
  -7   6   0        244.69        245.02         4.36 o                         
  -6   6   0         19.73         19.67         0.78 o                         
  -5   6   0         16.50         19.95         1.02 o                         
  -4   6   0        224.49        229.12         4.06 o                         
  -3   6   0        776.05        744.33        17.43 o                         
  -2   6   0         42.58         43.60         1.26 o                         
  -1   6   0          8.94         13.00         1.45 o                         
   0   6   0         93.95         98.76         3.12 o                         
   1   6   0        167.52        180.72         4.93 o                         
   2   6   0         50.72         55.00         1.72 o                         
  -7   7   0         94.99         91.00         3.04 o                         
  -6   7   0        122.02        125.26         3.27 o                         
  -5   7   0         41.91         45.78         1.68 o                         
  -4   7   0         26.15         25.63         1.90 o                         
  -3   7   0        311.65        308.00         7.97 o                         
  -2   7   0        272.56        271.59         8.92 o                         
  -1   7   0         17.12         16.60         2.05 o                         
   0   7   0         14.01         14.18         0.89 o                         
   1   7   0        120.96        127.92         3.82 o                         
  -6   8   0          0.39          1.24         0.49 o                         
  -5   8   0         73.00         76.60         2.84 o                         
  -4   8   0        370.38        374.22        12.26 o                         
  -3   8   0         77.59         78.37         2.89 o                         
  -2   8   0          0.12          1.66         1.38 o                         
  -1   8   0         25.04         30.46         2.18 o                         
   1  -8   1         31.37         34.29         1.68 o                         
   2  -8   1          0.32          2.80         1.12 o                         
   3  -8   1         74.88         83.78         3.20 o                         
   4  -8   1        242.72        242.81         9.33 o                         
   5  -8   1         43.72         47.16         1.66 o                         
   6  -8   1          3.07          4.17         0.64 o                         
  -1  -7   1          9.44          9.67         1.12 o                         
   0  -7   1         97.81        107.34         4.01 o                         
   1  -7   1        336.02        331.72        28.55 o                         
   2  -7   1         53.30         53.84         2.74 o                         
   3  -7   1          7.25          8.42         0.94 o                         
   4  -7   1         51.47         50.53         1.98 o                         
   5  -7   1        261.28        265.94         5.89 o                         
   6  -7   1        115.04        119.57         2.63 o                         
   7  -7   1         42.71         46.38         1.34 o                         
  -3  -6   1         61.10         53.87         2.30 o                         
  -2  -6   1        134.35        138.58         6.28 o                         
  -1  -6   1          5.54          8.13         1.13 o                         
   0  -6   1          7.04          8.54         1.79 o                         
   1  -6   1        351.29        344.68         9.67 o                         
   2  -6   1       1275.24       1267.36        43.53 o                         
   3  -6   1         24.95         26.89         1.74 o                         
   4  -6   1        384.30        394.27         8.48 o                         
   5  -6   1         60.12         59.52         1.57 o                         
   6  -6   1        821.08        833.74        22.10 o                         
   7  -6   1        141.65        139.96         3.15 o                         
   8  -6   1          0.53          0.83         0.47 o                         
  -4  -5   1          1.82          3.05         0.59 o                         
  -3  -5   1         32.14         35.48         1.26 o                         
  -2  -5   1         71.67         77.78         3.17 o                         
  -1  -5   1         32.82         33.24         2.35 o                         
   0  -5   1        178.00        175.66         4.34 o                         
   1  -5   1        539.05        535.06        11.53 o                         
   2  -5   1        420.47        403.63         5.47 o                         
   3  -5   1        369.05        363.58         5.42 o                         
   4  -5   1         34.20         34.26         0.77 o                         
   5  -5   1         28.98         32.27         1.01 o                         
   6  -5   1         91.91         94.31         2.42 o                         
   7  -5   1        387.35        382.46         7.42 o                         
   8  -5   1         60.25         59.71         1.42 o                         
  -5  -4   1         30.67         23.51         4.21 o                         
  -4  -4   1         88.09         88.08         3.48 o                         
  -3  -4   1         28.51         31.93         1.99 o                         
  -2  -4   1          5.49          7.99         1.27 o                         
  -1  -4   1         65.84         61.58         2.14 o                         
   0  -4   1        362.79        334.12         4.48 o                         
   1  -4   1       1101.78       1117.39        18.39 o                         
   2  -4   1        506.99        513.27         5.64 o                         
   3  -4   1         23.07         18.44         0.50 o                         
   4  -4   1        354.74        346.34         4.65 o                         
   5  -4   1        410.15        402.68         6.33 o                         
   6  -4   1          1.97          3.71         0.50 o                         
   7  -4   1          6.92          7.31         0.57 o                         
   8  -4   1        127.84        122.96         2.51 o                         
  -5  -3   1         30.79         30.47         1.14 o                         
  -4  -3   1        154.63        155.50         5.94 o                         
  -3  -3   1        139.00        146.78         3.33 o                         
  -2  -3   1         25.03         25.55         0.70 o                         
  -1  -3   1        380.69        350.65         4.21 o                         
   0  -3   1        722.46        695.65         7.67 o                         
   1  -3   1          1.24          4.97         0.22 o                         
   2  -3   1        425.19        443.37         3.78 o                         
   3  -3   1       1352.00       1414.97        22.87 o                         
   4  -3   1         79.01         73.99         0.84 o                         
   5  -3   1         73.10         71.19         1.46 o                         
   6  -3   1        446.73        458.31         9.76 o                         
   7  -3   1         78.94         83.57         1.71 o                         
   8  -3   1          9.32         10.13         0.52 o                         
  -6  -2   1          7.04          9.11         0.70 o                         
  -5  -2   1         18.32         22.89         0.95 o                         
  -4  -2   1         19.93         21.74         0.85 o                         
  -3  -2   1        323.79        326.61         3.77 o                         
  -2  -2   1       1573.97       1585.20        29.88 o                         
  -1  -2   1        582.84        557.61         5.33 o                         
   0  -2   1          1.54          4.92         0.14 o                         
   1  -2   1        475.09        512.17         4.05 o                         
   2  -2   1        294.30        277.47         2.30 o                         
   3  -2   1        164.14        162.99         1.27 o                         
   4  -2   1        331.06        337.41         3.43 o                         
   5  -2   1        171.91        171.92         2.64 o                         
   6  -2   1        156.54        167.69         3.47 o                         
   7  -2   1        143.75        147.71         4.05 o                         
  -7  -1   1        284.96        247.57        28.48 o                         
  -6  -1   1        113.25        110.81         4.36 o                         
  -5  -1   1        113.39        106.65         2.28 o                         
  -4  -1   1         10.32         13.98         0.56 o                         
  -3  -1   1       1031.23       1066.71        16.37 o                         
  -2  -1   1       2797.69       3013.96        84.47 o                         
  -1  -1   1        845.27        944.16        10.34 o                         
   0  -1   1        101.55        105.04         0.66 o                         
   1  -1   1        607.66        625.40         5.92 o                         
   2  -1   1        532.06        566.33         5.11 o                         
   3  -1   1          4.36          3.23         0.19 o                         
   4  -1   1        124.83        122.89         1.56 o                         
   5  -1   1        346.58        349.80         6.61 o                         
   6  -1   1         73.97         76.55         1.74 o                         
   7  -1   1         13.18         14.84         0.88 o                         
  -7   0   1         73.11         61.58         2.32 o                         
  -6   0   1        359.16        342.50        13.62 o                         
  -5   0   1         32.85         31.75         1.23 o                         
  -4   0   1        108.49        120.83         1.12 o                         
  -3   0   1        155.12        149.18         1.08 o                         
  -2   0   1       2580.94       2815.48        67.05 o                         
  -1   0   1       2651.43       2923.77        68.73 o                         
   0   0   1        598.36        691.44         6.13 o                         
   1   0   1         70.23         59.11         0.45 o                         
   2   0   1        251.95        245.35         3.07 o                         
   3   0   1        673.50        702.61         8.52 o                         
   4   0   1        189.15        196.87         3.85 o                         
   5   0   1         30.60         30.70         1.11 o                         
   6   0   1         16.87         18.37         1.44 o                         
   7   0   1         17.44         17.79         0.64 o                         
  -8   1   1         76.95         90.55         3.48 o                         
  -7   1   1         29.81         29.22         1.36 o                         
  -6   1   1         47.43         45.51         1.57 o                         
  -5   1   1        431.44        456.02         8.30 o                         
  -4   1   1        277.50        287.61         2.56 o                         
  -3   1   1          4.41          1.86         0.14 o                         
  -2   1   1        236.04        263.42         1.71 o                         
  -1   1   1       2341.29       2507.35        54.32 o                         
   0   1   1        931.89        893.35        10.01 o                         
   1   1   1          1.40          2.85         0.24 o                         
   2   1   1        201.07        194.01         1.38 o                         
   3   1   1        859.40        877.78        14.52 o                         
   4   1   1        352.57        341.57         7.17 o                         
   5   1   1          2.75          4.45         0.56 o                         
   6   1   1          1.05          1.96         0.56 o                         
  -8   2   1         12.89         13.41         1.65 o                         
  -7   2   1        137.31        131.46         4.72 o                         
  -6   2   1        181.55        189.27         3.19 o                         
  -5   2   1         86.26         79.84         1.08 o                         
  -4   2   1        150.67        151.35         1.10 o                         
  -3   2   1        917.38        947.77        12.51 o                         
  -2   2   1       3317.87       3443.29        96.73 o                         
  -1   2   1        224.93        224.13         2.15 o                         
   0   2   1        906.95        921.32        11.58 o                         
   1   2   1         96.87         87.27         0.70 o                         
   2   2   1       1358.78       1321.70        23.77 o                         
   3   2   1        287.11        278.78         5.12 o                         
   4   2   1         31.79         33.74         0.94 o                         
   5   2   1         50.87         53.27         2.40 o                         
   6   2   1         16.17         15.89         0.96 o                         
  -8   3   1          1.11          1.92         0.78 o                         
  -7   3   1         75.38         75.64         2.85 o                         
  -6   3   1        299.96        292.16         5.34 o                         
  -5   3   1         25.42         24.74         0.53 o                         
  -4   3   1         81.57         75.74         0.79 o                         
  -3   3   1       1617.87       1671.00        30.14 o                         
  -2   3   1       1640.34       1700.03        30.23 o                         
  -1   3   1        450.63        406.99         3.32 o                         
   0   3   1          3.48          2.50         0.16 o                         
   1   3   1         18.76         22.82         0.42 o                         
   2   3   1        155.68        149.67         2.81 o                         
   3   3   1        460.49        433.69        15.15 o                         
   4   3   1         62.65         66.55         3.14 o                         
   5   3   1          0.08          1.57         0.80 o                         
  -8   4   1        103.66        102.71         1.86 o                         
  -7   4   1         13.34         15.65         0.82 o                         
  -6   4   1          3.84          4.96         0.55 o                         
  -5   4   1        263.04        262.04         5.07 o                         
  -4   4   1        364.03        356.78         3.70 o                         
  -3   4   1        278.69        257.59         2.27 o                         
  -2   4   1        462.01        431.36         4.64 o                         
  -1   4   1        365.01        369.85         3.72 o                         
   0   4   1        375.57        373.84         4.77 o                         
   1   4   1         84.78         81.44         1.59 o                         
   2   4   1          1.26          1.97         0.57 o                         
   3   4   1         45.33         49.63         2.44 o                         
   4   4   1        158.75        145.36         5.46 o                         
  -8   5   1         23.51         26.29         1.23 o                         
  -7   5   1        149.03        144.94         3.62 o                         
  -6   5   1         56.43         57.41         1.33 o                         
  -5   5   1         82.74         83.11         1.64 o                         
  -4   5   1        421.23        430.85         7.13 o                         
  -3   5   1         82.89         85.62         1.25 o                         
  -2   5   1         11.22         11.32         0.52 o                         
  -1   5   1        341.45        330.80         5.24 o                         
   0   5   1        257.81        249.24         8.53 o                         
   1   5   1         67.39         75.05         3.12 o                         
   2   5   1         50.27         56.80         1.74 o                         
   3   5   1         14.59         18.26         0.98 o                         
  -8   6   1          4.94          6.03         0.96 o                         
  -7   6   1          1.27          2.81         0.67 o                         
  -6   6   1        574.07        590.71        15.68 o                         
  -5   6   1        403.39        393.87        10.81 o                         
  -4   6   1          0.31          2.74         0.62 o                         
  -3   6   1         35.96         37.52         1.21 o                         
  -2   6   1        154.66        157.54         3.15 o                         
  -1   6   1         35.97         41.01         1.69 o                         
   0   6   1         35.99         37.21         1.65 o                         
   1   6   1         91.44         99.85         2.92 o                         
   2   6   1         63.17         65.58         1.82 o                         
  -7   7   1         19.45         21.08         1.08 o                         
  -6   7   1         95.65         98.79         1.96 o                         
  -5   7   1        351.68        346.77         6.74 o                         
  -4   7   1        176.63        167.95         3.75 o                         
  -3   7   1          5.34          6.60         0.68 o                         
  -2   7   1         11.10         14.91         1.23 o                         
  -1   7   1         39.24         41.84         1.69 o                         
   0   7   1         37.37         39.03         1.45 o                         
  -6   8   1         77.30         80.49         3.20 o                         
  -5   8   1        107.45        106.92         5.60 o                         
  -4   8   1        119.33        115.74         2.97 o                         
  -3   8   1         29.65         29.95         1.54 o                         
  -2   8   1          1.76          3.26         0.66 o                         
   0  -8   2         52.31         51.95         2.36 o                         
   1  -8   2         30.46         35.90         2.64 o                         
   2  -8   2          0.21          0.93         0.96 o                         
   3  -8   2         43.51         48.34         2.27 o                         
   4  -8   2        153.87        159.34         5.35 o                         
   5  -8   2         64.00         75.04         2.23 o                         
   6  -8   2         35.82         36.10         1.35 o                         
  -1  -7   2        190.08        184.93         7.37 o                         
   0  -7   2        121.61        129.57         6.40 o                         
   1  -7   2         23.91         26.45         1.80 o                         
   2  -7   2         11.27         13.49         2.39 o                         
   3  -7   2          6.16          9.58         1.43 o                         
   4  -7   2         91.82         99.21         3.10 o                         
   5  -7   2        193.67        205.96         5.74 o                         
   6  -7   2         82.80         83.22         2.92 o                         
   7  -7   2         51.74         50.52         1.65 o                         
  -3  -6   2          5.00          4.94         0.65 o                         
  -2  -6   2          0.29          1.90         0.96 o                         
  -1  -6   2        156.91        162.05         5.97 o                         
   0  -6   2        439.49        410.70        11.17 o                         
   1  -6   2         78.27         84.40         4.79 o                         
   2  -6   2         44.42         50.05         1.46 o                         
   3  -6   2         86.32         87.80         3.54 o                         
   4  -6   2          3.18          4.34         0.61 o                         
   5  -6   2         76.14         79.36         2.00 o                         
   6  -6   2        312.32        321.57         7.23 o                         
   7  -6   2         68.68         64.56         3.09 o                         
  -4  -5   2          7.48          6.25         1.09 o                         
  -3  -5   2         25.39         23.66         2.42 o                         
  -2  -5   2        200.46        212.41         9.85 o                         
  -1  -5   2         36.52         47.47         4.94 o                         
   0  -5   2        108.15        104.05         5.47 o                         
   1  -5   2        790.17        719.25        21.61 o                         
   2  -5   2        214.45        212.82         4.37 o                         
   3  -5   2         14.34         14.45         0.72 o                         
   4  -5   2        174.98        182.18         3.28 o                         
   5  -5   2        145.76        146.88         3.78 o                         
   6  -5   2         53.88         54.13         1.41 o                         
   7  -5   2         50.09         46.84         1.56 o                         
  -5  -4   2         69.22         66.52         2.95 o                         
  -4  -4   2         98.98         97.85         5.80 o                         
  -3  -4   2          0.19          1.42         2.24 o                         
  -2  -4   2         11.31         10.42         0.78 o                         
  -1  -4   2        611.39        586.67        11.36 o                         
   0  -4   2        528.16        523.92        14.35 o                         
   1  -4   2          3.63          1.20         0.24 o                         
   2  -4   2         65.52         59.22         0.57 o                         
   3  -4   2        588.51        628.83         8.56 o                         
   4  -4   2        758.67        797.33        19.17 o                         
   5  -4   2        203.75        199.91         3.92 o                         
   6  -4   2          0.28          1.94         0.53 o                         
   7  -4   2          6.38          6.97         0.66 o                         
  -6  -3   2          0.27          0.56         0.99 o                         
  -5  -3   2         31.91         29.43         6.36 o                         
  -4  -3   2        282.77        279.88        15.59 o                         
  -3  -3   2        252.54        252.09         5.77 o                         
  -2  -3   2          0.40          1.77         0.57 o                         
  -1  -3   2        248.04        240.76         3.48 o                         
   0  -3   2       1572.07       1655.20        34.60 o                         
   1  -3   2         71.49         58.28         0.50 o                         
   2  -3   2        178.07        261.71         3.27 o                         
   3  -3   2        386.70        390.72         3.79 o                         
   4  -3   2       1203.66       1287.16        26.71 o                         
   5  -3   2        436.42        459.74         8.22 o                         
   6  -3   2         19.17         18.94         0.74 o                         
   7  -3   2          0.23          1.43         0.62 o                         
  -6  -2   2         27.14         29.35         1.18 o                         
  -5  -2   2         41.51         42.42         1.40 o                         
  -4  -2   2         14.51         16.94         0.67 o                         
  -3  -2   2        441.94        460.26         7.36 o                         
  -2  -2   2       1755.36       1666.29        38.67 o                         
  -1  -2   2        478.46        451.67         4.43 o                         
   0  -2   2          2.63          3.60         0.12 o                         
   1  -2   2        195.87        199.77         1.40 o                         
   2  -2   2        511.62        498.10         4.97 o                         
   3  -2   2        133.19        112.87         1.00 o                         
   4  -2   2        135.60        132.43         1.89 o                         
   5  -2   2        244.63        256.45         4.54 o                         
   6  -2   2        230.80        239.85         4.23 o                         
   7  -2   2         20.67         23.60         0.92 o                         
  -7  -1   2          7.12         10.07         0.99 o                         
  -6  -1   2         12.52         16.41         1.63 o                         
  -5  -1   2         74.52         79.30         3.22 o                         
  -4  -1   2         59.93         59.75         1.03 o                         
  -3  -1   2        148.00        150.25         1.28 o                         
  -2  -1   2       2102.04       2204.46        49.25 o                         
  -1  -1   2       1305.49       1386.42        19.54 o                         
   0  -1   2         16.06         17.40         0.21 o                         
   1  -1   2        599.89        616.78         6.45 o                         
   2  -1   2       1305.03       1344.98        20.54 o                         
   3  -1   2         98.32        101.47         1.33 o                         
   4  -1   2         18.83         15.70         1.21 o                         
   5  -1   2        112.65        112.88         2.09 o                         
   6  -1   2         63.19         67.94         1.53 o                         
   7  -1   2         35.60         35.34         1.18 o                         
  -7   0   2         96.23        107.83         9.76 o                         
  -6   0   2          7.98          9.28         0.67 o                         
  -5   0   2          4.34          4.22         0.50 o                         
  -4   0   2        785.03        779.48        10.51 o                         
  -3   0   2        935.35        963.60        11.92 o                         
  -2   0   2        239.52        266.59         1.74 o                         
  -1   0   2        290.04        270.59         2.71 o                         
   0   0   2       3670.16       3825.94       113.40 o                         
   1   0   2        315.77        313.52         3.01 o                         
   2   0   2        124.69        128.42         0.98 o                         
   3   0   2        784.05        767.47        11.13 o                         
   4   0   2        158.11        159.23         3.32 o                         
   5   0   2          0.24          0.38         0.60 o                         
   6   0   2          7.61          8.41         0.66 o                         
  -8   1   2         50.01         50.87        12.09 o                         
  -7   1   2          2.86          4.87         0.69 o                         
  -6   1   2         49.16         49.13         1.66 o                         
  -5   1   2        748.54        745.23        12.76 o                         
  -4   1   2        614.35        617.46         6.87 o                         
  -3   1   2        237.41        229.39         1.72 o                         
  -2   1   2        133.59        135.05         0.74 o                         
  -1   1   2         19.46         25.71         0.30 o                         
   0   1   2        332.19        311.08         2.32 o                         
   1   1   2       1169.09       1154.73        16.78 o                         
   2   1   2        428.53        412.71         3.86 o                         
   3   1   2        254.12        249.05         3.59 o                         
   4   1   2        209.22        213.50         3.79 o                         
   5   1   2          5.84          7.27         1.07 o                         
   6   1   2          0.71          1.83         0.43 o                         
  -8   2   2         85.66         78.58         5.14 o                         
  -7   2   2         12.97         15.72         1.74 o                         
  -6   2   2          5.87          8.34         0.66 o                         
  -5   2   2        499.33        493.99         7.04 o                         
  -4   2   2       2226.18       2264.60        50.83 o                         
  -3   2   2        357.34        335.69         2.61 o                         
  -2   2   2          4.56          2.65         0.22 o                         
  -1   2   2        357.12        337.11         2.58 o                         
   0   2   2          4.14          4.52         0.18 o                         
   1   2   2        123.22        123.67         0.94 o                         
   2   2   2        729.25        714.38        11.13 o                         
   3   2   2        199.19        198.52         3.22 o                         
   4   2   2          8.96          9.23         0.64 o                         
   5   2   2         25.54         25.95         0.98 o                         
  -8   3   2          4.62          4.88         0.60 o                         
  -7   3   2        105.44        106.09         2.74 o                         
  -6   3   2        145.07        143.68         2.54 o                         
  -5   3   2          0.90          4.89         0.32 o                         
  -4   3   2        392.72        393.30         3.67 o                         
  -3   3   2       2931.51       3116.99        85.86 o                         
  -2   3   2        387.94        355.83         3.77 o                         
  -1   3   2        176.57        215.10         2.36 o                         
   0   3   2        249.42        237.16         2.56 o                         
   1   3   2        616.80        607.20        11.71 o                         
   2   3   2         91.56         87.54         2.50 o                         
   3   3   2         11.20         11.37         0.71 o                         
   4   3   2         20.67         22.01         1.22 o                         
  -8   4   2         82.29         83.71         1.95 o                         
  -7   4   2         54.80         55.82         1.52 o                         
  -6   4   2         63.27         62.55         1.36 o                         
  -5   4   2        153.54        145.98         4.22 o                         
  -4   4   2        109.52         93.07         1.19 o                         
  -3   4   2        249.40        252.24         2.51 o                         
  -2   4   2        516.00        537.74         6.41 o                         
  -1   4   2        160.32        143.45         1.47 o                         
   0   4   2        124.60        115.93         2.04 o                         
   1   4   2        259.35        257.02         5.04 o                         
   2   4   2         84.15         83.87         1.98 o                         
   3   4   2          3.72          3.60         0.55 o                         
  -8   5   2        127.65        130.91         3.35 o                         
  -7   5   2        117.82        114.66         3.99 o                         
  -6   5   2         52.26         55.31         1.44 o                         
  -5   5   2        206.11        215.76         3.82 o                         
  -4   5   2        237.73        241.68         3.81 o                         
  -3   5   2          1.03          1.15         0.54 o                         
  -2   5   2         12.51         10.38         0.60 o                         
  -1   5   2        377.39        378.15         6.75 o                         
   0   5   2        245.57        246.01         5.20 o                         
   1   5   2         46.08         44.34         2.12 o                         
   2   5   2         33.73         33.74         1.16 o                         
  -8   6   2         19.59         21.83         1.36 o                         
  -7   6   2        128.13        125.92         4.16 o                         
  -6   6   2        309.84        301.88         7.77 o                         
  -5   6   2        146.41        143.90         2.84 o                         
  -4   6   2         33.25         33.01         0.99 o                         
  -3   6   2         21.75         22.97         0.81 o                         
  -2   6   2         41.73         43.29         0.98 o                         
  -1   6   2        105.09        100.45         3.36 o                         
   0   6   2         86.63         85.26         2.23 o                         
   1   6   2         21.65         22.32         0.92 o                         
  -7   7   2         50.76         52.73         1.26 o                         
  -6   7   2        170.85        169.76         3.26 o                         
  -5   7   2        142.76        140.33         2.19 o                         
  -4   7   2         18.68         19.54         0.73 o                         
  -3   7   2         43.16         42.22         1.67 o                         
  -2   7   2         81.21         82.62         2.44 o                         
  -1   7   2         21.93         22.24         2.36 o                         
   0   7   2         24.18         26.45         0.90 o                         
  -6   8   2          0.80          1.58         0.64 o                         
  -5   8   2          5.09          4.71         0.50 o                         
  -4   8   2        135.26        129.47         5.63 o                         
  -3   8   2         60.00         60.54         1.31 o                         
  -2   8   2          8.62          8.86         0.68 o                         
   4  -8   3        216.58        219.69         8.74 o                         
   5  -8   3         61.15         55.36         2.02 o                         
   0  -7   3        125.82        121.24         4.26 o                         
   1  -7   3          7.47          8.98         2.11 o                         
   2  -7   3          0.25          2.21         1.12 o                         
   3  -7   3         41.63         43.21         1.99 o                         
   4  -7   3        205.25        201.00         8.86 o                         
   5  -7   3        127.24        132.33         4.51 o                         
   6  -7   3         12.74         16.02         1.29 o                         
  -2  -6   3         54.21         48.09         2.05 o                         
  -1  -6   3        132.10        128.88         4.66 o                         
   0  -6   3        102.00         98.73         3.67 o                         
   1  -6   3         59.94         64.81         2.67 o                         
   2  -6   3        110.07        116.20         3.76 o                         
   3  -6   3        105.06        109.96         3.14 o                         
   4  -6   3         61.19         63.12         1.87 o                         
   5  -6   3        102.09        104.38         2.42 o                         
   6  -6   3         53.84         55.64         1.32 o                         
   7  -6   3          5.34          6.06         0.75 o                         
  -2  -5   3        131.60        127.11         4.51 o                         
  -1  -5   3          8.49          9.89         1.31 o                         
   0  -5   3         39.87         35.47         2.61 o                         
   1  -5   3        304.86        302.55         7.81 o                         
   2  -5   3        375.00        411.02        10.93 o                         
   3  -5   3        256.94        264.66        10.45 o                         
   4  -5   3        128.94        130.71         2.51 o                         
   5  -5   3         54.07         54.81         1.54 o                         
   6  -5   3         42.89         42.11         2.27 o                         
   7  -5   3          5.95          5.53         0.57 o                         
  -5  -4   3          5.32          6.19         0.84 o                         
  -4  -4   3         13.51         13.21         1.24 o                         
  -3  -4   3        203.14        208.31         7.06 o                         
  -2  -4   3        363.83        364.65         9.66 o                         
  -1  -4   3          2.20          2.92         0.50 o                         
   0  -4   3         20.85         23.97         0.63 o                         
   1  -4   3        445.58        457.79         7.74 o                         
   2  -4   3        619.77        632.11        10.20 o                         
   3  -4   3        223.39        251.50         4.07 o                         
   4  -4   3        373.00        364.35         6.80 o                         
   5  -4   3        202.18        195.09         4.05 o                         
   6  -4   3          0.35          2.68         0.63 o                         
   7  -4   3          2.49          3.52         0.50 o                         
  -6  -3   3          2.76          4.79         0.78 o                         
  -5  -3   3         45.90         48.21         2.14 o                         
  -4  -3   3        223.71        230.19        10.07 o                         
  -3  -3   3        170.51        167.80         5.19 o                         
  -2  -3   3         93.66         91.75         2.05 o                         
  -1  -3   3        617.54        622.95         9.91 o                         
   0  -3   3        155.23        127.04         1.92 o                         
   1  -3   3        180.04        234.34         3.64 o                         
   2  -3   3        351.37        378.55         4.21 o                         
   3  -3   3       1318.50       1396.04        26.83 o                         
   4  -3   3        177.87        182.96         2.64 o                         
   5  -3   3         28.29         26.99         0.91 o                         
   6  -3   3         81.37         79.52         1.60 o                         
   7  -3   3         21.39         23.26         0.76 o                         
  -6  -2   3         24.21         24.17         1.19 o                         
  -5  -2   3        105.93        114.41         2.81 o                         
  -4  -2   3         55.85         59.16         1.79 o                         
  -3  -2   3        244.60        233.78         3.51 o                         
  -2  -2   3        818.19        771.58        12.60 o                         
  -1  -2   3        266.81        254.61         2.50 o                         
   0  -2   3        228.82        235.61         2.30 o                         
   1  -2   3        412.37        421.92         4.25 o                         
   2  -2   3        120.16        104.21         1.10 o                         
   3  -2   3        203.50        209.38         2.65 o                         
   4  -2   3        220.76        220.65         3.31 o                         
   5  -2   3         34.22         35.67         1.01 o                         
   6  -2   3         40.52         42.84         1.10 o                         
   7  -2   3         65.06         71.18         2.23 o                         
  -7  -1   3         39.91         42.34         1.71 o                         
  -6  -1   3         27.98         31.03         1.44 o                         
  -5  -1   3         84.21         87.09         3.05 o                         
  -4  -1   3        208.37        203.40         5.74 o                         
  -3  -1   3         75.07         72.42         0.90 o                         
  -2  -1   3        263.54        250.50         3.03 o                         
  -1  -1   3        866.83        817.19         8.52 o                         
   0  -1   3        294.88        305.48         3.33 o                         
   1  -1   3       1035.28       1091.20        16.47 o                         
   2  -1   3        956.92        977.64        14.69 o                         
   3  -1   3         13.93         12.22         0.35 o                         
   4  -1   3          0.60          1.96         0.67 o                         
   5  -1   3        100.92        100.05         1.97 o                         
   6  -1   3         53.05         56.18         2.12 o                         
  -7   0   3         77.63         81.54         4.79 o                         
  -6   0   3        160.65        159.45         5.60 o                         
  -5   0   3         43.02         42.72         2.23 o                         
  -4   0   3        338.88        343.14         4.40 o                         
  -3   0   3        838.86        841.88        11.01 o                         
  -2   0   3        114.77        145.05         1.31 o                         
  -1   0   3        263.87        302.10         2.79 o                         
   0   0   3       2786.83       2850.39        70.72 o                         
   1   0   3       2664.22       2720.53        67.51 o                         
   2   0   3        176.88        182.23         1.62 o                         
   3   0   3         10.04          9.06         0.42 o                         
   4   0   3         47.42         50.26         1.42 o                         
   5   0   3         61.17         61.08         1.59 o                         
   6   0   3         22.99         24.30         0.80 o                         
  -8   1   3         27.99         30.72         3.50 o                         
  -7   1   3         25.10         24.27         1.33 o                         
  -6   1   3         97.83         98.80         3.16 o                         
  -5   1   3        594.72        603.10        14.55 o                         
  -4   1   3        578.41        545.20         6.31 o                         
  -3   1   3        110.03        104.75         0.81 o                         
  -2   1   3         11.54         13.69         0.34 o                         
  -1   1   3         22.99         17.19         0.29 o                         
   0   1   3        300.44        281.31         2.15 o                         
   1   1   3        970.21        984.63        13.65 o                         
   2   1   3        484.24        475.52         5.54 o                         
   3   1   3         59.78         58.19         1.49 o                         
   4   1   3          6.52          9.26         0.73 o                         
   5   1   3         31.43         30.18         1.01 o                         
  -8   2   3          0.62          1.70         0.49 o                         
  -7   2   3         24.51         24.82         1.09 o                         
  -6   2   3        245.00        237.73         5.45 o                         
  -5   2   3        512.21        497.87         9.18 o                         
  -4   2   3        294.79        283.53         2.76 o                         
  -3   2   3        106.37         92.36         1.15 o                         
  -2   2   3        464.85        463.54         4.23 o                         
  -1   2   3        512.50        500.44         6.27 o                         
   0   2   3         38.96         30.79         0.46 o                         
   1   2   3        104.77        100.77         1.02 o                         
   2   2   3        301.48        308.69         5.32 o                         
   3   2   3         76.09         76.19         1.82 o                         
   4   2   3          6.12          6.44         0.74 o                         
   5   2   3         13.25         15.13         1.66 o                         
  -8   3   3          0.34          0.68         0.53 o                         
  -7   3   3         27.70         30.05         1.11 o                         
  -6   3   3        333.67        324.08         6.14 o                         
  -5   3   3        159.63        159.40         2.46 o                         
  -4   3   3         35.64         32.36         0.56 o                         
  -3   3   3        220.77        202.57         1.69 o                         
  -2   3   3        644.96        614.64         6.70 o                         
  -1   3   3        589.99        572.78         7.14 o                         
   0   3   3        207.87        194.15         2.16 o                         
   1   3   3         38.74         38.63         0.94 o                         
   2   3   3         41.51         41.62         1.32 o                         
   3   3   3         30.60         25.75         1.78 o                         
   4   3   3          8.19          8.58         0.93 o                         
  -8   4   3        101.63         97.61         5.47 o                         
  -7   4   3         45.87         47.25         1.41 o                         
  -6   4   3         75.24         72.50         1.76 o                         
  -5   4   3        158.64        155.89         2.87 o                         
  -4   4   3         45.39         45.10         0.92 o                         
  -3   4   3         83.75         76.55         1.94 o                         
  -2   4   3        208.33        188.93         3.73 o                         
  -1   4   3        287.15        289.13         4.74 o                         
   0   4   3        415.47        420.95         9.19 o                         
   1   4   3        131.54        127.29         2.81 o                         
   2   4   3          0.54          2.06         0.73 o                         
   3   4   3          1.31          1.44         0.43 o                         
  -8   5   3        232.96        214.02        20.30 o                         
  -7   5   3        242.73        228.36         6.42 o                         
  -6   5   3          2.26          4.08         0.57 o                         
  -5   5   3         46.18         52.38         1.42 o                         
  -4   5   3        298.24        288.78         5.61 o                         
  -3   5   3         22.13         20.49         0.91 o                         
  -2   5   3         13.72         13.14         0.74 o                         
  -1   5   3        239.71        236.56         3.97 o                         
   0   5   3        165.73        163.64         5.16 o                         
   1   5   3         38.97         40.54         1.19 o                         
   2   5   3         18.66         17.53         1.03 o                         
  -8   6   3         11.18         11.50         0.67 o                         
  -7   6   3        175.80        170.24         5.17 o                         
  -6   6   3        316.84        300.43         5.91 o                         
  -5   6   3          5.37          8.09         0.92 o                         
  -4   6   3          0.87          3.81         0.63 o                         
  -3   6   3        248.59        239.06         3.90 o                         
  -2   6   3        160.57        148.91         2.50 o                         
  -1   6   3          6.52          6.83         0.57 o                         
   0   6   3          6.86          8.04         0.73 o                         
   1   6   3         29.86         27.49         1.26 o                         
  -7   7   3         20.37         23.06         0.90 o                         
  -6   7   3        128.29        123.74         3.94 o                         
  -5   7   3        127.39        122.67         2.94 o                         
  -4   7   3          0.89          2.44         0.66 o                         
  -3   7   3         28.15         29.42         0.72 o                         
  -2   7   3        252.73        218.17         5.23 o                         
  -1   7   3         52.19         46.57         5.13 o                         
  -5   8   3         11.11          9.94         1.85 o                         
  -4   8   3        102.17         97.42         2.36 o                         
   4  -8   4         78.44         72.24         2.27 o                         
   5  -8   4         46.85         46.26         1.62 o                         
   3  -7   4         24.26         27.76         1.62 o                         
   4  -7   4         42.35         50.98         2.18 o                         
   5  -7   4         38.05         39.11         1.77 o                         
   6  -7   4         18.16         17.63         1.65 o                         
   2  -6   4        477.38        473.19        18.40 o                         
   3  -6   4        445.07        436.82        19.96 o                         
   4  -6   4          8.03         10.20         1.10 o                         
   5  -6   4         14.57         11.49         1.34 o                         
   6  -6   4         90.01         86.69         3.86 o                         
   0  -5   4         23.35         23.53         1.40 o                         
   1  -5   4        349.09        370.33        12.56 o                         
   2  -5   4        320.51        339.22         8.90 o                         
   3  -5   4        340.44        339.05        11.27 o                         
   4  -5   4        147.85        140.95         5.61 o                         
   5  -5   4          3.75          4.53         0.72 o                         
   6  -5   4          0.11          1.48         0.56 o                         
  -4  -4   4        130.39        131.59         4.38 o                         
  -3  -4   4         44.80         45.57         1.93 o                         
  -2  -4   4         58.19         54.49         1.96 o                         
   0  -4   4          5.46          5.30         0.51 o                         
   1  -4   4        205.27        207.41         3.15 o                         
   2  -4   4        617.05        631.82        18.88 o                         
   3  -4   4        196.13        199.16         3.75 o                         
   4  -4   4         94.00         87.53         2.00 o                         
   5  -4   4         94.91         85.65         2.34 o                         
   6  -4   4         12.94         12.66         0.78 o                         
  -6  -3   4          0.31          2.27         0.68 o                         
  -5  -3   4         14.17         15.92         2.02 o                         
  -4  -3   4        295.12        286.86        10.26 o                         
  -3  -3   4        280.43        260.07         8.30 o                         
  -2  -3   4          0.37          2.67         0.75 o                         
  -1  -3   4        123.55        107.35         3.00 o                         
   0  -3   4        979.85        955.16        17.85 o                         
   1  -3   4         56.69         55.98         0.94 o                         
   2  -3   4          1.49          2.40         0.45 o                         
   3  -3   4        359.05        343.84         8.52 o                         
   4  -3   4        231.56        227.73         3.78 o                         
   5  -3   4         18.76         18.09         0.73 o                         
   6  -3   4         30.22         28.07         0.90 o                         
  -6  -2   4         30.94         31.57         1.08 o                         
  -5  -2   4         42.36         44.93         1.70 o                         
  -4  -2   4         22.72         25.06         1.49 o                         
  -3  -2   4        138.27        144.63         3.42 o                         
  -2  -2   4        488.85        481.56         9.37 o                         
  -1  -2   4        459.05        434.13         6.60 o                         
   0  -2   4        363.00        346.47         3.99 o                         
   1  -2   4        456.88        458.99         6.04 o                         
   2  -2   4        114.34        104.60         1.15 o                         
   3  -2   4         27.91         26.92         0.68 o                         
   4  -2   4         57.23         58.22         1.62 o                         
   5  -2   4         57.24         60.89         1.66 o                         
   6  -2   4         40.85         40.40         0.93 o                         
  -7  -1   4         58.78         57.55         1.55 o                         
  -6  -1   4        301.19        302.96         9.26 o                         
  -5  -1   4        110.63        110.28         3.05 o                         
  -4  -1   4         70.16         75.19         2.00 o                         
  -3  -1   4          5.35          7.39         0.52 o                         
  -2  -1   4       1298.20       1304.65        31.64 o                         
  -1  -1   4       1307.77       1282.56        21.96 o                         
   0  -1   4         95.73         87.43         0.99 o                         
   1  -1   4        357.48        336.93         4.95 o                         
   2  -1   4        577.54        585.35        10.12 o                         
   3  -1   4         36.41         34.19         0.74 o                         
   4  -1   4          3.05          3.89         0.59 o                         
   5  -1   4         38.26         39.25         1.15 o                         
   6  -1   4         36.34         37.50         1.60 o                         
  -7   0   4         46.90         54.85         3.70 o                         
  -6   0   4        220.60        224.91         6.11 o                         
  -5   0   4        259.78        260.38         6.13 o                         
  -4   0   4        145.20        146.94         3.34 o                         
  -3   0   4         16.90         21.28         0.48 o                         
  -2   0   4          9.70         17.33         0.28 o                         
  -1   0   4       1343.41       1419.31        25.37 o                         
   0   0   4       1739.72       1781.98        33.91 o                         
   1   0   4         48.43         35.98         0.54 o                         
   2   0   4         12.41          9.90         0.50 o                         
   3   0   4        264.65        260.80         7.67 o                         
   4   0   4        123.70        125.57         2.25 o                         
   5   0   4         11.39         13.84         0.64 o                         
  -8   1   4         43.72         47.11         2.44 o                         
  -7   1   4         16.95         17.14         1.69 o                         
  -6   1   4         94.98         92.71         3.43 o                         
  -5   1   4        360.49        358.24         7.50 o                         
  -4   1   4        280.91        283.12         4.34 o                         
  -3   1   4        202.26        193.05         1.69 o                         
  -2   1   4         22.17         16.97         0.28 o                         
  -1   1   4         97.66         85.02         0.81 o                         
   0   1   4        970.72        980.75        13.73 o                         
   1   1   4        313.01        315.56         3.58 o                         
   2   1   4         15.01         18.10         0.56 o                         
   3   1   4         38.54         38.15         1.34 o                         
   4   1   4        275.82        288.97         5.64 o                         
   5   1   4         50.97         52.34         1.33 o                         
  -8   2   4         75.73         75.06         4.80 o                         
  -7   2   4         47.16         44.85         2.06 o                         
  -6   2   4         14.55         14.82         0.86 o                         
  -5   2   4        269.43        270.27         4.54 o                         
  -4   2   4        322.72        309.53         3.43 o                         
  -3   2   4         32.56         30.80         0.57 o                         
  -2   2   4        792.05        769.66        10.42 o                         
  -1   2   4       1077.01       1043.98        16.64 o                         
   0   2   4          0.30          1.25         0.28 o                         
   1   2   4          2.24          3.24         0.38 o                         
   2   2   4        151.03        145.64         2.61 o                         
   3   2   4         64.81         64.58         1.36 o                         
   4   2   4         17.31         15.62         1.18 o                         
  -8   3   4          2.63          2.70         0.75 o                         
  -7   3   4        136.24        134.51         3.36 o                         
  -6   3   4        211.40        206.24         4.80 o                         
  -5   3   4          1.02          3.76         0.54 o                         
  -4   3   4         18.22         20.32         0.59 o                         
  -3   3   4        538.77        522.54         8.05 o                         
  -2   3   4        446.68        440.03         6.88 o                         
  -1   3   4        471.30        448.59        10.47 o                         
   0   3   4        272.96        264.44         6.83 o                         
   1   3   4          1.98          4.04         0.56 o                         
   2   3   4          4.69          6.26         0.70 o                         
   3   3   4         90.90         72.10         6.03 o                         
  -8   4   4         65.94         57.60         1.50 o                         
  -7   4   4         64.26         58.12         2.83 o                         
  -6   4   4         92.79         88.41         1.65 o                         
  -5   4   4         73.67         75.52         1.58 o                         
  -4   4   4          6.00          7.57         0.63 o                         
  -3   4   4        121.71        125.02         2.24 o                         
  -2   4   4        368.34        378.15         7.55 o                         
  -1   4   4        130.28        133.03         2.41 o                         
   0   4   4        134.39        132.17         3.37 o                         
   1   4   4        102.23        101.14         2.97 o                         
   2   4   4          0.24          1.19         0.43 o                         
  -8   5   4         78.65         69.67         2.55 o                         
  -7   5   4         59.95         59.85         2.07 o                         
  -6   5   4         16.67         18.41         0.84 o                         
  -5   5   4        116.43        112.42         2.39 o                         
  -4   5   4        276.48        285.14         5.47 o                         
  -3   5   4         34.05         39.37         1.04 o                         
  -2   5   4          3.91          5.03         0.69 o                         
  -1   5   4         97.04         95.93         2.47 o                         
   0   5   4         94.12         98.71         1.96 o                         
   1   5   4         32.47         29.24         1.62 o                         
  -7   6   4          4.83          5.83         0.59 o                         
  -6   6   4         23.08         27.89         0.88 o                         
  -5   6   4        141.78        137.82         2.69 o                         
  -4   6   4        213.57        206.52         3.76 o                         
  -3   6   4         88.09         91.06         2.17 o                         
  -2   6   4          5.46          8.13         0.90 o                         
  -1   6   4          6.52          7.18         0.84 o                         
   0   6   4         23.72         19.51         4.18 o                         
  -6   7   4         38.85         43.21         1.11 o                         
  -5   7   4         53.09         60.41         1.12 o                         
  -4   7   4         67.70         64.29         1.71 o                         
  -3   7   4        114.46         98.87         3.32 o                         
  -2   7   4         43.86         40.26         9.45 o                         
   3  -7   5          0.39          0.96         0.84 o                         
   4  -7   5         48.02         45.17         2.74 o                         
   5  -7   5         73.87         69.32         2.21 o                         
   2  -6   5        134.63        130.00         5.72 o                         
   3  -6   5          8.52         14.64         1.34 o                         
   4  -6   5          0.14          1.23         0.68 o                         
   5  -6   5         45.48         44.03         2.92 o                         
   6  -6   5         87.75         80.18         3.96 o                         
   1  -5   5        248.33        249.06         8.14 o                         
   2  -5   5        326.89        329.21         8.95 o                         
   3  -5   5         88.49         83.53         3.15 o                         
   4  -5   5          4.06          5.95         1.01 o                         
   5  -5   5         21.79         23.98         0.84 o                         
   6  -5   5         88.81         86.53         9.22 o                         
   0  -4   5        262.94        243.62         7.15 o                         
   1  -4   5        379.97        371.05        12.47 o                         
   2  -4   5         12.31         14.13         0.98 o                         
   3  -4   5          1.96          2.86         0.75 o                         
   4  -4   5        249.24        235.39         5.64 o                         
   5  -4   5        197.31        178.24         7.66 o                         
   6  -4   5          7.91          8.71         1.04 o                         
  -6  -3   5          1.46          2.36         0.65 o                         
  -5  -3   5         17.87         18.12         1.24 o                         
  -4  -3   5        151.64        143.59         4.69 o                         
  -3  -3   5        161.14        163.45         6.53 o                         
  -2  -3   5         46.52         36.40         1.34 o                         
  -1  -3   5        163.34        146.19         4.18 o                         
   0  -3   5        370.04        344.20         5.99 o                         
   1  -3   5        252.11        239.06        13.04 o                         
   2  -3   5         53.60         54.32         1.54 o                         
   3  -3   5          4.68          7.56         0.74 o                         
   4  -3   5         13.53         13.69         0.75 o                         
   5  -3   5        328.59        315.72         6.79 o                         
   6  -3   5        154.44        147.58         2.55 o                         
  -6  -2   5          6.32         11.50         1.77 o                         
  -5  -2   5         36.85         36.87         1.87 o                         
  -4  -2   5         32.14         41.03         2.70 o                         
  -3  -2   5        126.49        121.00         2.81 o                         
  -2  -2   5        300.07        282.20         7.76 o                         
  -1  -2   5        386.72        388.67         6.59 o                         
   0  -2   5        464.81        464.58         8.34 o                         
   1  -2   5        161.94        151.04         3.50 o                         
   2  -2   5         50.30         48.65         1.18 o                         
   3  -2   5         61.57         61.14         1.51 o                         
   4  -2   5          7.14          7.36         0.61 o                         
   5  -2   5          9.28          9.08         0.63 o                         
  -7  -1   5         89.99         86.89         3.48 o                         
  -6  -1   5         11.98         14.55         0.90 o                         
  -5  -1   5         14.85         16.91         0.98 o                         
  -4  -1   5         38.30         42.68         1.48 o                         
  -3  -1   5         55.73         61.39         1.38 o                         
  -2  -1   5        528.53        494.32         7.68 o                         
  -1  -1   5        456.20        411.31         5.69 o                         
   0  -1   5         46.90         49.06         0.92 o                         
   1  -1   5        315.32        297.38         7.93 o                         
   2  -1   5        382.34        371.05         8.84 o                         
   3  -1   5         28.97         31.49         1.20 o                         
   4  -1   5          6.26          5.90         0.60 o                         
   5  -1   5         24.37         23.76         0.99 o                         
  -7   0   5        172.30        163.86         5.13 o                         
  -6   0   5        220.59        218.98         6.72 o                         
  -5   0   5          2.67          4.44         1.12 o                         
  -4   0   5         24.20         24.48         1.23 o                         
  -3   0   5        686.37        656.23        18.20 o                         
  -2   0   5        224.63        233.04         2.67 o                         
  -1   0   5         24.14         20.00         0.34 o                         
   0   0   5        145.49        128.84         1.62 o                         
   1   0   5        157.64        169.45         3.03 o                         
   2   0   5        179.54        182.48         4.29 o                         
   3   0   5        164.06        158.97         5.03 o                         
   4   0   5         32.90         32.18         1.03 o                         
   5   0   5          5.83          5.36         0.37 o                         
  -8   1   5         87.64         88.51         1.94 o                         
  -7   1   5          0.20          1.30         0.77 o                         
  -6   1   5          2.17          2.97         0.74 o                         
  -5   1   5        280.48        287.03         6.96 o                         
  -4   1   5        422.54        407.04         9.76 o                         
  -3   1   5        297.87        277.91         2.98 o                         
  -2   1   5        218.16        204.73         2.05 o                         
  -1   1   5         37.93         42.78         0.57 o                         
   0   1   5         52.16         52.60         0.98 o                         
   1   1   5         85.66         81.51         2.03 o                         
   2   1   5         65.36         64.82         2.31 o                         
   3   1   5         93.64         89.38         2.23 o                         
   4   1   5         75.56         68.80         2.56 o                         
  -8   2   5        144.50        138.77         3.05 o                         
  -7   2   5        123.11        119.06         4.01 o                         
  -6   2   5         35.97         35.44         2.92 o                         
  -5   2   5          3.44          5.35         0.75 o                         
  -4   2   5        713.98        703.73        14.37 o                         
  -3   2   5       1076.36       1034.36        24.94 o                         
  -2   2   5        233.71        227.54         3.30 o                         
  -1   2   5         11.34         10.50         0.48 o                         
   0   2   5          2.54          4.20         0.55 o                         
   1   2   5         89.20         91.33         1.95 o                         
   2   2   5        117.51        117.65         2.88 o                         
   3   2   5         23.00         19.33         1.25 o                         
  -8   3   5          3.19          3.54         0.61 o                         
  -7   3   5        141.25        134.23         3.03 o                         
  -6   3   5        223.78        220.25         3.93 o                         
  -5   3   5         23.70         23.61         0.73 o                         
  -4   3   5         21.64         23.86         0.83 o                         
  -3   3   5        794.28        770.96        15.98 o                         
  -2   3   5       1235.94       1235.63        32.60 o                         
  -1   3   5         26.42         27.26         0.80 o                         
   0   3   5         89.10         93.30         1.80 o                         
   1   3   5         39.29         42.45         2.24 o                         
   2   3   5        293.28        239.45        55.19 o                         
  -8   4   5         29.70         28.16         1.15 o                         
  -7   4   5         38.65         38.89         1.47 o                         
  -6   4   5        158.09        155.40         2.64 o                         
  -5   4   5        123.50        126.02         2.58 o                         
  -4   4   5          0.42          1.61         0.64 o                         
  -3   4   5         21.44         22.57         0.96 o                         
  -2   4   5        288.95        303.82         5.52 o                         
  -1   4   5        209.58        210.98         3.81 o                         
   0   4   5         11.48         11.54         0.77 o                         
   1   4   5          0.21          0.85         0.68 o                         
  -7   5   5         88.91         85.50         3.22 o                         
  -6   5   5         16.41         19.73         1.24 o                         
  -5   5   5        130.41        130.58         2.24 o                         
  -4   5   5        240.39        240.35         4.48 o                         
  -3   5   5         13.38         15.21         0.78 o                         
  -2   5   5          0.33          2.00         0.55 o                         
  -1   5   5         46.59         46.48         1.63 o                         
   0   5   5         76.88         73.06         2.50 o                         
  -7   6   5         37.84         36.31         1.05 o                         
  -6   6   5        135.74        128.40         1.95 o                         
  -5   6   5         60.28         62.01         1.17 o                         
  -4   6   5         67.92         78.17         1.63 o                         
  -3   6   5         79.19         81.99         1.71 o                         
  -2   6   5          9.67          8.81         0.68 o                         
  -1   6   5          1.68          2.33         0.65 o                         
   4  -7   6         38.97         38.73         1.43 o                         
   2  -6   6         42.27         40.57         1.83 o                         
   3  -6   6         65.57         64.38         2.46 o                         
   4  -6   6         30.36         34.29         2.33 o                         
   5  -6   6         26.52         25.49         1.18 o                         
   2  -5   6         92.42         89.62         3.33 o                         
   3  -5   6        117.85        122.08         5.81 o                         
   4  -5   6         70.99         68.98         2.70 o                         
   5  -5   6         19.88         17.93         1.05 o                         
   1  -4   6         39.41         34.91         1.71 o                         
   2  -4   6        187.24        186.64         6.40 o                         
   3  -4   6        246.78        238.99         8.49 o                         
   4  -4   6         97.17         77.89         4.03 o                         
   5  -4   6         28.40         25.13         1.19 o                         
  -4  -3   6        167.94        153.41         6.37 o                         
  -1  -3   6        730.85        695.77        30.34 o                         
   0  -3   6        894.41        830.54        28.52 o                         
   1  -3   6        105.20        100.12         2.81 o                         
   2  -3   6        173.19        171.00         4.63 o                         
   3  -3   6        302.30        285.26        11.41 o                         
   4  -3   6        439.61        416.52        11.42 o                         
   5  -3   6         14.81         12.25         1.87 o                         
  -6  -2   6          8.50          9.36         1.37 o                         
  -5  -2   6         32.29         35.41         1.71 o                         
  -4  -2   6         34.50         37.12         1.80 o                         
  -3  -2   6        121.93        119.99         3.67 o                         
  -2  -2   6        174.96        162.24         4.85 o                         
  -1  -2   6         98.76         92.80         2.81 o                         
   0  -2   6        364.56        358.25         9.35 o                         
   1  -2   6        322.49        334.63        17.84 o                         
   2  -2   6          0.16          2.21         0.57 o                         
   3  -2   6          1.16          5.52         0.99 o                         
   4  -2   6        137.66        103.29         4.90 o                         
   5  -2   6        113.64        111.94         3.08 o                         
  -7  -1   6         19.96         21.73         0.99 o                         
  -6  -1   6         47.74         49.36         2.86 o                         
  -5  -1   6         85.62         82.13         2.86 o                         
  -4  -1   6         31.00         28.78         1.30 o                         
  -3  -1   6         17.56         15.75         1.23 o                         
  -2  -1   6        265.77        279.98         6.28 o                         
  -1  -1   6        287.22        303.26         7.73 o                         
   0  -1   6          9.09          8.79         0.70 o                         
   1  -1   6        108.98        109.23         2.58 o                         
   2  -1   6        358.18        335.75        11.59 o                         
   3  -1   6         77.22         64.95         4.09 o                         
   4  -1   6          0.12          1.57         0.53 o                         
  -7   0   6         42.07         45.73         2.55 o                         
  -6   0   6        113.13        115.21         3.92 o                         
  -5   0   6         80.12         84.27         2.78 o                         
  -4   0   6        161.72        167.07         7.76 o                         
  -3   0   6        180.03        168.76         4.33 o                         
  -2   0   6         27.77         27.06         1.17 o                         
  -1   0   6         27.40         33.31         1.15 o                         
   0   0   6        125.44        126.35         2.84 o                         
   1   0   6         95.64         97.50         2.29 o                         
   2   0   6         96.29         97.05         2.87 o                         
   3   0   6        105.96        103.83         2.48 o                         
   4   0   6         43.66         42.74         0.98 o                         
  -7   1   6          0.84          2.03         0.71 o                         
  -6   1   6        125.61        128.29         3.49 o                         
  -5   1   6        280.57        285.66         7.79 o                         
  -4   1   6        202.03        194.16         5.85 o                         
  -3   1   6        206.90        209.10         3.41 o                         
  -2   1   6         62.35         57.67         1.12 o                         
  -1   1   6          8.74          7.49         0.58 o                         
   0   1   6         95.80        101.66         2.12 o                         
   1   1   6        106.59        112.35         2.39 o                         
   2   1   6         22.58         22.18         1.12 o                         
   3   1   6         30.55         28.44         0.91 o                         
  -7   2   6         95.90         89.48         2.34 o                         
  -6   2   6          5.53          6.49         0.90 o                         
  -5   2   6        732.52        717.90        25.99 o                         
  -4   2   6        560.08        538.43        10.24 o                         
  -3   2   6          3.51          4.86         0.56 o                         
  -2   2   6         19.23         20.54         1.09 o                         
  -1   2   6        309.34        305.64         5.61 o                         
   0   2   6         98.76        100.65         1.80 o                         
   1   2   6         19.68         22.32         0.83 o                         
   2   2   6         22.79         21.33         1.09 o                         
  -7   3   6         31.17         33.72         2.04 o                         
  -6   3   6          3.18          2.59         0.63 o                         
  -5   3   6         16.95         17.51         0.68 o                         
  -4   3   6        506.26        497.60        11.13 o                         
  -3   3   6        190.20        200.57         3.59 o                         
  -2   3   6         31.57         32.18         1.81 o                         
  -1   3   6         33.32         35.75         1.14 o                         
   0   3   6        354.83        359.07         9.43 o                         
   1   3   6         83.86         85.08         2.06 o                         
  -7   4   6         64.11         50.02         4.73 o                         
  -6   4   6        162.78        164.26         2.97 o                         
  -5   4   6         45.50         49.63         1.22 o                         
  -4   4   6          0.45          1.86         0.63 o                         
  -3   4   6        101.69        100.61         2.27 o                         
  -2   4   6         87.78         95.78         1.85 o                         
  -1   4   6          0.63          1.68         0.57 o                         
   0   4   6         37.55         38.85         1.17 o                         
  -7   5   6         37.64         36.96         2.44 o                         
  -6   5   6         33.59         34.32         0.81 o                         
  -5   5   6        176.86        185.51         3.11 o                         
  -4   5   6        144.92        153.70         2.76 o                         
  -3   5   6          3.06          4.18         0.50 o                         
  -2   5   6          1.16          3.65         0.45 o                         
  -1   5   6         71.59         69.24         4.94 o                         
  -5   6   6         51.01         52.60         0.97 o                         
  -4   6   6        109.62        119.50         2.12 o                         
  -3   6   6         50.48         53.75         1.08 o                         
   2  -5   7         74.60         73.86         2.67 o                         
   3  -5   7         93.19         88.04         3.05 o                         
   4  -5   7         51.12         49.33         2.49 o                         
   2  -4   7        126.66        124.34         5.81 o                         
   3  -4   7         25.37         26.11         2.39 o                         
   4  -4   7         29.57         17.49         7.03 o                         
  -1  -3   7         55.80         54.56         2.11 o                         
   0  -3   7          0.30          3.36         0.90 o                         
   1  -3   7         42.06         43.91         1.43 o                         
   2  -3   7        166.40        165.33         4.51 o                         
   3  -3   7         46.80         43.51         1.52 o                         
   4  -3   7          1.81          2.67         0.49 o                         
  -5  -2   7         40.15         33.17         1.40 o                         
  -3  -2   7         41.71         44.17         1.93 o                         
  -2  -2   7         11.99         15.61         1.96 o                         
  -1  -2   7        120.12        127.20         4.10 o                         
   0  -2   7        261.60        281.36        11.97 o                         
   1  -2   7         73.17         75.14         2.31 o                         
   2  -2   7         29.36         30.26         1.46 o                         
   3  -2   7         72.88         69.37         7.13 o                         
   4  -2   7         14.24         16.57         0.99 o                         
  -6  -1   7         26.03         26.30         1.18 o                         
  -5  -1   7         49.89         49.30         2.92 o                         
  -4  -1   7         43.76         46.88         3.05 o                         
  -3  -1   7         54.91         53.44         2.24 o                         
  -2  -1   7         96.55        100.18         4.97 o                         
  -1  -1   7          5.90         11.43         1.04 o                         
   0  -1   7         16.43         18.64         1.22 o                         
   1  -1   7        348.87        358.85        16.63 o                         
   2  -1   7        229.16        224.12         8.39 o                         
   3  -1   7          1.00          1.88         0.66 o                         
  -7   0   7         64.15         60.99         2.27 o                         
  -6   0   7        129.31        126.09         5.13 o                         
  -5   0   7         36.42         37.40         1.87 o                         
  -4   0   7         65.42         64.09         2.86 o                         
  -3   0   7        104.58        100.84         7.26 o                         
  -2   0   7         49.86         51.13         3.23 o                         
  -1   0   7         44.33         48.53         2.95 o                         
   0   0   7         15.04         20.99         1.02 o                         
   1   0   7         30.57         30.41         1.66 o                         
   2   0   7        183.12        153.43         4.00 o                         
   3   0   7         89.89         79.58        13.62 o                         
  -7   1   7         12.96         12.53         0.72 o                         
  -6   1   7         49.91         47.95         1.54 o                         
  -5   1   7        117.85        119.02         3.33 o                         
  -4   1   7         82.47         86.53         2.42 o                         
  -3   1   7        107.64        109.18         3.39 o                         
  -2   1   7         71.48         72.79         3.64 o                         
  -1   1   7         36.89         33.30         1.50 o                         
   0   1   7         91.49         93.44         3.27 o                         
   1   1   7         33.75         38.73         0.95 o                         
   2   1   7          0.69          2.44         0.43 o                         
  -7   2   7        106.68        105.06         2.29 o                         
  -6   2   7         13.15         14.54         0.80 o                         
  -5   2   7         11.75         13.27         0.85 o                         
  -4   2   7         99.31        101.08         2.56 o                         
  -3   2   7         69.36         71.49         1.52 o                         
  -2   2   7         83.46         81.00         2.25 o                         
  -1   2   7        132.50        136.14         2.46 o                         
   0   2   7         61.57         66.81         1.75 o                         
   1   2   7         18.26         17.75         0.82 o                         
  -7   3   7         53.91         52.68         6.02 o                         
  -6   3   7        231.95        212.88        14.46 o                         
  -5   3   7         12.16         11.26         0.57 o                         
  -4   3   7         21.32         20.84         0.67 o                         
  -3   3   7         34.82         37.25         1.03 o                         
  -2   3   7        186.72        196.38         4.45 o                         
  -1   3   7        114.53        121.05         3.13 o                         
   0   3   7         29.44         31.59         1.48 o                         
  -6   4   7        113.43         92.30         1.86 o                         
  -5   4   7         43.31         41.78         0.89 o                         
  -4   4   7          1.04          2.79         0.52 o                         
  -3   4   7          2.09          2.84         0.43 o                         
  -2   4   7         76.33         81.11         2.26 o                         
  -1   4   7         76.52         83.80         1.75 o                         
  -5   5   7         27.06         27.55         0.56 o                         
  -4   5   7          3.67          4.67         0.46 o                         
  -3   5   7          9.87         11.70         0.75 o                         
   3  -4   8          6.00          6.65         0.78 o                         
  -1  -3   8        130.08        119.99         3.73 o                         
   0  -3   8        168.99        171.44         6.87 o                         
   1  -3   8         16.37         16.97         1.21 o                         
   2  -3   8         13.96         16.86         0.79 o                         
   3  -3   8         19.92         19.31         0.78 o                         
  -2  -2   8         27.37         32.27         2.39 o                         
  -1  -2   8         61.08         67.80         2.55 o                         
   0  -2   8        201.77        217.70         7.15 o                         
   1  -2   8        117.20        129.59         3.42 o                         
   2  -2   8          3.99          4.18         0.60 o                         
  -4  -1   8        105.85        109.67         3.51 o                         
  -3  -1   8         16.42         14.77         1.31 o                         
  -2  -1   8          0.32          2.40         0.80 o                         
  -1  -1   8        162.18        179.93         8.39 o                         
   0  -1   8        113.94        117.85         5.28 o                         
   1  -1   8         42.63         42.37         1.28 o                         
   2  -1   8         31.34         33.77         2.55 o                         
  -4   0   8         75.20         75.66         2.67 o                         
  -3   0   8        149.12        134.88        14.83 o                         
  -2   0   8          7.73         15.71         1.01 o                         
  -1   0   8          2.28          8.48         1.94 o                         
   0   0   8         79.48         82.78         3.05 o                         
   1   0   8         67.81         63.07         2.01 o                         
   2   0   8          8.07         10.13         0.71 o                         
  -6   1   8         42.04         41.30         1.91 o                         
  -5   1   8         28.60         29.79         2.41 o                         
  -4   1   8         18.21         20.63         2.46 o                         
  -3   1   8        119.89        128.39         3.44 o                         
  -2   1   8        153.42        166.80         4.48 o                         
  -1   1   8         23.54         26.86         1.22 o                         
   0   1   8          6.40          7.93         0.54 o                         
   1   1   8         17.11         16.02         2.61 o                         
  -6   2   8          0.07          0.88         0.43 o                         
  -5   2   8         30.72         28.51         1.83 o                         
  -4   2   8         40.83         41.63         5.78 o                         
  -3   2   8         30.81         36.29         1.96 o                         
  -2   2   8        116.77        120.22         5.43 o                         
  -1   2   8        107.25        101.44         1.91 o                         
   0   2   8          9.86          8.57         0.68 o                         
  -6   3   8          9.59         10.04         0.65 o                         
  -5   3   8          0.45          0.95         0.39 o                         
  -4   3   8         21.09         19.19         0.54 o                         
  -3   3   8         35.32         30.37         1.19 o                         
  -2   3   8         45.32         48.31         2.60 o                         
  -1   3   8         74.76         77.14         2.13 o                         
  -4   4   8          1.45          1.47         0.40 o                         
   0  -3   9        133.26        133.20         3.57 o                         
   1  -3   9         30.85         29.38         0.99 o                         
  -2  -2   9         14.28         13.21         0.93 o                         
  -1  -2   9         31.62         35.03         2.14 o                         
   0  -2   9         88.68        105.41         3.92 o                         
   1  -2   9         58.23         69.03         2.46 o                         
  -3  -1   9         24.43         33.23         2.11 o                         
  -2  -1   9         66.35         68.82         2.27 o                         
  -1  -1   9         14.81         17.84         1.71 o                         
   0  -1   9          4.03          7.99         0.81 o                         
  -5   0   9         31.69         32.83         1.15 o                         
  -4   0   9         27.30         31.49         1.31 o                         
  -3   0   9         29.10         38.36         1.55 o                         
  -2   0   9         59.74         65.08         6.39 o                         
  -1   0   9         47.16         53.56         2.58 o                         
   0   0   9          0.19          0.41         0.43 o                         
  -5   1   9         30.92         36.71         1.18 o                         
  -4   1   9         37.05         42.06         2.18 o                         
  -3   1   9         78.73         78.91         3.90 o                         
  -2   1   9         44.90         51.28         1.45 o                         
  -1   1   9         12.89         12.70         0.78 o                         
  -4   2   9        127.10        121.11        20.83 o                         
  -3   2   9         30.82         34.45         0.81 o                         
                                                                                
