# Supplementary material for: Crystal structures of zinc(II) com­plexes with β-hy­droxy­pyri­dine­carboxyl­ate ligands: examples of structure-directing effects used in inorganic crystal engineering
Source: Acta Crystallogr B Struct Sci Cryst Eng Mater. 2021 Feb 27;77(Pt 2):193–204. doi: 10.1107/S2052520621000299 (PMC8040096; doi:10.1107/S2052520621000299)
Supplement: Supplementary file 3 [file b-77-00193-2sup3.hkl]

data_2                                                                   
_shelx_title ' shelxt_a.res in P-1'                                             
_shelx_refln_list_code          4                                               
_shelx_F_calc_maximum      156.55                                               
_exptl_crystal_F_000       428.00                                               
_reflns_d_resolution_high  0.8300                                               
                                                                                
loop_                                                                           
 _space_group_symop_operation_xyz                                               
 'x, y, z'                                                                      
 '-x, -y, -z'                                                                   
                                                                                
_cell_length_a     8.2959                                                       
_cell_length_b    10.1989                                                       
_cell_length_c    10.3466                                                       
_cell_angle_alpha  70.187                                                       
_cell_angle_beta   82.585                                                       
_cell_angle_gamma  79.659                                                       
                                                                                
_shelx_F_squared_multiplier     1.000                                           
                                                                                
loop_                                                                           
 _refln_index_h                                                                 
 _refln_index_k                                                                 
 _refln_index_l                                                                 
 _refln_F_squared_calc                                                          
 _refln_F_squared_meas                                                          
 _refln_F_squared_sigma                                                         
 _refln_observed_status                                                         
   1   0   0         93.27         95.89         0.74 o                         
   2   0   0       2586.57       2501.07        33.83 o                         
   3   0   0       1528.33       1600.89        19.18 o                         
   4   0   0        629.00        611.92         6.81 o                         
   5   0   0          2.83          7.40         0.78 o                         
   6   0   0       2198.78       2103.48        46.38 o                         
   7   0   0        976.87        870.13        43.38 o                         
   8   0   0        517.85        563.45        38.46 o                         
   9   0   0         33.58         38.58         8.51 o                         
  -9   1   0          0.04          0.65         1.60 o                         
  -8   1   0        250.67        255.94        13.74 o                         
  -7   1   0        918.17        897.21        52.42 o                         
  -6   1   0       3723.73       3472.39       104.76 o                         
  -5   1   0        226.91        233.63         4.68 o                         
  -4   1   0       2545.51       2604.21        40.49 o                         
  -3   1   0        254.97        258.33         2.49 o                         
  -2   1   0        729.71        647.55         5.94 o                         
  -1   1   0          2.58          9.09         0.34 o                         
   0   1   0       6785.37       6979.34       126.24 o                         
   1   1   0       7149.59       8246.90       195.50 o                         
   2   1   0      13840.05      15838.37       526.60 o                         
   3   1   0         47.30         49.38         1.11 o                         
   4   1   0         30.35         22.79         1.17 o                         
   5   1   0          5.27          2.89         0.72 o                         
   6   1   0        791.22        774.49        13.28 o                         
   7   1   0        485.11        472.91        22.82 o                         
   8   1   0         14.08         11.32         3.22 o                         
   9   1   0         12.59         11.71         6.78 o                         
  -9   2   0         26.46         25.07         3.07 o                         
  -8   2   0        288.63        300.20        10.98 o                         
  -7   2   0          2.21          7.42         3.72 o                         
  -6   2   0        266.34        275.05         8.81 o                         
  -5   2   0       1051.55       1006.18        18.96 o                         
  -4   2   0        702.40        711.47         8.93 o                         
  -3   2   0        102.17        118.29         1.97 o                         
  -2   2   0       3584.54       3721.90        60.35 o                         
  -1   2   0        483.34        464.08         8.36 o                         
   0   2   0        162.29        125.32         1.86 o                         
   1   2   0         64.88         84.32         1.21 o                         
   2   2   0      15390.54      17602.41       608.40 o                         
   3   2   0          4.43          4.37         0.47 o                         
   4   2   0        399.56        418.88         5.73 o                         
   5   2   0         69.11         62.55         1.34 o                         
   6   2   0        346.97        344.63         9.23 o                         
   7   2   0         82.14         86.94         5.72 o                         
   8   2   0        124.47        131.75         6.95 o                         
   9   2   0        657.18        660.62        76.86 o                         
  -9   3   0        204.10        168.14        30.88 o                         
  -8   3   0         55.62         55.61         4.09 o                         
  -7   3   0        610.38        583.86        38.48 o                         
  -6   3   0        265.71        262.29         9.65 o                         
  -5   3   0        734.03        717.87        17.58 o                         
  -4   3   0       2041.91       2172.28        45.01 o                         
  -3   3   0        654.70        664.15         9.54 o                         
  -2   3   0        139.01        150.49         3.17 o                         
  -1   3   0        575.97        629.63         7.40 o                         
   0   3   0         68.93         66.56         1.45 o                         
   1   3   0       1048.37       1053.14        11.08 o                         
   2   3   0        451.84        438.46         4.71 o                         
   3   3   0       7187.54       7962.24       213.28 o                         
   4   3   0       1377.64       1619.22        25.02 o                         
   5   3   0        679.17        639.88         9.35 o                         
   6   3   0         91.92         92.29         3.86 o                         
   7   3   0         55.46         49.31         3.19 o                         
   8   3   0          2.44         10.06         2.46 o                         
   9   3   0        316.77        332.82        10.58 o                         
  -8   4   0         21.75         18.44         2.64 o                         
  -7   4   0        409.42        394.53        30.81 o                         
  -6   4   0        190.63        192.64        10.18 o                         
  -5   4   0        583.58        558.80        24.64 o                         
  -4   4   0        368.39        392.70         9.36 o                         
  -3   4   0       4041.20       4028.43        94.35 o                         
  -2   4   0        331.91        318.33         6.32 o                         
  -1   4   0        525.56        538.59        11.06 o                         
   0   4   0         36.09         33.65         1.16 o                         
   1   4   0        167.12        159.70         2.73 o                         
   2   4   0        915.33        902.84        11.97 o                         
   3   4   0       2546.72       2596.31        44.53 o                         
   4   4   0       1829.64       1956.25        31.76 o                         
   5   4   0        602.84        608.52        10.71 o                         
   6   4   0          8.72         16.41         2.19 o                         
   7   4   0        296.45        296.34        15.53 o                         
   8   4   0        246.85        286.73         9.38 o                         
   9   4   0         31.60         36.00         2.68 o                         
  -8   5   0         43.23         51.77         5.42 o                         
  -7   5   0         60.75         49.54         9.50 o                         
  -6   5   0         74.18         66.32         6.39 o                         
  -5   5   0       1450.17       1330.40        74.42 o                         
  -4   5   0       1306.67       1265.89        53.98 o                         
  -3   5   0        333.68        304.10        11.71 o                         
  -2   5   0        947.35        950.16        28.36 o                         
  -1   5   0        845.64        861.72        18.91 o                         
   0   5   0        879.35        841.27        13.38 o                         
   1   5   0        543.41        543.11         9.74 o                         
   2   5   0        940.42        957.14        13.06 o                         
   3   5   0        616.83        602.62         7.78 o                         
   4   5   0       2056.30       1971.10        34.75 o                         
   5   5   0        344.48        341.74        16.24 o                         
   6   5   0        238.29        211.81        10.07 o                         
   7   5   0        118.66        110.06         4.58 o                         
   8   5   0         83.50         95.99         5.20 o                         
   9   5   0          5.55          8.68         2.05 o                         
  -7   6   0         10.71         10.33         2.23 o                         
  -6   6   0         87.94         95.40        11.40 o                         
  -5   6   0        285.95        311.00        14.98 o                         
  -4   6   0       2084.06       2075.36        77.41 o                         
  -3   6   0       1374.72       1407.45        43.99 o                         
  -2   6   0       3715.92       3767.78       136.80 o                         
  -1   6   0         79.01         69.40         2.54 o                         
   0   6   0        301.63        294.03         6.43 o                         
   1   6   0       1163.15       1142.85        23.87 o                         
   2   6   0       1044.52        998.32        17.87 o                         
   3   6   0         21.80         21.38         1.16 o                         
   4   6   0        843.20        825.49        16.69 o                         
   5   6   0          0.05          0.22         1.87 o                         
   6   6   0        451.69        442.93        19.99 o                         
   7   6   0         54.97         54.36         3.90 o                         
   8   6   0        249.58        235.51        16.60 o                         
   9   6   0         16.29         18.69         2.57 o                         
  -6   7   0        115.78        113.95         8.57 o                         
  -5   7   0          6.60          6.16         2.61 o                         
  -4   7   0        329.05        323.04        12.33 o                         
  -3   7   0        481.02        474.88        15.85 o                         
  -2   7   0       3282.54       3295.03       145.54 o                         
  -1   7   0         53.95         62.56         7.40 o                         
   0   7   0         73.68         60.64         4.58 o                         
   1   7   0          5.19          9.94         3.64 o                         
   2   7   0        229.67        219.37        15.15 o                         
   3   7   0         81.31         83.91         3.81 o                         
   4   7   0        568.87        537.25        12.94 o                         
   5   7   0        259.69        256.13        11.84 o                         
   6   7   0        180.71        176.56        12.61 o                         
   7   7   0          0.50          3.70         2.59 o                         
   8   7   0         92.56         91.62        10.48 o                         
  -6   8   0         86.74         64.59         6.29 o                         
  -5   8   0         35.65         34.98         3.25 o                         
  -4   8   0        196.57        178.36        13.16 o                         
  -3   8   0         14.03         14.36         3.25 o                         
  -2   8   0        786.41        823.10        29.29 o                         
  -1   8   0         38.21         40.42         5.39 o                         
   0   8   0       2077.44       2186.12        88.37 o                         
   1   8   0          0.50          6.65         8.57 o                         
   2   8   0          0.46          0.25         2.60 o                         
   3   8   0         18.97         20.60         2.79 o                         
   4   8   0        169.30        175.12         6.13 o                         
   5   8   0         65.62         70.80         4.46 o                         
   6   8   0         96.86        100.02         4.82 o                         
   7   8   0        463.68        466.21        21.09 o                         
   8   8   0        129.58        132.03         5.23 o                         
  -5   9   0          4.98         11.46         4.56 o                         
  -4   9   0          3.50          6.06         2.96 o                         
  -3   9   0         70.61         78.40         7.83 o                         
  -2   9   0          1.88          9.52         3.04 o                         
  -1   9   0        189.53        210.77        10.41 o                         
   0   9   0        377.13        384.51        15.42 o                         
   1   9   0        543.69        595.09        22.92 o                         
   2   9   0          0.07          1.24         2.93 o                         
   3   9   0        543.04        555.61        25.08 o                         
   4   9   0         49.53         40.92         4.50 o                         
   5   9   0        111.51        109.42         6.30 o                         
   6   9   0        121.90        106.53         4.44 o                         
   7   9   0        396.88        358.83        24.43 o                         
  -3  10   0          7.01          6.93         1.97 o                         
  -2  10   0         53.07         51.54         4.14 o                         
  -1  10   0        356.75        396.31        14.94 o                         
   0  10   0          2.48          0.43         2.47 o                         
   1  10   0        442.21        471.50        27.12 o                         
   2  10   0          0.02          4.48         5.79 o                         
   3  10   0         30.45         37.95         9.00 o                         
   4  10   0        237.80        242.89        22.80 o                         
   5  10   0        186.67        174.75        34.88 o                         
   6  10   0         49.32         42.40         6.90 o                         
  -1  11   0         64.35         68.29         4.43 o                         
   0  11   0        183.74        190.95        11.59 o                         
   1  11   0        417.17        449.33        16.76 o                         
   2  11   0         53.78         58.11         5.53 o                         
   3  11   0        210.21        237.57        18.43 o                         
   4  11   0        136.68         97.87        23.17 o                         
  -3 -11   1         15.96         22.49         4.81 o                         
  -2 -11   1        156.54        172.15         8.58 o                         
  -1 -11   1        103.67        114.13         6.37 o                         
   0 -11   1         85.23         90.71         5.99 o                         
  -5 -10   1        827.96        812.71       128.63 o                         
  -4 -10   1        181.50        189.94        13.93 o                         
  -3 -10   1          4.01          6.08         3.41 o                         
  -2 -10   1        802.80        853.01        32.48 o                         
  -1 -10   1        501.57        565.68        50.23 o                         
   0 -10   1        394.61        440.66        22.99 o                         
   1 -10   1        349.74        400.37        22.31 o                         
   2 -10   1          6.21         14.79         5.79 o                         
   3 -10   1        260.95        249.25        48.69 o                         
  -6  -9   1          9.68         11.34         1.45 o                         
  -5  -9   1        444.00        427.14        12.73 o                         
  -4  -9   1         19.06         19.80         3.12 o                         
  -3  -9   1       1163.82       1143.36        71.08 o                         
  -2  -9   1        146.79        161.08        11.53 o                         
  -1  -9   1        912.75       1006.70        48.14 o                         
   0  -9   1        497.53        515.21        36.18 o                         
   1  -9   1       1167.47       1242.50        45.85 o                         
   2  -9   1         23.23         22.93         4.38 o                         
   3  -9   1         87.89         96.86         6.52 o                         
   4  -9   1         26.00         24.97         2.59 o                         
  -7  -8   1        264.66        255.10         9.31 o                         
  -6  -8   1          0.10          2.13         1.89 o                         
  -5  -8   1        511.90        496.59        12.56 o                         
  -4  -8   1         27.70         34.83         5.46 o                         
  -3  -8   1        578.33        561.88        32.18 o                         
  -2  -8   1         17.51         20.69         4.71 o                         
  -1  -8   1        188.11        203.04        10.37 o                         
   0  -8   1         26.44         33.14         4.57 o                         
   1  -8   1        874.55        941.48        42.16 o                         
   2  -8   1         92.44        100.25         6.49 o                         
   3  -8   1        520.52        515.82        33.53 o                         
   4  -8   1        231.32        225.03        23.73 o                         
   5  -8   1          1.15          2.46         1.63 o                         
  -8  -7   1          1.57          0.22         4.01 o                         
  -7  -7   1         89.50        105.10         7.36 o                         
  -6  -7   1        111.74         99.04         3.99 o                         
  -5  -7   1        367.31        378.28        10.78 o                         
  -4  -7   1        185.45        180.19         7.10 o                         
  -3  -7   1        564.48        542.89        21.61 o                         
  -2  -7   1        191.20        181.63         6.66 o                         
  -1  -7   1        251.17        255.28        16.24 o                         
   0  -7   1          0.73         -0.56         4.07 o                         
   1  -7   1        666.36        696.32        26.53 o                         
   2  -7   1          2.97          5.42         2.79 o                         
   3  -7   1        774.55        763.19        35.61 o                         
   4  -7   1        206.08        195.31         8.30 o                         
   5  -7   1          7.66          8.14         2.31 o                         
   6  -7   1        208.85        172.00        34.70 o                         
  -8  -6   1        476.85        465.88        26.95 o                         
  -7  -6   1        452.39        424.55        12.35 o                         
  -6  -6   1         39.92         42.78         2.85 o                         
  -5  -6   1        118.14        108.08         4.58 o                         
  -4  -6   1         50.80         44.74         2.37 o                         
  -3  -6   1        136.60        148.19         7.09 o                         
  -2  -6   1       1269.64       1208.44        23.32 o                         
  -1  -6   1        184.12        169.38         4.00 o                         
   0  -6   1        642.35        587.56        19.54 o                         
   1  -6   1         65.03         72.93         3.56 o                         
   2  -6   1       1181.11       1111.73        29.84 o                         
   3  -6   1        914.41        862.89        39.63 o                         
   4  -6   1        105.23        104.59         6.20 o                         
   5  -6   1          6.73          6.24         2.17 o                         
   6  -6   1         79.95         69.77        10.75 o                         
   7  -6   1         84.00         86.78        10.97 o                         
  -9  -5   1         26.14         17.87         1.91 o                         
  -8  -5   1        157.30        167.44         8.09 o                         
  -7  -5   1          3.31          1.98         1.77 o                         
  -6  -5   1       1087.57       1036.48        40.09 o                         
  -5  -5   1          1.27          3.66         1.60 o                         
  -4  -5   1       1053.06       1045.13        21.22 o                         
  -3  -5   1          0.16          3.94         0.87 o                         
  -2  -5   1       1878.56       1843.01        28.14 o                         
  -1  -5   1        133.11        132.34         2.25 o                         
   0  -5   1        620.63        577.31        13.23 o                         
   1  -5   1        482.57        491.46         8.30 o                         
   2  -5   1       1547.75       1488.61        32.72 o                         
   3  -5   1          9.85         10.35         1.36 o                         
   4  -5   1       1760.88       1748.08        55.90 o                         
   5  -5   1        178.70        167.26         6.49 o                         
   6  -5   1         13.42         11.22         1.98 o                         
   7  -5   1         48.40         46.17        14.18 o                         
   8  -5   1          7.27          7.77         3.33 o                         
  -9  -4   1         98.40         82.09         3.82 o                         
  -8  -4   1        407.75        419.21        11.93 o                         
  -7  -4   1        482.31        471.11        23.29 o                         
  -6  -4   1        787.48        800.31        19.46 o                         
  -5  -4   1          2.98          6.97         1.61 o                         
  -4  -4   1       5461.69       5707.50       136.03 o                         
  -3  -4   1       2112.62       2244.83        36.76 o                         
  -2  -4   1       3002.14       3023.48        55.01 o                         
  -1  -4   1        845.22        798.16        15.07 o                         
   0  -4   1       2035.33       1969.26        25.29 o                         
   1  -4   1         66.04         44.08         1.09 o                         
   2  -4   1        569.85        546.61         8.80 o                         
   3  -4   1       2156.60       2100.64        40.80 o                         
   4  -4   1       1162.97       1160.12        27.68 o                         
   5  -4   1         90.38         96.50         4.19 o                         
   6  -4   1         51.59         48.69         4.02 o                         
   7  -4   1        102.25        114.76         7.82 o                         
   8  -4   1          2.90          4.69         2.13 o                         
  -9  -3   1        304.27        289.43        15.02 o                         
  -8  -3   1        190.66        209.72         8.76 o                         
  -7  -3   1       1097.18       1010.93        32.08 o                         
  -6  -3   1        513.65        529.16        12.85 o                         
  -5  -3   1        276.81        251.42         5.38 o                         
  -4  -3   1       3907.75       4031.69        83.16 o                         
  -3  -3   1       1857.73       1915.99        29.82 o                         
  -2  -3   1       3918.15       4172.38        80.81 o                         
  -1  -3   1       1780.91       1762.37        28.44 o                         
   0  -3   1        144.13        125.43         1.74 o                         
   1  -3   1        373.10        327.70         5.15 o                         
   2  -3   1        520.98        539.77         6.20 o                         
   3  -3   1        840.90        805.10        10.95 o                         
   4  -3   1         37.71         42.80         1.46 o                         
   5  -3   1       1094.19       1059.45        24.76 o                         
   6  -3   1        266.76        256.17        15.18 o                         
   7  -3   1         15.17         21.37         4.27 o                         
   8  -3   1        222.58        230.37         8.92 o                         
   9  -3   1        247.58        231.56        25.45 o                         
  -9  -2   1        276.66        250.48        54.73 o                         
  -8  -2   1        249.20        242.91         8.85 o                         
  -7  -2   1        119.74        120.42         5.32 o                         
  -6  -2   1        339.70        333.08        11.66 o                         
  -5  -2   1       2303.64       2233.00        43.49 o                         
  -4  -2   1       1226.89       1300.83        17.54 o                         
  -3  -2   1         43.22         26.53         0.90 o                         
  -2  -2   1       8668.18      10176.08       262.28 o                         
  -1  -2   1       2941.90       3107.03        41.89 o                         
   0  -2   1       5666.48       6285.58       117.66 o                         
   1  -2   1          3.83          4.11         0.82 o                         
   2  -2   1        597.01        612.15         9.15 o                         
   3  -2   1          4.32         15.82         0.61 o                         
   4  -2   1          3.18          2.73         0.77 o                         
   5  -2   1       2140.27       2006.31        53.68 o                         
   6  -2   1         13.71         15.80         2.08 o                         
   7  -2   1       1128.65       1166.95        42.28 o                         
   8  -2   1          9.33         11.16         2.88 o                         
   9  -2   1          3.02          2.61         1.82 o                         
  -9  -1   1         65.67         80.62         7.27 o                         
  -8  -1   1        298.32        218.55        22.19 o                         
  -7  -1   1       1652.95       1570.51        41.01 o                         
  -6  -1   1        279.08        277.40         6.88 o                         
  -5  -1   1        760.91        710.15        10.24 o                         
  -4  -1   1        224.32        232.41         2.77 o                         
  -3  -1   1        253.76        254.34         2.53 o                         
  -2  -1   1       4856.75       5634.15       106.10 o                         
  -1  -1   1       7581.44       8554.52       184.43 o                         
   0  -1   1        681.47        686.08         7.80 o                         
   1  -1   1       9485.69      10287.71       247.09 o                         
   2  -1   1       1257.87       1255.75        13.13 o                         
   3  -1   1        204.63        242.77         2.31 o                         
   4  -1   1         25.18         21.41         1.26 o                         
   5  -1   1        702.45        680.24         9.03 o                         
   6  -1   1       1123.72       1065.78        26.21 o                         
   7  -1   1       1870.56       1899.94        77.25 o                         
   8  -1   1        272.03        263.91        10.39 o                         
   9  -1   1          8.13         11.20         2.46 o                         
  -9   0   1         60.26         57.69         6.16 o                         
  -8   0   1         19.13         16.88         8.07 o                         
  -7   0   1        836.04        785.07        43.70 o                         
  -6   0   1        835.61        828.35        16.79 o                         
  -5   0   1        577.60        567.25         7.27 o                         
  -4   0   1       1181.07       1245.46        15.69 o                         
  -3   0   1        169.57        197.16         2.13 o                         
  -2   0   1          0.64         14.38         1.96 o                         
  -1   0   1        741.68        867.28         7.66 o                         
   0   0   1       3083.81       3097.04        40.49 o                         
   1   0   1       1256.47       1291.07        14.03 o                         
   2   0   1       1787.25       1737.11        20.60 o                         
   3   0   1        455.37        504.07         4.79 o                         
   4   0   1        612.81        602.56         6.45 o                         
   5   0   1         62.04         57.65         1.29 o                         
   6   0   1       1046.84        947.13        18.45 o                         
   7   0   1         25.50         29.56         2.49 o                         
   8   0   1        430.10        376.21        39.92 o                         
   9   0   1        105.43        115.99         8.51 o                         
  -9   1   1        282.51        291.03        13.44 o                         
  -8   1   1         50.95         53.66         6.38 o                         
  -7   1   1          7.39         11.42         2.35 o                         
  -6   1   1        704.94        722.87        19.48 o                         
  -5   1   1         71.22         67.22         1.95 o                         
  -4   1   1        609.86        586.17         7.49 o                         
  -3   1   1        476.90        547.80         6.18 o                         
  -2   1   1       3138.17       3240.50        52.96 o                         
  -1   1   1        137.09        142.90         1.66 o                         
   0   1   1        374.87        388.73         3.43 o                         
   1   1   1        170.19        197.51         1.39 o                         
   2   1   1        442.43        423.10         4.36 o                         
   3   1   1        513.31        521.07         5.71 o                         
   4   1   1         41.96         28.73         0.94 o                         
   5   1   1        463.73        517.77         6.14 o                         
   6   1   1        457.04        429.40         9.05 o                         
   7   1   1        138.96        135.56         6.14 o                         
   8   1   1         82.74         88.45         5.98 o                         
   9   1   1          0.77          2.64         1.94 o                         
  -9   2   1        129.71        110.83        13.93 o                         
  -8   2   1       1121.07       1181.90        42.15 o                         
  -7   2   1        233.33        226.47         8.10 o                         
  -6   2   1        792.78        816.00        25.45 o                         
  -5   2   1          8.68         12.37         2.22 o                         
  -4   2   1       2179.25       2165.38        44.34 o                         
  -3   2   1       1289.80       1441.27        17.73 o                         
  -2   2   1       2018.38       2025.58        26.06 o                         
  -1   2   1       2017.58       2348.55        29.03 o                         
   0   2   1       3641.38       4053.90        59.15 o                         
   1   2   1        466.41        480.21         3.67 o                         
   2   2   1       1972.57       1964.34        24.52 o                         
   3   2   1        260.12        326.77         3.11 o                         
   4   2   1       1269.91       1287.14        16.17 o                         
   5   2   1       1068.75       1002.62        13.54 o                         
   6   2   1          6.98         18.40         2.25 o                         
   7   2   1        339.37        345.53        13.02 o                         
   8   2   1        407.87        404.98        12.97 o                         
   9   2   1        313.81        327.69        39.57 o                         
  -9   3   1         31.38         25.39         2.96 o                         
  -8   3   1        654.59        629.58        56.52 o                         
  -7   3   1         24.97         26.11         2.95 o                         
  -6   3   1       1927.74       2023.75        67.96 o                         
  -5   3   1         59.14         67.07         4.01 o                         
  -4   3   1       3040.49       3163.78        67.29 o                         
  -3   3   1        213.19        195.74         2.45 o                         
  -2   3   1       1353.62       1389.58        16.56 o                         
  -1   3   1        244.74        207.40         1.85 o                         
   0   3   1        218.21        190.46         1.53 o                         
   1   3   1       2215.81       2310.74        31.82 o                         
   2   3   1       2782.52       2844.16        46.32 o                         
   3   3   1       1083.22       1043.70        17.05 o                         
   4   3   1        324.97        331.51         4.11 o                         
   5   3   1        933.41        946.90        13.81 o                         
   6   3   1         59.10         61.53         3.00 o                         
   7   3   1        844.58        895.61        33.24 o                         
   8   3   1          4.63          8.88         2.00 o                         
   9   3   1        729.40        750.87        20.98 o                         
  -8   4   1        333.86        200.39        24.04 o                         
  -7   4   1          0.47          1.57         1.81 o                         
  -6   4   1        859.82        899.23        36.69 o                         
  -5   4   1          7.11          9.53         2.09 o                         
  -4   4   1       1362.52       1346.64        36.09 o                         
  -3   4   1       1630.76       1697.49        65.99 o                         
  -2   4   1        136.34        119.00         2.15 o                         
  -1   4   1         62.72         90.16         1.33 o                         
   0   4   1        141.64        158.68         1.95 o                         
   1   4   1        743.54        695.61        10.49 o                         
   2   4   1        348.05        366.40         5.96 o                         
   3   4   1       5100.33       5188.92       115.32 o                         
   4   4   1         11.79         23.73         1.15 o                         
   5   4   1        549.41        531.66         8.47 o                         
   6   4   1         13.91         10.70         1.98 o                         
   7   4   1        976.38        963.60        31.53 o                         
   8   4   1          0.05          3.00         1.93 o                         
   9   4   1        488.41        501.61        12.98 o                         
  -8   5   1          4.07          6.98         2.31 o                         
  -7   5   1        151.02        158.17        19.97 o                         
  -6   5   1        224.73        241.19        11.11 o                         
  -5   5   1          0.74          3.22         2.70 o                         
  -4   5   1        707.18        745.90        23.93 o                         
  -3   5   1        755.46        703.27        19.69 o                         
  -2   5   1         13.02         16.59         0.90 o                         
  -1   5   1        556.30        514.55        11.57 o                         
   0   5   1        945.77       1007.29        13.74 o                         
   1   5   1        280.77        242.80         3.57 o                         
   2   5   1         81.98         89.22         1.90 o                         
   3   5   1       3986.25       3986.37        92.15 o                         
   4   5   1         14.70         28.92         1.26 o                         
   5   5   1        939.18        904.68        27.44 o                         
   6   5   1         92.57         89.04         5.36 o                         
   7   5   1         26.21         36.52         4.73 o                         
   8   5   1        293.87        273.16        12.13 o                         
   9   5   1        566.83        558.16        20.89 o                         
  -7   6   1         14.33         17.36         2.81 o                         
  -6   6   1        185.16        194.67         9.12 o                         
  -5   6   1         41.03         46.19         4.82 o                         
  -4   6   1         52.16         47.19         4.61 o                         
  -3   6   1        727.47        715.13        26.43 o                         
  -2   6   1        176.94        181.33         9.71 o                         
  -1   6   1        674.61        670.22        15.69 o                         
   0   6   1         54.15         56.31         2.54 o                         
   1   6   1        303.91        369.61        10.35 o                         
   2   6   1       1028.80       1049.38        16.20 o                         
   3   6   1        354.18        348.63         5.75 o                         
   4   6   1        780.68        745.62        32.65 o                         
   5   6   1       1261.78       1198.07        49.51 o                         
   6   6   1          0.51          3.98         1.69 o                         
   7   6   1         66.48         69.10         3.99 o                         
   8   6   1         29.86         34.26         3.33 o                         
   9   6   1          1.14          1.29         2.03 o                         
  -7   7   1         26.80         26.98         5.73 o                         
  -6   7   1        112.08        123.43         7.27 o                         
  -5   7   1          0.36          1.28         4.75 o                         
  -4   7   1        149.75        148.31        14.79 o                         
  -3   7   1        162.23        158.17         8.32 o                         
  -2   7   1        424.49        399.73        20.34 o                         
  -1   7   1        747.36        753.36        24.07 o                         
   0   7   1        400.02        383.79        12.72 o                         
   1   7   1        234.39        228.01         8.51 o                         
   2   7   1         84.52         85.62         4.04 o                         
   3   7   1          7.21          8.71         1.61 o                         
   4   7   1        586.19        540.25        24.00 o                         
   5   7   1          0.46          3.38         1.92 o                         
   6   7   1        142.75        149.84         6.61 o                         
   7   7   1        136.94        125.77         6.79 o                         
   8   7   1         99.87        110.63         8.59 o                         
  -6   8   1        248.60        240.06         7.56 o                         
  -5   8   1         61.38         60.81         5.18 o                         
  -4   8   1        911.00        932.52        39.94 o                         
  -3   8   1         15.20         14.70         3.85 o                         
  -2   8   1         90.76         95.69         7.58 o                         
  -1   8   1         87.73         86.80         5.81 o                         
   0   8   1       1055.69       1113.28        42.49 o                         
   1   8   1          4.52          9.34         4.99 o                         
   2   8   1        554.30        596.82        21.29 o                         
   3   8   1       1158.36       1170.75        33.20 o                         
   4   8   1        773.78        759.20        23.99 o                         
   5   8   1          1.11          3.80         1.75 o                         
   6   8   1        713.25        693.39        19.50 o                         
   7   8   1         36.73         44.56         3.43 o                         
   8   8   1         30.50         33.47         2.67 o                         
  -5   9   1         23.06         18.98         3.57 o                         
  -4   9   1         78.04         80.00         7.52 o                         
  -3   9   1        568.80        563.56        71.49 o                         
  -2   9   1        546.70        564.06        19.94 o                         
  -1   9   1          0.33         11.57         3.92 o                         
   0   9   1        452.46        471.00        23.79 o                         
   1   9   1         93.77         99.54         6.70 o                         
   2   9   1        213.30        253.45        11.77 o                         
   3   9   1        347.16        361.62        15.46 o                         
   4   9   1        196.39        180.44        21.26 o                         
   5   9   1       1006.71        937.19        47.27 o                         
   6   9   1        516.08        473.66        23.34 o                         
   7   9   1        463.83        467.45        15.93 o                         
  -4  10   1          8.95         18.24         5.92 o                         
  -3  10   1         44.30         45.98         6.04 o                         
  -2  10   1         16.10         21.57         6.41 o                         
  -1  10   1        290.11        323.38        14.17 o                         
   0  10   1        271.93        276.35        13.31 o                         
   1  10   1        524.20        561.10        28.60 o                         
   2  10   1         62.62         70.47         6.10 o                         
   3  10   1          8.85         10.00         3.35 o                         
   4  10   1        171.54        191.76        32.48 o                         
   5  10   1        180.80        189.21        12.33 o                         
   6  10   1          4.10          4.30         1.53 o                         
  -2  11   1         46.26         44.87         5.42 o                         
  -1  11   1        223.04        221.75        10.23 o                         
   0  11   1         99.16        109.45         6.03 o                         
   1  11   1        335.97        366.74        13.52 o                         
   2  11   1         21.06         24.62         3.73 o                         
   3  11   1        185.93        191.88        20.52 o                         
   4  11   1         91.33         74.44        21.82 o                         
   5  11   1        213.09        220.52        10.97 o                         
  -4 -10   2        284.49        282.41         9.56 o                         
  -3 -10   2         21.29         20.40         3.79 o                         
  -2 -10   2         49.00         59.68         7.06 o                         
  -1 -10   2         60.14         63.99         5.90 o                         
   0 -10   2        300.99        346.70        18.53 o                         
   1 -10   2         50.77         59.14         5.21 o                         
   2 -10   2        222.59        250.05        16.95 o                         
  -6  -9   2         56.25         38.98         2.90 o                         
  -5  -9   2         36.75         41.19         2.83 o                         
  -4  -9   2        388.82        383.56        12.61 o                         
  -3  -9   2        350.64        369.88        15.98 o                         
  -2  -9   2        185.85        204.50        12.20 o                         
  -1  -9   2         94.80        105.01         9.24 o                         
   0  -9   2         49.60         49.38         5.58 o                         
   1  -9   2          4.52         12.74         3.82 o                         
   2  -9   2        132.80        149.38         8.89 o                         
   3  -9   2        272.83        296.66        10.59 o                         
   4  -9   2          2.56          5.35         2.33 o                         
  -7  -8   2         11.30         15.86         2.69 o                         
  -6  -8   2          8.46          8.05         2.02 o                         
  -5  -8   2         95.84        105.38         5.28 o                         
  -4  -8   2        170.65        165.90         6.85 o                         
  -3  -8   2        653.03        646.45        33.81 o                         
  -2  -8   2        249.82        261.56        22.00 o                         
  -1  -8   2        377.94        406.67        27.49 o                         
   0  -8   2         63.56         72.94         6.38 o                         
   1  -8   2        242.43        234.19        10.76 o                         
   2  -8   2         76.92         83.79         5.97 o                         
   3  -8   2        310.93        309.24        20.65 o                         
   4  -8   2         15.60         17.31         2.79 o                         
   5  -8   2        101.21         73.42         5.73 o                         
  -7  -7   2        415.17        352.33        23.37 o                         
  -6  -7   2        329.05        298.47        10.65 o                         
  -5  -7   2        372.88        352.67        18.56 o                         
  -4  -7   2         60.16         59.18         2.88 o                         
  -3  -7   2        567.07        560.01        20.14 o                         
  -2  -7   2          8.56         17.61         3.13 o                         
  -1  -7   2        860.96        810.66        28.47 o                         
   0  -7   2         23.85         23.77         2.58 o                         
   1  -7   2         75.15         87.27        11.40 o                         
   2  -7   2         52.77         60.62         5.18 o                         
   3  -7   2          3.65          7.94         3.00 o                         
   4  -7   2        177.21        164.46         8.65 o                         
   5  -7   2        459.01        469.35        13.73 o                         
   6  -7   2        303.24        242.32        71.25 o                         
  -8  -6   2         93.44         85.96         4.89 o                         
  -7  -6   2        415.65        410.67        10.30 o                         
  -6  -6   2        152.43        141.09         5.29 o                         
  -5  -6   2        347.56        327.52         9.56 o                         
  -4  -6   2         97.68         99.43         3.61 o                         
  -3  -6   2        766.05        740.17        31.87 o                         
  -2  -6   2        379.62        350.92         8.41 o                         
  -1  -6   2        269.44        274.72        12.61 o                         
   0  -6   2        167.20        174.02         9.41 o                         
   1  -6   2        807.88        766.68        24.64 o                         
   2  -6   2         93.08         95.06         6.49 o                         
   3  -6   2        235.52        235.06         8.32 o                         
   4  -6   2        130.11        122.93         5.02 o                         
   5  -6   2         10.43         13.56         2.03 o                         
   6  -6   2        326.98        239.29        13.68 o                         
   7  -6   2        100.66        115.75         7.77 o                         
  -8  -5   2         38.02         30.86         4.31 o                         
  -7  -5   2        300.77        293.05        12.47 o                         
  -6  -5   2        117.20        104.13         5.42 o                         
  -5  -5   2        469.40        459.97        10.45 o                         
  -4  -5   2         26.14         27.62         2.09 o                         
  -3  -5   2       1165.38       1205.17        26.43 o                         
  -2  -5   2        521.76        494.15        11.99 o                         
  -1  -5   2         35.53         32.05         1.18 o                         
   0  -5   2       1264.09       1197.94        24.01 o                         
   1  -5   2         48.66         43.00         1.42 o                         
   2  -5   2        371.63        356.57         8.61 o                         
   3  -5   2        456.08        460.17        11.15 o                         
   4  -5   2       1821.70       1779.00        46.59 o                         
   5  -5   2         17.79         19.80         2.33 o                         
   6  -5   2        305.44        284.69        14.54 o                         
   7  -5   2         26.68         19.09         2.68 o                         
  -9  -4   2        243.26        221.03         5.52 o                         
  -8  -4   2        491.92        471.55        15.88 o                         
  -7  -4   2          0.26          4.54         2.13 o                         
  -6  -4   2         25.44         32.56         3.14 o                         
  -5  -4   2        305.34        319.81         9.77 o                         
  -4  -4   2          1.01          2.24         1.73 o                         
  -3  -4   2         59.55         69.24         1.89 o                         
  -2  -4   2       2839.10       2793.61        50.79 o                         
  -1  -4   2          6.16          7.75         0.83 o                         
   0  -4   2       1158.87       1022.29        14.03 o                         
   1  -4   2          7.99         10.28         0.88 o                         
   2  -4   2       1592.01       1502.81        25.65 o                         
   3  -4   2         45.32         46.96         1.75 o                         
   4  -4   2         86.05         85.81         3.96 o                         
   5  -4   2          0.03          5.88         2.01 o                         
   6  -4   2        133.09        120.30         6.34 o                         
   7  -4   2        325.68        339.08        12.99 o                         
   8  -4   2        111.88        111.26         8.88 o                         
  -9  -3   2         51.99         53.78         2.81 o                         
  -8  -3   2        312.87        320.94        11.90 o                         
  -7  -3   2         15.25         23.61         2.83 o                         
  -6  -3   2       1013.59       1006.76        24.69 o                         
  -5  -3   2          9.41         13.70         1.98 o                         
  -4  -3   2         45.63         59.78         1.71 o                         
  -3  -3   2        434.47        511.29         6.63 o                         
  -2  -3   2        123.14         98.70         2.18 o                         
  -1  -3   2        116.80         85.07         1.70 o                         
   0  -3   2        241.58        198.17         2.75 o                         
   1  -3   2        477.64        441.16         6.01 o                         
   2  -3   2        307.23        251.26         3.45 o                         
   3  -3   2        820.08        791.06        12.86 o                         
   4  -3   2        231.93        213.18         3.77 o                         
   5  -3   2          5.72          9.18         1.54 o                         
   6  -3   2        484.79        495.27        18.31 o                         
   7  -3   2         27.12         24.24         3.16 o                         
   8  -3   2          2.25          3.90         4.31 o                         
  -9  -2   2          3.53          3.64         1.40 o                         
  -8  -2   2         34.63         36.04         4.11 o                         
  -7  -2   2          7.63         11.14         2.10 o                         
  -6  -2   2       2091.60       2042.88        56.51 o                         
  -5  -2   2       1179.10       1180.99        27.90 o                         
  -4  -2   2        167.75        152.90         2.52 o                         
  -3  -2   2          4.07         -1.43         1.43 o                         
  -2  -2   2        134.49        166.09         2.94 o                         
  -1  -2   2          6.12          4.44         0.47 o                         
   0  -2   2      17217.66      18515.61       611.35 o                         
   1  -2   2       1713.49       1695.64        22.52 o                         
   2  -2   2        735.98        868.50         9.65 o                         
   3  -2   2        414.94        434.32         4.88 o                         
   4  -2   2         14.94          8.01         0.85 o                         
   5  -2   2        763.72        681.39        19.73 o                         
   6  -2   2         86.19         86.44         6.63 o                         
   7  -2   2       1320.87       1250.41        87.68 o                         
   8  -2   2        108.84        114.35         6.41 o                         
   9  -2   2        150.45        171.98        21.14 o                         
  -9  -1   2         25.06         17.50         6.53 o                         
  -8  -1   2        124.01        120.44        11.10 o                         
  -7  -1   2       1155.24       1076.78        46.90 o                         
  -6  -1   2       1182.26       1185.28        30.59 o                         
  -5  -1   2       2352.69       2239.64        39.09 o                         
  -4  -1   2        786.91        802.84         9.86 o                         
  -3  -1   2        235.38        226.06         3.64 o                         
  -2  -1   2       1030.57       1148.53        11.90 o                         
  -1  -1   2        135.19        184.45         3.11 o                         
   0  -1   2       2993.71       2933.44        38.79 o                         
   1  -1   2      24508.09      26328.34      1030.33 o                         
   2  -1   2        251.64        270.05         3.33 o                         
   3  -1   2       2561.16       2558.39        36.70 o                         
   4  -1   2        808.72        909.57        10.78 o                         
   5  -1   2       1764.54       1635.84        30.42 o                         
   6  -1   2         32.69         29.30         2.48 o                         
   7  -1   2        974.75        868.89        50.67 o                         
   8  -1   2        513.00        520.25        18.06 o                         
   9  -1   2          8.04         10.24         4.31 o                         
  -9   0   2          9.48         11.75         4.62 o                         
  -8   0   2        544.30        507.07        61.82 o                         
  -7   0   2          1.35          0.51         3.08 o                         
  -6   0   2        815.04        795.97        17.89 o                         
  -5   0   2       2479.80       2422.79        43.29 o                         
  -4   0   2        357.05        384.13         6.11 o                         
  -3   0   2       1531.79       1501.97        19.51 o                         
  -2   0   2        962.05       1035.73        11.35 o                         
  -1   0   2       2428.56       2419.44        29.46 o                         
   0   0   2       3364.33       3607.21        57.39 o                         
   1   0   2        185.77        197.27         1.87 o                         
   2   0   2        293.52        296.92         3.92 o                         
   3   0   2       1972.45       1913.00        24.26 o                         
   4   0   2       1369.67       1427.17        17.57 o                         
   5   0   2       1156.63       1180.27        16.19 o                         
   6   0   2       1094.40       1107.24        27.21 o                         
   7   0   2        659.61        618.20        16.27 o                         
   8   0   2         10.19         10.64         2.11 o                         
   9   0   2         82.34         88.26        11.34 o                         
  -9   1   2        243.78        200.93       100.71 o                         
  -8   1   2        256.06        224.66        15.12 o                         
  -7   1   2        272.26        267.05         8.82 o                         
  -6   1   2        178.01        185.51         6.33 o                         
  -5   1   2         28.76         23.97         1.41 o                         
  -4   1   2        747.59        740.39        10.05 o                         
  -3   1   2       1510.40       1475.79        17.99 o                         
  -2   1   2        421.81        397.91         3.35 o                         
  -1   1   2       1492.68       1490.57        38.79 o                         
   0   1   2       1195.08       1115.80        15.95 o                         
   1   1   2       1959.96       1934.43        24.53 o                         
   2   1   2       3434.88       3697.49        63.09 o                         
   3   1   2       5822.58       6227.60       132.83 o                         
   4   1   2          1.45          2.58         0.79 o                         
   5   1   2        817.77        851.53        12.26 o                         
   6   1   2       1311.16       1307.78        29.05 o                         
   7   1   2         53.15         53.01         3.46 o                         
   8   1   2         60.58         55.33         6.04 o                         
   9   1   2        145.88        122.36        25.89 o                         
  -9   2   2         19.02         17.35         9.80 o                         
  -8   2   2          2.01          5.65         1.90 o                         
  -7   2   2        210.13        207.00         7.55 o                         
  -6   2   2         55.44         58.08         4.03 o                         
  -5   2   2         20.55         19.88         2.30 o                         
  -4   2   2       1676.38       1706.46        32.40 o                         
  -3   2   2       2802.88       2960.34        46.52 o                         
  -2   2   2       5872.80       6566.83       145.96 o                         
  -1   2   2       1148.59       1118.16        16.62 o                         
   0   2   2        185.13        197.75         1.58 o                         
   1   2   2       1219.96       1197.28        16.70 o                         
   2   2   2       1044.11       1026.51         9.80 o                         
   3   2   2        177.79        190.67         2.06 o                         
   4   2   2       4505.26       4682.05        95.90 o                         
   5   2   2         15.26         29.77         1.43 o                         
   6   2   2        287.91        289.59         8.75 o                         
   7   2   2         35.64         41.14         2.97 o                         
   8   2   2        882.27        865.12        31.26 o                         
   9   2   2          4.84          6.57         2.08 o                         
  -8   3   2        136.67        125.45         8.04 o                         
  -7   3   2         17.99         16.86         2.64 o                         
  -6   3   2          2.77          1.39         1.79 o                         
  -5   3   2        302.88        312.43        21.69 o                         
  -4   3   2        484.59        488.89         8.54 o                         
  -3   3   2       1925.86       2216.53        38.46 o                         
  -2   3   2       4375.19       4702.51        92.38 o                         
  -1   3   2        123.23        137.79         1.88 o                         
   0   3   2       3095.66       3252.77        50.14 o                         
   1   3   2        147.79        136.13         1.39 o                         
   2   3   2         32.32         33.58         0.60 o                         
   3   3   2         90.79        102.92         1.83 o                         
   4   3   2       1586.98       1469.94        29.17 o                         
   5   3   2        847.81        934.29        15.96 o                         
   6   3   2         46.60         42.43         3.21 o                         
   7   3   2        167.55        176.71         6.48 o                         
   8   3   2        537.30        522.90        23.13 o                         
   9   3   2        157.95        168.84        10.26 o                         
  -8   4   2        568.09        573.52        72.73 o                         
  -7   4   2        439.39        464.59        17.94 o                         
  -6   4   2         37.62         35.71         3.25 o                         
  -5   4   2        182.46        182.31        16.39 o                         
  -4   4   2       1033.51       1024.60        37.27 o                         
  -3   4   2         19.19         24.50         1.08 o                         
  -2   4   2        705.66        706.18        11.26 o                         
  -1   4   2       3523.03       3752.90        93.89 o                         
   0   4   2        210.26        153.61         2.41 o                         
   1   4   2        191.30        171.89         1.77 o                         
   2   4   2       1206.32       1192.04        12.89 o                         
   3   4   2       1053.73       1040.16        13.70 o                         
   4   4   2         53.29         38.53         1.35 o                         
   5   4   2        440.07        404.93         8.08 o                         
   6   4   2        230.79        266.30         8.85 o                         
   7   4   2        860.90        850.44        21.74 o                         
   8   4   2        100.38        103.17         4.74 o                         
   9   4   2        379.90        391.96        11.42 o                         
  -8   5   2        366.74        320.20       102.50 o                         
  -7   5   2        307.58        317.29        12.48 o                         
  -6   5   2         57.68         76.22         6.05 o                         
  -5   5   2        254.55        302.86        15.13 o                         
  -4   5   2         17.39         27.38         4.18 o                         
  -3   5   2         19.37         23.92         1.65 o                         
  -2   5   2        900.26        894.07        18.84 o                         
  -1   5   2       5004.78       5092.87       137.21 o                         
   0   5   2        653.27        734.78        12.86 o                         
   1   5   2       3068.08       2888.40        71.26 o                         
   2   5   2        695.27        673.89         9.51 o                         
   3   5   2       1968.56       1948.26        39.76 o                         
   4   5   2         37.82         33.95         1.14 o                         
   5   5   2        883.74        867.40        28.98 o                         
   6   5   2          1.19          0.65         1.94 o                         
   7   5   2         84.87        100.62         4.70 o                         
   8   5   2          1.60          3.09         1.81 o                         
   9   5   2        730.69        735.42        56.74 o                         
  -7   6   2        190.91        205.69        11.96 o                         
  -6   6   2         40.72         48.57         4.87 o                         
  -5   6   2        411.15        441.04        17.55 o                         
  -4   6   2         12.89         16.44         4.20 o                         
  -3   6   2        643.96        684.61        35.13 o                         
  -2   6   2         14.98         16.48         1.74 o                         
  -1   6   2        770.68        767.47        21.98 o                         
   0   6   2        316.07        356.00        11.01 o                         
   1   6   2       2453.35       2362.04        43.69 o                         
   2   6   2        468.69        474.57         6.49 o                         
   3   6   2       1662.28       1650.81        43.79 o                         
   4   6   2        192.53        185.65         9.64 o                         
   5   6   2        943.05        996.27        29.73 o                         
   6   6   2        112.06        129.85         6.69 o                         
   7   6   2        137.16        132.46         6.40 o                         
   8   6   2         18.68         15.12         3.53 o                         
   9   6   2        105.72        124.11         5.93 o                         
  -7   7   2        387.37        371.56        28.41 o                         
  -6   7   2         31.40         25.62         3.48 o                         
  -5   7   2        240.64        262.49        11.34 o                         
  -4   7   2         10.37         13.96         4.07 o                         
  -3   7   2       1343.62       1430.20        68.54 o                         
  -2   7   2        190.84        184.87         8.77 o                         
  -1   7   2        908.76        943.48        30.34 o                         
   0   7   2          4.15          7.42         2.22 o                         
   1   7   2       3096.49       3290.11       136.44 o                         
   2   7   2        245.79        233.27         7.54 o                         
   3   7   2       1579.44       1500.61        38.09 o                         
   4   7   2        353.24        335.21        15.20 o                         
   5   7   2        650.71        662.18        18.83 o                         
   6   7   2          2.08          9.82         4.67 o                         
   7   7   2        144.55        146.26         7.47 o                         
   8   7   2        482.15        502.13        24.88 o                         
   9   7   2         24.97         28.73         2.79 o                         
  -6   8   2        253.94        274.64         8.81 o                         
  -5   8   2        949.44        984.93        32.90 o                         
  -4   8   2        337.52        367.38        31.62 o                         
  -3   8   2         47.97         52.32         4.33 o                         
  -2   8   2         99.50        108.38         5.95 o                         
  -1   8   2       1137.53       1173.97        40.66 o                         
   0   8   2        246.61        246.99         9.66 o                         
   1   8   2        203.94        218.78         8.82 o                         
   2   8   2        249.17        250.97        19.60 o                         
   3   8   2         17.24         20.57         3.47 o                         
   4   8   2       1079.57       1031.39        60.44 o                         
   5   8   2        122.28        115.09         6.02 o                         
   6   8   2        535.55        537.06        15.77 o                         
   7   8   2         23.33         26.98         4.09 o                         
   8   8   2        369.75        394.11        16.74 o                         
  -5   9   2         44.93         38.46         4.81 o                         
  -4   9   2        144.08        183.30        11.96 o                         
  -3   9   2         44.91         46.22         6.90 o                         
  -2   9   2         21.28         32.70         4.87 o                         
  -1   9   2         49.75         62.01         4.91 o                         
   0   9   2        416.88        450.07        16.34 o                         
   1   9   2        150.32        150.43         9.29 o                         
   2   9   2        290.67        292.12        11.93 o                         
   3   9   2         40.32         40.62         5.60 o                         
   4   9   2        118.19        125.61        11.46 o                         
   5   9   2         29.72         26.89         6.42 o                         
   6   9   2        991.81        995.14        41.75 o                         
   7   9   2         40.03         44.64         3.06 o                         
  -4  10   2        263.80        332.57        19.97 o                         
  -3  10   2        366.92        378.92        18.61 o                         
  -2  10   2          1.13         -3.08         3.57 o                         
  -1  10   2         39.98         40.28         5.67 o                         
   0  10   2        216.24        233.84         9.80 o                         
   1  10   2         62.82         70.93         5.48 o                         
   2  10   2        206.51        225.27        11.94 o                         
   3  10   2         26.84         30.57         4.97 o                         
   4  10   2        457.84        537.68        37.97 o                         
   5  10   2         30.06         40.31         6.66 o                         
   6  10   2        293.42        265.04        35.07 o                         
  -2  11   2        436.20        482.95        20.96 o                         
  -1  11   2         40.88         42.26         7.58 o                         
   0  11   2        106.77        121.66         5.86 o                         
   1  11   2        559.89        572.02        21.50 o                         
   2  11   2         76.31         88.61         8.69 o                         
   3  11   2         27.32         30.44         6.29 o                         
   4  11   2        199.11        220.89        18.12 o                         
   5  11   2        489.04        510.56        23.17 o                         
   1  12   2        148.96        131.08         9.24 o                         
   2  12   2         17.55         27.00         3.57 o                         
  -2 -10   3        442.62        451.73        19.90 o                         
  -1 -10   3        161.29        169.45         8.50 o                         
   0 -10   3        130.83        153.60         7.39 o                         
  -5  -9   3          7.46         12.38         2.16 o                         
  -4  -9   3        342.84        327.02        18.68 o                         
  -3  -9   3         23.98         23.14         3.95 o                         
  -2  -9   3        222.77        220.61        13.58 o                         
  -1  -9   3         22.98         28.49         4.77 o                         
   0  -9   3         98.40        115.08         7.94 o                         
   1  -9   3         73.48         83.00         6.45 o                         
   2  -9   3        164.47        198.44         9.49 o                         
   3  -9   3          3.33          9.71         2.81 o                         
  -6  -8   3         20.81         23.46         2.09 o                         
  -5  -8   3          0.10          0.76         1.74 o                         
  -4  -8   3        335.39        358.71        12.32 o                         
  -3  -8   3         49.22         46.17         3.87 o                         
  -2  -8   3        544.93        526.30        52.16 o                         
  -1  -8   3         82.21         86.99         7.04 o                         
   0  -8   3        253.55        274.22        16.51 o                         
   1  -8   3         47.01         45.90         5.63 o                         
   2  -8   3        392.46        409.12        22.19 o                         
   3  -8   3         62.21         73.47         7.40 o                         
   4  -8   3         88.60         89.23        14.30 o                         
  -7  -7   3         10.17         14.36         1.96 o                         
  -6  -7   3        228.91        228.63         6.48 o                         
  -5  -7   3         88.68         87.25         4.60 o                         
  -4  -7   3        147.02        130.68         4.22 o                         
  -3  -7   3        119.69        111.46         8.90 o                         
  -2  -7   3        558.93        532.55        32.83 o                         
  -1  -7   3        158.78        154.05        10.03 o                         
   0  -7   3          8.69          7.29         1.81 o                         
   1  -7   3        156.97        155.54        11.54 o                         
   2  -7   3         30.49         34.49         5.02 o                         
   3  -7   3        423.52        407.48        34.33 o                         
   4  -7   3        181.36        158.70        14.66 o                         
   5  -7   3         74.03         66.30         6.10 o                         
  -8  -6   3          1.35          1.42         1.41 o                         
  -7  -6   3         55.82         62.36         3.13 o                         
  -6  -6   3          4.71          4.78         2.02 o                         
  -5  -6   3          0.50          5.98         3.02 o                         
  -4  -6   3        113.58        108.41         3.92 o                         
  -3  -6   3       1318.76       1243.38        45.21 o                         
  -2  -6   3         57.73         53.13         4.52 o                         
  -1  -6   3        653.24        633.49        28.80 o                         
   0  -6   3        109.10        103.98         5.00 o                         
   1  -6   3         35.54         32.99         2.39 o                         
   2  -6   3        197.70        197.45        11.35 o                         
   3  -6   3        584.62        547.13        14.55 o                         
   4  -6   3         11.18         14.41         2.60 o                         
   5  -6   3        810.04        788.05        26.58 o                         
   6  -6   3          6.27          8.03         1.88 o                         
  -8  -5   3          1.77          4.94         2.05 o                         
  -7  -5   3        546.73        525.44        14.75 o                         
  -6  -5   3        346.10        306.38         8.90 o                         
  -5  -5   3         23.94         24.00         2.70 o                         
  -4  -5   3          0.09          2.18         1.43 o                         
  -3  -5   3        635.03        619.30        12.57 o                         
  -2  -5   3       1034.65       1015.45        27.85 o                         
  -1  -5   3       2184.65       2085.31        54.65 o                         
   0  -5   3        641.47        641.79        13.61 o                         
   1  -5   3        544.81        507.26        13.01 o                         
   2  -5   3         26.66         26.93         2.07 o                         
   3  -5   3        170.63        160.40         4.71 o                         
   4  -5   3       1249.17       1204.15        33.68 o                         
   5  -5   3        455.23        445.64        14.70 o                         
   6  -5   3         42.90         48.39         3.69 o                         
   7  -5   3         59.06         56.04         8.30 o                         
  -8  -4   3         53.36         48.46         4.03 o                         
  -7  -4   3        117.73        122.19         5.32 o                         
  -6  -4   3        410.11        398.82        10.71 o                         
  -5  -4   3        439.21        425.43        11.01 o                         
  -4  -4   3        542.26        549.58        12.91 o                         
  -3  -4   3        160.11        180.03         5.68 o                         
  -2  -4   3        693.32        688.47        12.35 o                         
  -1  -4   3       1221.21       1241.78        22.38 o                         
   0  -4   3       1900.50       1830.79        25.13 o                         
   1  -4   3        732.13        684.35        15.36 o                         
   2  -4   3       1006.76        976.14        25.05 o                         
   3  -4   3         90.04         79.82         2.79 o                         
   4  -4   3        310.00        293.34         9.95 o                         
   5  -4   3         55.41         56.71         5.35 o                         
   6  -4   3        339.82        336.41        11.17 o                         
   7  -4   3        322.53        317.60        26.89 o                         
   8  -4   3         18.80         13.99         3.14 o                         
  -9  -3   3         13.11         14.24         1.89 o                         
  -8  -3   3         79.15         80.31         3.82 o                         
  -7  -3   3        476.54        446.01        14.91 o                         
  -6  -3   3        203.74        195.99         7.03 o                         
  -5  -3   3        389.79        389.18        10.45 o                         
  -4  -3   3       2994.26       3031.12        85.84 o                         
  -3  -3   3          4.63          5.21         1.23 o                         
  -2  -3   3        288.00        259.17         6.19 o                         
  -1  -3   3        390.91        371.00         6.08 o                         
   0  -3   3       4884.91       4779.15        89.19 o                         
   1  -3   3       5996.81       5988.84       121.17 o                         
   2  -3   3       2816.45       2890.22        78.91 o                         
   3  -3   3         15.63         13.73         1.08 o                         
   4  -3   3          0.86          2.75         1.35 o                         
   5  -3   3         19.77         24.92         3.24 o                         
   6  -3   3        937.99        977.23        33.30 o                         
   7  -3   3          3.18         12.88         3.39 o                         
   8  -3   3        322.38        350.54        12.38 o                         
  -9  -2   3          0.70          4.63         2.87 o                         
  -8  -2   3         47.65         42.19         3.13 o                         
  -7  -2   3        188.22        181.76         8.90 o                         
  -6  -2   3       3409.53       3335.44       103.16 o                         
  -5  -2   3        219.28        228.51         6.27 o                         
  -4  -2   3       2196.61       2205.94        40.08 o                         
  -3  -2   3          3.36          6.08         1.07 o                         
  -2  -2   3       1001.32        938.12        18.31 o                         
  -1  -2   3         66.78         76.19         2.54 o                         
   0  -2   3       5403.49       5472.20        99.59 o                         
   1  -2   3        348.65        385.08         8.40 o                         
   2  -2   3       6261.25       6491.21       137.92 o                         
   3  -2   3         30.56         35.93         1.21 o                         
   4  -2   3        508.50        526.83         9.59 o                         
   5  -2   3          6.98         11.64         3.56 o                         
   6  -2   3        224.19        204.64        10.07 o                         
   7  -2   3       1135.61       1120.65        33.20 o                         
   8  -2   3        287.01        316.57        17.20 o                         
   9  -2   3        218.14        209.63        13.62 o                         
  -9  -1   3          3.94          4.33         2.40 o                         
  -8  -1   3         78.95         67.81         5.23 o                         
  -7  -1   3        126.57        112.45         5.46 o                         
  -6  -1   3        914.90        880.75        30.01 o                         
  -5  -1   3        433.68        442.98        11.79 o                         
  -4  -1   3       1707.82       1671.43        24.68 o                         
  -3  -1   3        143.30        149.40         2.44 o                         
  -2  -1   3        828.19        767.32         9.39 o                         
  -1  -1   3        370.04        379.50         5.68 o                         
   0  -1   3         56.08         39.25         0.91 o                         
   1  -1   3       4426.82       4722.99        79.90 o                         
   2  -1   3         82.80         77.78         1.24 o                         
   3  -1   3        169.23        152.06         2.86 o                         
   4  -1   3        423.18        444.15         6.27 o                         
   5  -1   3        377.12        370.27        10.66 o                         
   6  -1   3         86.00         83.12         3.91 o                         
   7  -1   3        920.17        870.54        27.15 o                         
   8  -1   3         46.78         39.36         4.18 o                         
   9  -1   3        537.60        544.63        64.90 o                         
  -9   0   3          5.56          6.41         2.00 o                         
  -8   0   3        367.78        374.79        15.72 o                         
  -7   0   3         28.92         32.93         4.73 o                         
  -6   0   3         15.55         19.23         2.16 o                         
  -5   0   3        734.53        697.34        12.39 o                         
  -4   0   3        660.53        655.02         9.61 o                         
  -3   0   3         28.54         42.65         1.27 o                         
  -2   0   3        174.31        173.41         2.84 o                         
  -1   0   3       1387.09       1311.70        17.54 o                         
   0   0   3          4.73          7.00         0.58 o                         
   1   0   3         34.98         24.15         0.64 o                         
   2   0   3         10.10         15.30         0.70 o                         
   3   0   3       3371.21       3325.75        54.38 o                         
   4   0   3        697.23        783.54        11.68 o                         
   5   0   3        764.52        684.81        12.98 o                         
   6   0   3         16.30         17.97         2.35 o                         
   7   0   3        400.69        380.61        10.19 o                         
   8   0   3         33.07         34.08         4.82 o                         
   9   0   3        559.00        377.01        29.58 o                         
  -9   1   3        185.97        137.25        49.43 o                         
  -8   1   3          0.29          4.78         2.51 o                         
  -7   1   3        102.88        104.83         4.91 o                         
  -6   1   3        133.67        128.70         6.07 o                         
  -5   1   3       1265.18       1261.03        30.36 o                         
  -4   1   3         20.68         20.59         1.11 o                         
  -3   1   3       4086.57       4317.69        88.28 o                         
  -2   1   3        680.16        752.33         8.48 o                         
  -1   1   3       2914.15       2864.52        47.23 o                         
   0   1   3       1080.74       1029.14        13.75 o                         
   1   1   3       1678.35       1674.30        25.45 o                         
   2   1   3         30.37         39.79         1.50 o                         
   3   1   3       4000.69       4145.46        85.38 o                         
   4   1   3         80.92         78.64         1.87 o                         
   5   1   3       2750.88       2823.72        53.34 o                         
   6   1   3         44.36         37.23         2.37 o                         
   7   1   3        267.45        252.60         7.98 o                         
   8   1   3          5.59          6.60         2.31 o                         
   9   1   3        634.44        605.65        68.60 o                         
  -8   2   3        147.24        136.33         5.05 o                         
  -7   2   3        124.78        123.12         5.36 o                         
  -6   2   3         90.36         99.97         8.51 o                         
  -5   2   3        509.68        531.99        14.22 o                         
  -4   2   3        198.32        209.01         3.61 o                         
  -3   2   3       8353.11       9368.49       270.98 o                         
  -2   2   3       2514.79       2732.93        43.71 o                         
  -1   2   3       1376.42       1338.31        20.92 o                         
   0   2   3        440.06        407.81         4.30 o                         
   1   2   3       2029.05       2027.59        34.91 o                         
   2   2   3        713.30        691.76         9.83 o                         
   3   2   3       2324.06       2446.51        41.41 o                         
   4   2   3       1247.43       1334.23        19.71 o                         
   5   2   3        613.41        608.99         9.79 o                         
   6   2   3        162.65        156.84         4.91 o                         
   7   2   3        317.94        329.54         9.68 o                         
   8   2   3         22.50         25.74         3.44 o                         
   9   2   3         33.82         29.01         4.35 o                         
  -8   3   3        377.79        369.01        25.87 o                         
  -7   3   3        610.39        589.36        35.67 o                         
  -6   3   3        279.03        279.58        16.09 o                         
  -5   3   3         43.86         53.33         4.28 o                         
  -4   3   3        246.22        238.87         5.30 o                         
  -3   3   3       3417.25       3528.13        78.16 o                         
  -2   3   3       4517.78       5020.92       106.22 o                         
  -1   3   3       4655.64       4985.14        94.58 o                         
   0   3   3        232.04        233.00         2.73 o                         
   1   3   3        735.90        659.30         7.73 o                         
   2   3   3        107.87         96.28         1.29 o                         
   3   3   3        524.94        535.38         6.27 o                         
   4   3   3       1151.64       1102.73        15.32 o                         
   5   3   3        110.71        125.77         2.67 o                         
   6   3   3        451.20        445.93        11.13 o                         
   7   3   3          0.46          1.87         2.08 o                         
   8   3   3        655.20        644.54        17.01 o                         
   9   3   3         71.08         60.96         5.07 o                         
  -8   4   3        620.59        617.52        32.79 o                         
  -7   4   3        234.86        257.19        11.25 o                         
  -6   4   3        629.78        663.20        24.83 o                         
  -5   4   3        416.63        451.57        20.32 o                         
  -4   4   3        233.78        254.73        10.33 o                         
  -3   4   3        324.40        376.05         7.90 o                         
  -2   4   3       1637.07       1582.64        25.82 o                         
  -1   4   3       1383.57       1452.04        27.10 o                         
   0   4   3       1487.56       1470.15        24.46 o                         
   1   4   3        314.79        353.85         3.43 o                         
   2   4   3       1399.24       1397.09        20.25 o                         
   3   4   3         40.70         40.24         0.93 o                         
   4   4   3       1898.24       1967.27        39.99 o                         
   5   4   3         63.42         57.50         2.22 o                         
   6   4   3        248.61        259.91         7.80 o                         
   7   4   3        256.88        263.99        10.18 o                         
   8   4   3        106.51        128.31         5.11 o                         
   9   4   3        219.54        200.89         8.82 o                         
  -8   5   3        258.39        254.57        22.31 o                         
  -7   5   3          9.00         13.08         3.69 o                         
  -6   5   3        322.70        401.68        16.28 o                         
  -5   5   3         24.58         32.30         6.53 o                         
  -4   5   3        222.25        234.27        10.58 o                         
  -3   5   3          8.34         10.08         3.28 o                         
  -2   5   3       1158.43       1185.38        30.39 o                         
  -1   5   3         15.28         11.25         1.01 o                         
   0   5   3       1107.71       1071.35        15.46 o                         
   1   5   3        512.02        612.49         8.80 o                         
   2   5   3          1.00          2.95         0.87 o                         
   3   5   3       1215.18       1241.68        20.22 o                         
   4   5   3       1037.86       1070.38        19.42 o                         
   5   5   3       1729.39       1877.63        57.96 o                         
   6   5   3        639.18        678.41        20.15 o                         
   7   5   3        239.38        272.23         9.27 o                         
   8   5   3        283.23        283.37        12.32 o                         
   9   5   3        113.02        114.28        10.53 o                         
  -7   6   3          1.08          2.74         2.17 o                         
  -6   6   3        556.72        611.20        22.69 o                         
  -5   6   3         17.56         13.31         3.49 o                         
  -4   6   3        194.45        243.14        27.92 o                         
  -3   6   3          7.36         15.04         3.26 o                         
  -2   6   3          1.32          6.63         2.28 o                         
  -1   6   3       1223.13       1169.98        26.45 o                         
   0   6   3       1456.92       1463.63        28.71 o                         
   1   6   3        901.77        797.76        12.37 o                         
   2   6   3       1401.49       1364.94        28.25 o                         
   3   6   3        852.27        819.60        14.03 o                         
   4   6   3        859.92        896.49        23.28 o                         
   5   6   3        730.40        779.96        21.76 o                         
   6   6   3        548.11        544.85        16.71 o                         
   7   6   3        749.53        813.46        24.90 o                         
   8   6   3         65.89         62.50         6.01 o                         
   9   6   3        191.79        201.17        18.07 o                         
  -6   7   3         94.68        106.70         6.02 o                         
  -5   7   3        625.18        672.68        24.44 o                         
  -4   7   3        200.23        237.64        10.42 o                         
  -3   7   3       1162.47       1208.71        43.12 o                         
  -2   7   3         17.50         18.87         3.39 o                         
  -1   7   3        168.59        166.17        10.32 o                         
   0   7   3         91.62         92.65         4.03 o                         
   1   7   3       2839.59       2812.65       139.68 o                         
   2   7   3        108.24        111.29         3.01 o                         
   3   7   3        798.43        777.45        33.99 o                         
   4   7   3        406.90        414.37        17.39 o                         
   5   7   3       1550.12       1824.16       163.83 o                         
   6   7   3        678.25        700.22        26.29 o                         
   7   7   3       1377.79       1450.85        45.53 o                         
   8   7   3          0.22          2.46         2.15 o                         
   9   7   3         51.28         54.46         5.87 o                         
  -6   8   3          3.30          9.51         2.12 o                         
  -5   8   3        628.42        696.47        22.74 o                         
  -4   8   3         75.63         76.83         5.88 o                         
  -3   8   3         58.01         58.61        10.60 o                         
  -2   8   3        334.60        336.27        19.11 o                         
  -1   8   3        807.10        816.39        29.08 o                         
   0   8   3         16.59         19.61         3.00 o                         
   1   8   3       1654.61       1598.97        80.12 o                         
   2   8   3         42.96         56.52         6.90 o                         
   3   8   3        269.73        291.30        14.55 o                         
   4   8   3        101.60         99.55         9.18 o                         
   5   8   3         24.35         26.38         4.68 o                         
   6   8   3        148.52        157.93         6.57 o                         
   7   8   3        344.35        369.41        11.88 o                         
   8   8   3         65.33         68.00         3.92 o                         
  -5   9   3        779.85        771.78        95.04 o                         
  -4   9   3         66.37         63.15         8.94 o                         
  -3   9   3        376.56        391.74        21.08 o                         
  -2   9   3        260.42        287.82        23.91 o                         
  -1   9   3        128.89        141.26        10.72 o                         
   0   9   3         82.68         93.40         5.48 o                         
   1   9   3        186.92        195.07         8.63 o                         
   2   9   3        533.76        520.00        51.03 o                         
   3   9   3        183.95        204.87        14.05 o                         
   4   9   3          4.01          6.29         7.40 o                         
   5   9   3        349.49        386.65        17.50 o                         
   6   9   3        171.96        173.69        13.74 o                         
   7   9   3         70.55         80.63         6.45 o                         
  -4  10   3        121.19        123.02         7.64 o                         
  -3  10   3        365.20        389.39        18.98 o                         
  -2  10   3        257.86        280.67        22.06 o                         
  -1  10   3        294.92        288.44        16.27 o                         
   0  10   3        529.10        513.60        30.51 o                         
   1  10   3         49.61         52.22         5.61 o                         
   2  10   3        219.78        224.64        30.63 o                         
   3  10   3         30.24         43.64         6.78 o                         
   4  10   3        445.57        516.11        26.87 o                         
   5  10   3         36.34         57.20        11.09 o                         
   6  10   3        279.79        297.55        27.49 o                         
  -2  11   3        248.46        270.20        12.82 o                         
  -1  11   3          3.10          0.86         2.71 o                         
   0  11   3        121.78        120.46         5.59 o                         
   1  11   3        262.88        246.27         9.63 o                         
   2  11   3        515.92        515.75        72.97 o                         
   3  11   3         37.12         41.54         5.79 o                         
   4  11   3        522.06        603.88        29.21 o                         
   5  11   3         46.58         47.21         9.24 o                         
   2  12   3        255.18        186.38         9.00 o                         
   3  12   3        172.46        165.18        12.57 o                         
  -3  -9   4         34.47         34.31         3.36 o                         
  -2  -9   4        165.33        177.77         9.31 o                         
  -1  -9   4        108.59        108.79         6.47 o                         
   0  -9   4        182.78        195.75         9.32 o                         
   1  -9   4        101.08        100.59         6.72 o                         
   2  -9   4        108.38        118.70         7.27 o                         
  -5  -8   4        103.55        103.43         6.04 o                         
  -4  -8   4        286.89        307.78        15.96 o                         
  -3  -8   4         40.90         39.62         2.50 o                         
  -2  -8   4        526.77        501.83        33.70 o                         
  -1  -8   4          4.07          6.11         2.57 o                         
   0  -8   4        334.86        386.38        17.34 o                         
   1  -8   4        100.61         95.55         7.56 o                         
   2  -8   4        225.44        239.62        12.64 o                         
   3  -8   4          3.50         11.85         3.73 o                         
   4  -8   4         69.00         76.79         5.79 o                         
  -6  -7   4        316.29        325.48         7.91 o                         
  -5  -7   4          0.43         -0.18         1.40 o                         
  -4  -7   4        504.99        458.77        22.67 o                         
  -3  -7   4        176.43        160.69         5.63 o                         
  -2  -7   4        812.09        761.10        26.81 o                         
  -1  -7   4         41.24         46.51         4.25 o                         
   0  -7   4        461.09        448.81        20.48 o                         
   1  -7   4         28.98         32.83         3.43 o                         
   2  -7   4        195.16        199.48         8.97 o                         
   3  -7   4          1.30          2.73         2.03 o                         
   4  -7   4        475.87        397.95        61.57 o                         
   5  -7   4          0.94          4.31         2.71 o                         
  -7  -6   4        258.35        222.25         5.97 o                         
  -6  -6   4        352.28        339.94         8.87 o                         
  -5  -6   4         83.68         86.45         4.30 o                         
  -4  -6   4        497.49        485.47        12.81 o                         
  -3  -6   4        111.06        109.51         5.76 o                         
  -2  -6   4       1768.19       1734.70        52.00 o                         
  -1  -6   4         15.59         19.37         4.76 o                         
   0  -6   4        381.57        372.62         9.97 o                         
   1  -6   4        178.24        175.96         6.28 o                         
   2  -6   4         62.18         63.47         3.58 o                         
   3  -6   4        129.14        132.29         7.88 o                         
   4  -6   4          5.73          8.67         2.81 o                         
   5  -6   4        624.44        574.58        16.86 o                         
   6  -6   4         26.15         24.95         2.17 o                         
  -7  -5   4        187.66        176.96         5.91 o                         
  -6  -5   4        431.54        412.86        11.68 o                         
  -5  -5   4        137.60        123.46         5.15 o                         
  -4  -5   4        104.51        104.69         4.71 o                         
  -3  -5   4         55.85         50.80         3.29 o                         
  -2  -5   4         43.83         47.72         3.01 o                         
  -1  -5   4        505.71        477.07        19.14 o                         
   0  -5   4        143.28        149.98         4.89 o                         
   1  -5   4        262.08        255.29         6.78 o                         
   2  -5   4          4.91          9.85         1.63 o                         
   3  -5   4        838.66        789.69        21.99 o                         
   4  -5   4         37.95         38.53         5.82 o                         
   5  -5   4        181.64        187.34         7.41 o                         
   6  -5   4          7.85          6.31         2.09 o                         
   7  -5   4         70.24         62.37         5.75 o                         
  -8  -4   4          0.87         -0.15         1.44 o                         
  -7  -4   4         31.89         34.34         3.05 o                         
  -6  -4   4        518.48        469.72        16.80 o                         
  -5  -4   4        874.44        806.48        27.21 o                         
  -4  -4   4          2.96          7.24         2.40 o                         
  -3  -4   4        132.48        137.60         8.45 o                         
  -2  -4   4          0.01          1.56         1.21 o                         
  -1  -4   4        371.73        336.69         8.38 o                         
   0  -4   4        994.18       1069.97        23.60 o                         
   1  -4   4        595.87        561.06        10.75 o                         
   2  -4   4        131.45        123.58         4.72 o                         
   3  -4   4        244.05        236.92        10.91 o                         
   4  -4   4         99.67        104.92         4.41 o                         
   5  -4   4        762.94        733.56        29.98 o                         
   6  -4   4        150.54        141.50         6.44 o                         
   7  -4   4        985.57        979.96        42.77 o                         
  -8  -3   4          2.50          2.91         1.33 o                         
  -7  -3   4        320.75        305.26         9.73 o                         
  -6  -3   4         84.96         83.69         4.46 o                         
  -5  -3   4       1263.93       1167.69        35.41 o                         
  -4  -3   4         81.01         81.46         7.33 o                         
  -3  -3   4        250.15        238.26         9.98 o                         
  -2  -3   4        802.67        785.02        11.06 o                         
  -1  -3   4        291.33        278.23         4.40 o                         
   0  -3   4       1013.83        967.24        16.06 o                         
   1  -3   4       9172.34       8958.92       227.43 o                         
   2  -3   4        159.44        113.15         3.16 o                         
   3  -3   4        224.59        219.50         6.54 o                         
   4  -3   4         94.78        106.54         5.96 o                         
   5  -3   4        571.17        530.26        25.27 o                         
   6  -3   4        167.36        160.27         9.15 o                         
   7  -3   4        346.51        351.37        16.37 o                         
   8  -3   4       1139.59       1060.91        76.68 o                         
  -8  -2   4          3.56          7.19         2.00 o                         
  -7  -2   4         68.51         69.48         4.39 o                         
  -6  -2   4       2266.10       2136.39        60.26 o                         
  -5  -2   4       1100.31       1058.81        25.79 o                         
  -4  -2   4       1153.33       1117.88        25.36 o                         
  -3  -2   4        535.91        520.36        10.13 o                         
  -2  -2   4         59.73         55.84         1.32 o                         
  -1  -2   4        362.55        343.77         3.72 o                         
   0  -2   4       1993.33       1947.60        28.41 o                         
   1  -2   4         66.55         85.19         1.56 o                         
   2  -2   4       1905.31       1726.15        53.03 o                         
   3  -2   4        372.21        348.91         8.67 o                         
   4  -2   4        168.14        162.61         5.21 o                         
   5  -2   4          1.82          1.71         1.77 o                         
   6  -2   4        475.95        488.82        13.67 o                         
   7  -2   4        115.24         95.60         7.42 o                         
   8  -2   4        261.74        258.12        14.79 o                         
  -8  -1   4        110.02         98.72         5.88 o                         
  -7  -1   4        557.67        556.97        15.90 o                         
  -6  -1   4         90.63         82.65         3.73 o                         
  -5  -1   4         33.57         33.63         2.47 o                         
  -4  -1   4       2534.58       2434.26        47.38 o                         
  -3  -1   4        257.18        241.68         6.06 o                         
  -2  -1   4        337.00        294.47         4.79 o                         
  -1  -1   4        422.92        403.65         4.91 o                         
   0  -1   4       1353.09       1289.39        14.46 o                         
   1  -1   4         11.09         16.49         0.75 o                         
   2  -1   4        747.47        667.60        13.55 o                         
   3  -1   4        489.22        480.12         9.93 o                         
   4  -1   4          0.96          7.76         1.20 o                         
   5  -1   4          2.26          8.90         1.99 o                         
   6  -1   4        195.33        201.25         7.28 o                         
   7  -1   4        236.42        245.27         7.72 o                         
   8  -1   4         68.11         77.00         4.48 o                         
   9  -1   4          9.32         11.33         2.76 o                         
  -8   0   4        708.59        733.81        31.09 o                         
  -7   0   4        141.10        128.40         5.90 o                         
  -6   0   4        707.01        720.05        20.18 o                         
  -5   0   4        300.44        296.71         7.27 o                         
  -4   0   4       1454.37       1400.37        22.53 o                         
  -3   0   4        704.85        749.53         9.61 o                         
  -2   0   4       3252.36       3261.41        54.85 o                         
  -1   0   4         21.46          9.98         1.37 o                         
   0   0   4        446.40        495.88         7.80 o                         
   1   0   4        594.77        587.63        10.68 o                         
   2   0   4       1026.13       1073.98        13.40 o                         
   3   0   4       1282.04       1288.11        24.38 o                         
   4   0   4       2434.38       2363.06        38.85 o                         
   5   0   4        114.84        101.10         3.09 o                         
   6   0   4          9.47         14.89         2.29 o                         
   7   0   4        228.43        231.34        13.58 o                         
   8   0   4        189.19        189.82         6.76 o                         
   9   0   4         87.14         61.10         5.22 o                         
  -8   1   4        432.88        426.92        14.80 o                         
  -7   1   4          6.99          4.43         2.41 o                         
  -6   1   4        231.32        214.51         6.19 o                         
  -5   1   4         63.34         70.69         3.11 o                         
  -4   1   4        382.55        388.58         6.70 o                         
  -3   1   4       1587.14       1602.33        32.03 o                         
  -2   1   4       3796.89       4085.00        79.07 o                         
  -1   1   4       1259.09       1173.76        23.78 o                         
   0   1   4        284.92        270.63         3.06 o                         
   1   1   4       1063.77        956.83        14.01 o                         
   2   1   4         99.08        103.47         3.17 o                         
   3   1   4       2880.85       2953.41        55.56 o                         
   4   1   4        769.54        729.98        11.69 o                         
   5   1   4       2941.67       2961.09        71.77 o                         
   6   1   4          2.47         10.68         4.04 o                         
   7   1   4        189.88        187.13         7.42 o                         
   8   1   4        100.47        100.89         6.05 o                         
   9   1   4        490.15        467.52        40.61 o                         
  -8   2   4        273.68        238.83         8.88 o                         
  -7   2   4        462.60        438.58        12.36 o                         
  -6   2   4         17.42         16.45         2.94 o                         
  -5   2   4         30.02         43.75         3.40 o                         
  -4   2   4        496.06        488.62         8.84 o                         
  -3   2   4        495.79        441.44        10.30 o                         
  -2   2   4        323.78        350.51         7.91 o                         
  -1   2   4       3843.15       3860.39        69.89 o                         
   0   2   4        150.70        163.29         2.53 o                         
   1   2   4       2506.00       2265.24        35.18 o                         
   2   2   4         40.94         39.98         2.25 o                         
   3   2   4       4665.44       4808.93       110.67 o                         
   4   2   4         64.78         71.27         2.18 o                         
   5   2   4       1607.77       1545.70        35.73 o                         
   6   2   4         67.20         71.64         3.26 o                         
   7   2   4        406.21        389.27        11.11 o                         
   8   2   4          9.49         15.05         2.73 o                         
   9   2   4        313.30        286.29        21.78 o                         
  -8   3   4         38.11         33.33         3.47 o                         
  -7   3   4        442.01        465.02        16.98 o                         
  -6   3   4        159.47        171.81        15.41 o                         
  -5   3   4        451.48        452.00        17.40 o                         
  -4   3   4          9.61          9.70         1.86 o                         
  -3   3   4        709.73        656.90        19.51 o                         
  -2   3   4         56.55         63.66         2.37 o                         
  -1   3   4       5397.89       5611.67       129.67 o                         
   0   3   4        600.61        601.53         9.20 o                         
   1   3   4       1644.77       1482.31        19.85 o                         
   2   3   4        751.96        847.54        15.98 o                         
   3   3   4       4061.05       4221.89        92.15 o                         
   4   3   4        834.03        823.05        13.62 o                         
   5   3   4       1151.36       1153.63        42.77 o                         
   6   3   4         16.97         17.09         2.30 o                         
   7   3   4        100.74        119.87         6.07 o                         
   8   3   4         24.82         29.22         2.68 o                         
   9   3   4        196.22        195.89         8.68 o                         
  -8   4   4         46.07         36.55         4.13 o                         
  -7   4   4        273.29        297.26        14.20 o                         
  -6   4   4         59.59         67.18         9.37 o                         
  -5   4   4        404.69        437.58        20.36 o                         
  -4   4   4        449.70        491.17        17.91 o                         
  -3   4   4        593.11        609.86        16.76 o                         
  -2   4   4        239.92        259.84         5.73 o                         
  -1   4   4       1244.56       1173.90        26.75 o                         
   0   4   4         97.63         77.16         2.39 o                         
   1   4   4        619.30        530.30         6.54 o                         
   2   4   4         50.18         28.87         1.28 o                         
   3   4   4        481.31        476.81         8.58 o                         
   4   4   4         23.93         21.08         0.93 o                         
   5   4   4        638.49        699.42        16.36 o                         
   6   4   4       1075.78       1125.64        28.33 o                         
   7   4   4          0.77          0.67         5.01 o                         
   8   4   4         73.46         72.99         5.11 o                         
   9   4   4          0.13         -0.16         1.21 o                         
  -7   5   4        356.67        356.61        12.97 o                         
  -6   5   4         85.86        104.96         6.90 o                         
  -5   5   4        166.29        201.89        24.22 o                         
  -4   5   4        177.34        201.85        10.01 o                         
  -3   5   4        653.52        688.79        24.00 o                         
  -2   5   4       1077.92       1093.26        25.47 o                         
  -1   5   4         38.96         34.98         1.43 o                         
   0   5   4        250.74        255.62         4.22 o                         
   1   5   4       1872.40       1955.60        47.15 o                         
   2   5   4        343.15        288.94         5.46 o                         
   3   5   4          8.93         11.86         1.80 o                         
   4   5   4        152.34        127.77         3.87 o                         
   5   5   4        147.00        178.38        17.26 o                         
   6   5   4        318.59        350.95        11.94 o                         
   7   5   4          1.77          8.98         5.44 o                         
   8   5   4        451.44        461.64        17.81 o                         
   9   5   4         73.48         77.64         4.42 o                         
  -7   6   4        128.33        139.74         7.64 o                         
  -6   6   4        730.84        740.67        33.47 o                         
  -5   6   4        575.64        562.18        21.04 o                         
  -4   6   4        371.49        410.18        16.94 o                         
  -3   6   4        148.55        154.75         7.98 o                         
  -2   6   4        606.77        637.11        23.44 o                         
  -1   6   4         25.78         25.86         2.12 o                         
   0   6   4       1449.23       1393.32        27.01 o                         
   1   6   4        348.06        320.03         4.77 o                         
   2   6   4       1076.01       1124.98        24.40 o                         
   3   6   4        383.66        359.82        13.42 o                         
   4   6   4        715.16        734.60        19.36 o                         
   5   6   4        312.62        302.85        25.25 o                         
   6   6   4        599.23        617.17        19.26 o                         
   7   6   4          4.26          6.80         2.86 o                         
   8   6   4        429.01        446.20        14.34 o                         
   9   6   4        398.34        390.05        14.58 o                         
  -6   7   4        210.80        225.53        10.49 o                         
  -5   7   4          8.47         18.19         4.03 o                         
  -4   7   4        756.40        749.47        27.00 o                         
  -3   7   4        589.34        639.12        26.64 o                         
  -2   7   4          8.92         12.02         2.90 o                         
  -1   7   4        549.09        539.58        21.76 o                         
   0   7   4       1644.16       1539.07        93.73 o                         
   1   7   4        578.05        537.70        21.92 o                         
   2   7   4        814.01        821.07        20.04 o                         
   3   7   4        613.75        624.08        22.68 o                         
   4   7   4        223.06        213.85        16.88 o                         
   5   7   4        284.89        287.53         9.53 o                         
   6   7   4        395.23        400.68        14.74 o                         
   7   7   4        590.39        616.54        32.60 o                         
   8   7   4          6.57         11.09         3.41 o                         
   9   7   4        178.24        182.85         8.94 o                         
  -6   8   4        163.33        174.87         7.02 o                         
  -5   8   4        321.60        359.02        13.94 o                         
  -4   8   4        234.13        243.56        12.07 o                         
  -3   8   4         49.75         40.75         4.01 o                         
  -2   8   4          9.01          8.38         4.31 o                         
  -1   8   4        606.15        612.01        29.21 o                         
   0   8   4        115.10        118.71         5.40 o                         
   1   8   4       1139.84       1070.34        66.32 o                         
   2   8   4        450.26        444.49        21.45 o                         
   3   8   4        500.68        502.50        41.05 o                         
   4   8   4        298.67        328.60        14.71 o                         
   5   8   4          1.95          6.39         2.70 o                         
   6   8   4         17.84         18.51         3.78 o                         
   7   8   4        461.05        490.14        16.21 o                         
   8   8   4          7.20         10.81         3.86 o                         
  -5   9   4        480.42        420.42        53.50 o                         
  -4   9   4         17.04         17.92         3.02 o                         
  -3   9   4        748.24        799.74        38.95 o                         
  -2   9   4       1249.82       1163.25        58.67 o                         
  -1   9   4         80.18         89.74         8.14 o                         
   0   9   4         53.41         45.61         5.67 o                         
   1   9   4       1673.42       1512.75        87.83 o                         
   2   9   4          7.25         12.82         4.31 o                         
   3   9   4         70.17         76.67         8.26 o                         
   4   9   4        218.49        211.28        20.22 o                         
   5   9   4        756.32        784.70        31.15 o                         
   6   9   4         23.60         24.71         4.19 o                         
   7   9   4        214.62        237.06        19.35 o                         
   8   9   4         51.95         69.36         4.31 o                         
  -4  10   4          0.03          2.34         2.47 o                         
  -3  10   4        595.16        609.30        27.36 o                         
  -2  10   4         21.85         30.94         5.18 o                         
  -1  10   4        332.18        336.27        17.26 o                         
   0  10   4          3.51          0.99         3.08 o                         
   1  10   4        167.74        148.45        15.35 o                         
   2  10   4        178.74        195.25        12.57 o                         
   3  10   4        420.14        428.72        22.80 o                         
   4  10   4         54.24         71.49         8.14 o                         
   5  10   4          0.35          2.84         3.70 o                         
   6  10   4         48.91         49.67         4.75 o                         
   7  10   4          6.43          6.50         2.02 o                         
  -2  11   4         37.33         39.20         4.68 o                         
  -1  11   4        161.95        165.55         9.24 o                         
   0  11   4          0.38          3.33         2.96 o                         
   1  11   4        120.86         96.15        10.23 o                         
   2  11   4          4.26          0.62         2.71 o                         
   3  11   4        179.50        185.02        11.59 o                         
   4  11   4        650.77        725.17        34.64 o                         
   5  11   4         61.73         57.56         6.53 o                         
   2  12   4          4.47          8.26         2.10 o                         
   3  12   4         28.70         19.85         3.20 o                         
  -4  -8   5          0.09          2.20         1.95 o                         
  -3  -8   5        197.04        182.13        10.36 o                         
  -2  -8   5          4.51          7.18         1.43 o                         
  -1  -8   5        144.12        137.15        11.66 o                         
   0  -8   5         50.70         58.75         5.36 o                         
   1  -8   5         35.04         44.45         4.26 o                         
   2  -8   5        376.53        415.16        18.98 o                         
  -5  -7   5          6.13          5.17         1.73 o                         
  -4  -7   5          1.62          6.30         2.01 o                         
  -3  -7   5        122.55        123.95         5.56 o                         
  -2  -7   5        603.49        589.04        16.20 o                         
  -1  -7   5        287.92        250.86        11.04 o                         
   0  -7   5        216.94        212.12         9.89 o                         
   1  -7   5        137.13        133.74         5.21 o                         
   2  -7   5        130.30        115.22         9.08 o                         
   3  -7   5          5.93          7.02         2.21 o                         
   4  -7   5        581.47        473.88        49.43 o                         
  -6  -6   5        372.03        376.34         9.96 o                         
  -5  -6   5         33.60         35.99         2.69 o                         
  -4  -6   5        165.52        171.94         6.26 o                         
  -3  -6   5         36.84         39.70         4.71 o                         
  -2  -6   5        137.23        134.72         6.41 o                         
  -1  -6   5          5.16          9.81         3.13 o                         
   0  -6   5        532.44        522.05        15.68 o                         
   1  -6   5          1.80          6.82         2.54 o                         
   2  -6   5        117.57        125.12         4.76 o                         
   3  -6   5          9.01         11.52         2.22 o                         
   4  -6   5        280.89        256.10        21.22 o                         
   5  -6   5        140.74        116.77         8.70 o                         
  -7  -5   5          3.48          4.79         1.38 o                         
  -6  -5   5         44.49         56.16         3.33 o                         
  -5  -5   5         12.78         12.22         2.53 o                         
  -4  -5   5       1005.09       1005.77        26.97 o                         
  -3  -5   5         19.61         22.33         2.87 o                         
  -2  -5   5          5.99          9.24         2.39 o                         
  -1  -5   5         21.49         27.52         4.23 o                         
   0  -5   5        427.88        420.62        11.21 o                         
   1  -5   5        182.62        167.92         5.86 o                         
   2  -5   5         71.37         72.53         3.57 o                         
   3  -5   5        106.98        115.46         5.55 o                         
   4  -5   5          2.44          5.33         2.10 o                         
   5  -5   5         42.46         54.25         3.80 o                         
   6  -5   5        336.08        338.45        10.26 o                         
  -7  -4   5         12.09          9.82         2.10 o                         
  -6  -4   5        974.36        996.85        24.72 o                         
  -5  -4   5         19.60         25.27         2.81 o                         
  -4  -4   5        167.81        172.03         6.23 o                         
  -3  -4   5        205.51        202.04         7.31 o                         
  -2  -4   5        131.06        141.74         5.72 o                         
  -1  -4   5        130.48        126.12         4.38 o                         
   0  -4   5         63.66         66.24         3.73 o                         
   1  -4   5       1386.10       1352.60        30.15 o                         
   2  -4   5       1009.09        988.98        22.88 o                         
   3  -4   5        138.75        160.17         6.70 o                         
   4  -4   5          2.03          8.85         2.72 o                         
   5  -4   5         20.64         30.46         3.19 o                         
   6  -4   5         76.53         68.80         4.46 o                         
   7  -4   5        717.35        754.69        27.15 o                         
  -8  -3   5         64.93         63.80         3.09 o                         
  -7  -3   5         11.76         12.73         2.07 o                         
  -6  -3   5        153.34        158.18         6.26 o                         
  -5  -3   5       1340.40       1314.18        33.62 o                         
  -4  -3   5         21.30         27.70         3.20 o                         
  -3  -3   5        730.44        711.74        17.68 o                         
  -2  -3   5          4.70          7.81         1.81 o                         
  -1  -3   5        212.09        188.79         5.29 o                         
   0  -3   5         45.00         48.06         1.54 o                         
   1  -3   5       3424.84       3381.29        82.88 o                         
   2  -3   5        750.07        815.33        20.54 o                         
   3  -3   5        639.84        642.74        15.44 o                         
   4  -3   5          0.09         -1.71         1.83 o                         
   5  -3   5        159.72        175.48         6.40 o                         
   6  -3   5         25.18         27.53         3.18 o                         
   7  -3   5        243.64        262.09         9.85 o                         
  -8  -2   5        116.46        123.84         4.87 o                         
  -7  -2   5         50.40         59.22         3.94 o                         
  -6  -2   5         53.67         48.41         3.44 o                         
  -5  -2   5        152.40        157.46         8.45 o                         
  -4  -2   5        119.75        110.10         4.88 o                         
  -3  -2   5        718.10        695.72        17.31 o                         
  -2  -2   5        469.18        439.20         6.84 o                         
  -1  -2   5       1746.16       1638.58        22.65 o                         
   0  -2   5         41.00         37.80         1.15 o                         
   1  -2   5        291.89        249.63         4.53 o                         
   2  -2   5        811.96        797.95        21.16 o                         
   3  -2   5       1115.62       1096.79        26.47 o                         
   4  -2   5          2.71          0.50         1.91 o                         
   5  -2   5         16.37         21.82         2.84 o                         
   6  -2   5         94.06         91.60         4.64 o                         
   7  -2   5          1.13          7.27         2.30 o                         
   8  -2   5         99.53        110.39        10.44 o                         
  -8  -1   5         39.09         36.67         2.53 o                         
  -7  -1   5        177.40        178.17         6.51 o                         
  -6  -1   5          3.18          0.71         2.65 o                         
  -5  -1   5        279.55        250.39         9.06 o                         
  -4  -1   5        215.81        180.45        10.34 o                         
  -3  -1   5       1204.96       1152.36        29.00 o                         
  -2  -1   5          0.55          2.37         1.11 o                         
  -1  -1   5       2085.41       2038.99        29.21 o                         
   0  -1   5       2026.51       2029.42        28.71 o                         
   1  -1   5        653.21        642.02        11.25 o                         
   2  -1   5          4.28          9.68         1.67 o                         
   3  -1   5        879.49        798.73        23.37 o                         
   4  -1   5        872.17        958.09        23.68 o                         
   5  -1   5        502.59        543.28        15.14 o                         
   6  -1   5        178.27        192.63         6.89 o                         
   7  -1   5         50.57         51.32         4.77 o                         
   8  -1   5         91.70         90.47         4.79 o                         
  -8   0   5        464.48        466.62        15.05 o                         
  -7   0   5          0.50          0.37         1.68 o                         
  -6   0   5        200.72        199.30         7.51 o                         
  -5   0   5        326.97        295.36        10.71 o                         
  -4   0   5        331.63        307.24        12.08 o                         
  -3   0   5       1035.82       1006.17        18.92 o                         
  -2   0   5       1795.48       1744.94        24.95 o                         
  -1   0   5        624.24        650.12         8.43 o                         
   0   0   5        646.48        601.61         9.46 o                         
   1   0   5        461.94        474.83         7.65 o                         
   2   0   5       1380.69       1368.84        39.68 o                         
   3   0   5         40.98         50.17         1.72 o                         
   4   0   5       1102.52       1084.31        37.13 o                         
   5   0   5          1.63         10.06         3.58 o                         
   6   0   5        447.02        500.83        18.02 o                         
   7   0   5         28.57         28.24         2.96 o                         
   8   0   5        125.86        132.94         6.56 o                         
   9   0   5         78.33         68.28        11.09 o                         
  -8   1   5        576.78        583.31        18.63 o                         
  -7   1   5         27.45         30.09         3.72 o                         
  -6   1   5        508.57        462.62        23.59 o                         
  -5   1   5         77.16         77.32         3.85 o                         
  -4   1   5        203.89        186.70         5.84 o                         
  -3   1   5        432.42        415.92        13.02 o                         
  -2   1   5       2122.94       2024.94        53.37 o                         
  -1   1   5         45.13         53.00         2.11 o                         
   0   1   5         36.94         46.28         1.24 o                         
   1   1   5         12.47         16.14         1.51 o                         
   2   1   5        784.04        767.16        18.49 o                         
   3   1   5         66.21         55.86         1.65 o                         
   4   1   5       1030.02        973.42        14.43 o                         
   5   1   5       1037.34       1052.96        23.00 o                         
   6   1   5         80.91         81.09         4.33 o                         
   7   1   5          6.72         13.81         3.23 o                         
   8   1   5        376.13        375.68        16.48 o                         
   9   1   5         29.98         29.97         2.81 o                         
  -7   2   5         10.44         12.08         2.40 o                         
  -6   2   5        418.04        380.24        15.90 o                         
  -5   2   5         34.39         35.94         2.43 o                         
  -4   2   5        184.07        182.35         5.04 o                         
  -3   2   5        315.43        304.32         7.04 o                         
  -2   2   5        528.83        512.01        13.92 o                         
  -1   2   5        259.28        243.29         7.44 o                         
   0   2   5        188.68        123.75         2.40 o                         
   1   2   5        870.66        804.40        13.66 o                         
   2   2   5        218.19        182.02         3.99 o                         
   3   2   5        303.76        270.69         4.79 o                         
   4   2   5       1271.19       1285.14        22.52 o                         
   5   2   5        768.38        744.61        16.56 o                         
   6   2   5         23.05         25.00         2.42 o                         
   7   2   5        158.62        164.63         7.70 o                         
   8   2   5         20.20         20.40         4.29 o                         
   9   2   5        202.40        198.77        10.12 o                         
  -8   3   5        143.46        121.73         6.22 o                         
  -7   3   5        362.19        379.09        30.14 o                         
  -6   3   5         29.72         46.71         5.19 o                         
  -5   3   5        276.36        272.19        12.28 o                         
  -4   3   5        222.76        248.10        10.97 o                         
  -3   3   5       1158.12       1175.58        24.17 o                         
  -2   3   5        383.89        360.99        12.71 o                         
  -1   3   5       1599.78       1542.95        33.38 o                         
   0   3   5         32.18         18.22         0.80 o                         
   1   3   5          5.05         26.91         0.95 o                         
   2   3   5        998.55       1184.95        16.93 o                         
   3   3   5       1879.17       1759.61        28.66 o                         
   4   3   5         17.13         18.92         1.27 o                         
   5   3   5       1649.24       1669.50        40.94 o                         
   6   3   5         22.07         23.87         2.41 o                         
   7   3   5        265.93        275.40         9.91 o                         
   8   3   5        157.45        165.87         7.08 o                         
   9   3   5         17.03         16.37         3.17 o                         
  -7   4   5        109.49        112.59         6.07 o                         
  -6   4   5         81.34         91.71         7.28 o                         
  -5   4   5        336.79        382.43        16.15 o                         
  -4   4   5         47.18         41.18         4.70 o                         
  -3   4   5        655.38        670.42        23.14 o                         
  -2   4   5          6.72         13.02         1.60 o                         
  -1   4   5       4957.18       5050.50       153.15 o                         
   0   4   5        180.77        195.65         4.29 o                         
   1   4   5       1042.85        929.95        18.82 o                         
   2   4   5        214.64        197.14         4.80 o                         
   3   4   5          1.91         16.51         1.66 o                         
   4   4   5        267.12        258.25        11.71 o                         
   5   4   5        602.20        614.06        17.61 o                         
   6   4   5        235.75        264.01        11.03 o                         
   7   4   5        468.08        475.96        16.23 o                         
   8   4   5        444.43        451.60        18.55 o                         
   9   4   5         38.87         35.04         4.47 o                         
  -7   5   5        223.95        230.68         8.98 o                         
  -6   5   5          9.24         11.94         3.82 o                         
  -5   5   5       1493.74       1467.09       154.33 o                         
  -4   5   5         54.23         51.13         5.36 o                         
  -3   5   5       1260.94       1310.49        48.98 o                         
  -2   5   5        129.97        132.52        15.78 o                         
  -1   5   5        252.86        225.44         6.93 o                         
   0   5   5         64.83         58.87         1.80 o                         
   1   5   5       4130.74       3995.38        97.40 o                         
   2   5   5        511.08        495.26        14.81 o                         
   3   5   5         40.70         35.67         1.47 o                         
   4   5   5       1680.11       1715.52        54.50 o                         
   5   5   5        478.04        488.04        16.19 o                         
   6   5   5        244.39        257.86         9.76 o                         
   7   5   5        687.54        724.47        23.14 o                         
   8   5   5        869.05        903.79        28.35 o                         
   9   5   5          4.13          4.55         2.01 o                         
  -7   6   5        119.55        133.52         5.76 o                         
  -6   6   5         67.50         76.80         5.33 o                         
  -5   6   5        368.40        432.06        30.45 o                         
  -4   6   5        275.79        325.08        14.33 o                         
  -3   6   5        239.30        254.49        11.28 o                         
  -2   6   5       1014.24       1025.55        35.95 o                         
  -1   6   5        253.12        251.01         7.13 o                         
   0   6   5        376.40        342.13         5.75 o                         
   1   6   5        876.66        799.30        18.93 o                         
   2   6   5        908.44        876.42        28.23 o                         
   3   6   5         16.31         16.28         1.95 o                         
   4   6   5        136.21        131.21        12.89 o                         
   5   6   5       1298.49       1362.04        44.19 o                         
   6   6   5       1948.94       2067.66        71.16 o                         
   7   6   5        184.35        190.65         9.74 o                         
   8   6   5       1394.87       1455.64        43.87 o                         
   9   6   5          0.00          2.66         1.60 o                         
  -6   7   5         11.10         19.85         7.58 o                         
  -5   7   5        227.10        253.91        12.61 o                         
  -4   7   5        212.58        294.08        27.86 o                         
  -3   7   5          0.82          4.64         3.42 o                         
  -2   7   5        572.44        544.81        19.64 o                         
  -1   7   5         76.17         72.09         4.53 o                         
   0   7   5       1164.42       1119.19        37.93 o                         
   1   7   5        281.28        290.29        13.45 o                         
   2   7   5       1677.59       1633.70        57.59 o                         
   3   7   5          3.97          3.64         2.65 o                         
   4   7   5         49.24         56.73         4.88 o                         
   5   7   5        153.41        148.02        13.92 o                         
   6   7   5        171.18        191.73         9.37 o                         
   7   7   5        159.76        170.13         8.47 o                         
   8   7   5        438.04        459.51        15.72 o                         
  -5   8   5          1.16          4.06         2.28 o                         
  -4   8   5        246.69        275.56        10.77 o                         
  -3   8   5          5.85          2.71         3.28 o                         
  -2   8   5        276.44        312.78        23.48 o                         
  -1   8   5        220.56        187.61        11.34 o                         
   0   8   5        320.68        263.42        12.57 o                         
   1   8   5        336.22        335.28        16.02 o                         
   2   8   5        545.18        502.68        29.95 o                         
   3   8   5        476.75        455.85        33.10 o                         
   4   8   5        262.81        263.91        11.27 o                         
   5   8   5         24.56         24.61         5.08 o                         
   6   8   5        311.28        347.89        22.27 o                         
   7   8   5        345.40        367.85        23.18 o                         
   8   8   5        406.44        433.13        27.99 o                         
  -5   9   5        142.04        152.36        11.34 o                         
  -4   9   5         25.64         24.17         2.66 o                         
  -3   9   5        110.59         99.52         9.55 o                         
  -2   9   5        214.39        228.90        13.31 o                         
  -1   9   5        420.56        416.64        27.36 o                         
   0   9   5         31.51         26.38         4.44 o                         
   2   9   5        236.37        212.02        12.57 o                         
   3   9   5        855.06        762.15        39.08 o                         
   4   9   5        185.24        155.44         7.79 o                         
   5   9   5        414.74        429.78        16.53 o                         
   6   9   5          2.19         14.26         5.59 o                         
   7   9   5         17.73         29.36         4.93 o                         
  -3  10   5        335.23        321.60        15.16 o                         
  -2  10   5         44.07         43.39         5.30 o                         
  -1  10   5        291.40        266.62        19.11 o                         
   0  10   5          4.75          3.20         3.08 o                         
   2  10   5         85.19         59.54         6.16 o                         
   3  10   5        891.13        928.56        46.72 o                         
   4  10   5         46.64         50.05         6.53 o                         
   5  10   5        871.47        807.37       115.62 o                         
   6  10   5        267.44        278.03        26.44 o                         
   7  10   5         13.54         18.83         3.39 o                         
  -2  11   5          0.28          6.66         2.47 o                         
  -1  11   5        294.25        217.32        10.60 o                         
   0  11   5         89.43         62.62         5.18 o                         
   2  11   5          0.26          4.56         4.44 o                         
   3  11   5        333.17        333.93        16.52 o                         
   4  11   5        194.74        189.58        11.46 o                         
   5  11   5        611.69        713.34        34.51 o                         
  -1  -8   6         49.71         27.46        11.96 o                         
  -4  -7   6         67.22         67.37         3.13 o                         
  -3  -7   6        105.14        105.61         5.24 o                         
  -2  -7   6        247.26        223.72         8.27 o                         
  -1  -7   6        239.52        208.39         7.90 o                         
   0  -7   6        106.44         93.12        10.35 o                         
   1  -7   6         53.25         55.75         5.41 o                         
   2  -7   6         21.89         21.11         3.26 o                         
   3  -7   6        162.68        132.50        24.53 o                         
  -5  -6   6        175.16        176.85         4.96 o                         
  -4  -6   6        170.44        164.63         6.74 o                         
  -3  -6   6        171.24        186.97         7.15 o                         
  -2  -6   6         90.66         87.27         6.06 o                         
  -1  -6   6          7.82         10.79         2.36 o                         
   0  -6   6         71.63         75.36         3.78 o                         
   1  -6   6          0.19          0.46         1.52 o                         
   2  -6   6        169.52        174.84         6.16 o                         
   3  -6   6          0.14          6.14         2.94 o                         
   4  -6   6         49.86         58.87         4.81 o                         
  -6  -5   6         42.04         51.65         3.13 o                         
  -5  -5   6        289.76        296.05         7.96 o                         
  -4  -5   6        616.10        628.84        16.07 o                         
  -3  -5   6         45.86         43.14         3.14 o                         
  -2  -5   6        411.83        395.20        14.89 o                         
  -1  -5   6        139.98        139.84         6.77 o                         
   0  -5   6        395.71        388.58        12.79 o                         
   1  -5   6        643.10        600.70        28.32 o                         
   2  -5   6        223.38        229.22         8.13 o                         
   3  -5   6        215.86        187.22        11.41 o                         
   4  -5   6         24.55         29.70         2.95 o                         
   5  -5   6          1.90          3.12         2.41 o                         
  -7  -4   6          8.19         10.94         1.80 o                         
  -6  -4   6        770.51        797.12        18.65 o                         
  -5  -4   6         96.99        113.40         6.54 o                         
  -4  -4   6        841.87        858.46        22.31 o                         
  -3  -4   6          0.83          0.16         2.04 o                         
  -2  -4   6        222.58        220.78         9.73 o                         
  -1  -4   6          0.03         -0.65         3.15 o                         
   0  -4   6        373.70        360.74        13.49 o                         
   1  -4   6        603.84        595.06        21.83 o                         
   2  -4   6       1380.68       1391.96        37.58 o                         
   3  -4   6        385.04        374.35        11.92 o                         
   4  -4   6         97.44        112.60         4.79 o                         
   5  -4   6        358.13        355.24        11.04 o                         
   6  -4   6        220.52        240.55         8.26 o                         
  -7  -3   6         95.75        102.47         4.29 o                         
  -6  -3   6          4.24          3.72         1.82 o                         
  -5  -3   6        751.53        750.36        18.90 o                         
  -4  -3   6        451.82        456.19        13.79 o                         
  -3  -3   6        137.39        141.06         5.36 o                         
  -2  -3   6        221.38        228.90         6.95 o                         
  -1  -3   6         29.42         36.58         2.73 o                         
   0  -3   6        468.13        435.08        16.07 o                         
   1  -3   6        321.65        327.76         8.40 o                         
   2  -3   6         20.56         21.01         2.81 o                         
   3  -3   6        334.12        360.18        10.09 o                         
   4  -3   6          7.71         10.90         2.40 o                         
   5  -3   6        556.92        558.52        16.85 o                         
   6  -3   6         24.75         39.15         3.16 o                         
   7  -3   6        483.18        490.42        24.90 o                         
  -7  -2   6         36.21         43.16         3.53 o                         
  -6  -2   6        115.51        122.04         5.62 o                         
  -5  -2   6         26.72         29.94         3.47 o                         
  -4  -2   6         44.41         41.09         3.13 o                         
  -3  -2   6        208.82        196.72         6.74 o                         
  -2  -2   6        302.08        301.37         8.29 o                         
  -1  -2   6        521.43        498.90        10.01 o                         
   0  -2   6          0.29          1.90         0.96 o                         
   1  -2   6        894.25        850.74        16.69 o                         
   2  -2   6        164.57        172.85         5.43 o                         
   3  -2   6        495.54        510.73        13.12 o                         
   4  -2   6        301.60        325.24         9.65 o                         
   5  -2   6        135.69        136.68         5.90 o                         
   6  -2   6          3.51          7.42         2.26 o                         
   7  -2   6        282.94        277.50        14.53 o                         
   8  -2   6          2.50          4.10         2.65 o                         
  -7  -1   6        583.27        587.22        15.51 o                         
  -6  -1   6          1.54          8.45         3.18 o                         
  -5  -1   6        138.01        147.42         6.32 o                         
  -4  -1   6         39.90         38.16         4.59 o                         
  -3  -1   6       1068.82       1014.10        29.71 o                         
  -2  -1   6        127.43        130.21         4.72 o                         
  -1  -1   6       1611.69       1490.67        24.82 o                         
   0  -1   6          0.82          4.01         0.92 o                         
   1  -1   6        281.89        264.03         4.55 o                         
   2  -1   6         36.42         41.18         3.22 o                         
   3  -1   6        843.12        867.15        20.44 o                         
   4  -1   6         88.31         97.59         4.71 o                         
   5  -1   6        523.87        570.85        16.37 o                         
   6  -1   6        170.54        172.10         6.78 o                         
   7  -1   6         11.04         17.90         3.06 o                         
   8  -1   6         16.09         15.69         2.09 o                         
  -8   0   6         56.60         88.63        10.85 o                         
  -7   0   6        800.92        817.24        48.55 o                         
  -6   0   6         33.59         33.54         3.23 o                         
  -5   0   6        247.73        240.57         8.26 o                         
  -4   0   6          3.09         13.88         2.82 o                         
  -3   0   6        214.82        186.67         4.58 o                         
  -2   0   6       2801.73       2780.60        50.93 o                         
  -1   0   6        823.48        762.90        10.26 o                         
   0   0   6        240.90        243.52         3.63 o                         
   1   0   6        416.36        407.26         6.10 o                         
   2   0   6        194.82        191.47         5.53 o                         
   3   0   6        517.80        500.06        10.70 o                         
   4   0   6        984.81        956.07        31.91 o                         
   5   0   6          0.36          2.03         2.54 o                         
   6   0   6        452.66        448.21        12.76 o                         
   7   0   6         74.02         71.15         4.48 o                         
   8   0   6        275.87        266.95        11.56 o                         
  -8   1   6        212.76        270.20        19.85 o                         
  -7   1   6        384.05        369.52        30.14 o                         
  -6   1   6        649.23        551.38        39.85 o                         
  -5   1   6        654.09        604.07        19.25 o                         
  -4   1   6          3.91          4.09         1.77 o                         
  -3   1   6        509.01        469.10        10.47 o                         
  -2   1   6        503.12        446.00         8.78 o                         
  -1   1   6         24.71         45.95         1.67 o                         
   0   1   6       1926.55       1988.59        36.83 o                         
   1   1   6         67.24         85.23         2.21 o                         
   2   1   6        350.50        360.24         9.23 o                         
   3   1   6        228.75        232.09         5.86 o                         
   4   1   6       3074.60       3097.69        84.49 o                         
   5   1   6         23.92         29.06         2.45 o                         
   6   1   6        717.55        735.45        19.56 o                         
   7   1   6        168.78        168.75         6.40 o                         
   8   1   6        367.41        362.29        16.65 o                         
   9   1   6         39.99         33.05         2.24 o                         
  -7   2   6         47.50         35.91         6.24 o                         
  -6   2   6        481.82        422.67        24.20 o                         
  -5   2   6         81.35         85.15         6.62 o                         
  -4   2   6        674.42        605.06        30.57 o                         
  -3   2   6        167.71        151.80         4.16 o                         
  -2   2   6        322.90        307.57         7.50 o                         
  -1   2   6         75.64         78.42         3.71 o                         
   0   2   6       3016.51       3029.17        76.37 o                         
   1   2   6       1432.88       1526.03        31.13 o                         
   2   2   6       1169.13       1151.17        26.84 o                         
   3   2   6        130.32        123.73         2.64 o                         
   4   2   6       2083.47       2077.31        48.71 o                         
   5   2   6         54.38         55.57         3.10 o                         
   6   2   6       2808.14       2952.45       102.48 o                         
   7   2   6        291.90        299.13        11.47 o                         
   8   2   6         48.72         48.45         3.78 o                         
   9   2   6        168.22        146.61         9.37 o                         
  -7   3   6          0.24          1.90         2.05 o                         
  -6   3   6        150.09        168.15         8.92 o                         
  -5   3   6         22.26         35.21         7.40 o                         
  -4   3   6        501.67        467.72        33.02 o                         
  -3   3   6          2.36          3.21         1.84 o                         
  -2   3   6        732.72        687.93        23.47 o                         
  -1   3   6        319.41        321.27         8.04 o                         
   0   3   6        726.20        743.70        25.86 o                         
   1   3   6        326.05        303.92         5.66 o                         
   2   3   6       1326.85       1238.10        21.77 o                         
   3   3   6       1059.15       1016.42        33.52 o                         
   4   3   6        836.21        785.01        24.44 o                         
   5   3   6         47.60         48.83         2.87 o                         
   6   3   6       1794.93       1717.84        53.14 o                         
   7   3   6        296.53        316.96        11.37 o                         
   8   3   6        637.18        651.83        25.71 o                         
   9   3   6         55.24         49.05         6.07 o                         
  -7   4   6         11.27          9.73         2.78 o                         
  -6   4   6        191.98        194.14        10.33 o                         
  -5   4   6         46.81         59.03        11.77 o                         
  -4   4   6        297.74        303.95        15.74 o                         
  -3   4   6        730.71        736.70        39.44 o                         
  -2   4   6       1021.74        927.51        35.34 o                         
  -1   4   6        176.85        174.96         4.88 o                         
   0   4   6        428.86        421.79        13.97 o                         
   1   4   6       1225.39       1185.08        25.66 o                         
   2   4   6       1503.70       1520.14        25.91 o                         
   3   4   6       1111.41       1089.57        26.72 o                         
   4   4   6        448.73        445.01        16.35 o                         
   5   4   6        876.14        919.73        28.51 o                         
   6   4   6        790.16        786.46        25.59 o                         
   7   4   6         51.99         54.43         4.94 o                         
   8   4   6        663.19        683.90        19.78 o                         
   9   4   6        374.59        377.31        19.72 o                         
  -7   5   6         66.10         66.88         3.98 o                         
  -6   5   6          0.20          3.70         4.07 o                         
  -5   5   6        545.22        489.47        46.72 o                         
  -4   5   6        225.23        236.96        17.75 o                         
  -3   5   6       1602.84       1689.57        66.93 o                         
  -2   5   6         94.28         86.82         5.86 o                         
  -1   5   6       1252.88       1160.35        52.97 o                         
   0   5   6        853.09        805.37        18.87 o                         
   1   5   6        760.93        729.63        15.79 o                         
   2   5   6         31.23         33.89         2.45 o                         
   3   5   6        610.07        569.27        22.04 o                         
   4   5   6        432.52        421.64        13.46 o                         
   5   5   6        326.61        362.75        14.50 o                         
   6   5   6          0.52          3.21         2.59 o                         
   7   5   6        842.08        859.60        28.11 o                         
   8   5   6          2.93          2.39         2.50 o                         
   9   5   6        126.52        132.10         7.22 o                         
  -6   6   6          1.20          3.60         2.35 o                         
  -5   6   6        387.84        444.65        19.08 o                         
  -4   6   6        151.62        141.48         8.45 o                         
  -3   6   6        119.04        142.41         9.24 o                         
  -2   6   6        227.50        220.70        11.21 o                         
  -1   6   6        536.15        473.00        39.81 o                         
   0   6   6        203.44        202.73        14.75 o                         
   1   6   6       1190.54       1162.71        29.77 o                         
   2   6   6        287.49        289.24        16.98 o                         
   3   6   6        162.28        154.65        25.08 o                         
   4   6   6        265.07        244.53        20.87 o                         
   5   6   6        218.27        214.62         8.39 o                         
   6   6   6        193.32        207.97        10.98 o                         
   7   6   6        461.52        483.67        18.92 o                         
   8   6   6        269.41        276.28         9.01 o                         
   9   6   6         13.25         16.32         2.60 o                         
  -6   7   6          0.37          0.18         5.24 o                         
  -5   7   6        443.53        457.86        16.18 o                         
  -4   7   6        531.58        536.97        20.57 o                         
  -3   7   6        165.26        175.41        10.49 o                         
  -2   7   6        100.71         84.93         7.09 o                         
  -1   7   6         91.72         82.96         9.68 o                         
   0   7   6        559.63        497.74        24.16 o                         
   1   7   6       1514.64       1349.01        64.10 o                         
   2   7   6       1547.97       1421.38        87.46 o                         
   3   7   6          0.93         -0.19         1.91 o                         
   4   7   6        337.08        353.89        14.57 o                         
   5   7   6        312.40        306.27        21.48 o                         
   6   7   6        404.77        444.69        22.03 o                         
   7   7   6         19.72         27.86         6.25 o                         
   8   7   6        552.98        591.19        17.95 o                         
  -5   8   6         37.21         42.84         7.21 o                         
  -4   8   6        317.56        305.47        11.30 o                         
  -3   8   6         43.11         43.63         7.16 o                         
  -2   8   6       1389.86       1222.59        45.24 o                         
  -1   8   6        151.76        130.88         6.44 o                         
   2   8   6       3365.27       2982.65       178.61 o                         
   3   8   6        285.23        246.49        11.71 o                         
   4   8   6        957.28        970.81        38.92 o                         
   5   8   6          0.65          3.55         3.07 o                         
   6   8   6        809.94        888.30        33.58 o                         
   7   8   6         16.53         18.44         3.00 o                         
   8   8   6        514.86        553.25        17.82 o                         
  -4   9   6        122.56        127.13         5.09 o                         
  -3   9   6          0.94          0.12         1.85 o                         
  -2   9   6        830.02        704.46        33.77 o                         
  -1   9   6        102.06         70.88         6.53 o                         
   3   9   6        271.32        235.81        13.81 o                         
   4   9   6       2767.60       2556.87       113.84 o                         
   5   9   6        105.74        103.98         6.72 o                         
   6   9   6         43.45         49.52         4.97 o                         
   7   9   6         28.23         33.51         4.01 o                         
  -3  10   6         48.77         38.95         4.07 o                         
  -2  10   6        452.66        374.36        17.50 o                         
  -1  10   6         88.55         47.58         4.93 o                         
   3  10   6          1.72          1.97         2.84 o                         
   4  10   6       1101.54       1120.85        58.55 o                         
   5  10   6         15.71         15.65         3.91 o                         
   6  10   6        187.19        202.71        21.14 o                         
   3  11   6         72.32         46.22         5.05 o                         
   4  11   6         11.12         14.05         5.92 o                         
  -2  -7   7         62.04         48.94        10.79 o                         
  -1  -7   7        193.41        159.26        13.62 o                         
   0  -7   7          0.04          0.54         1.39 o                         
   1  -7   7        272.96        234.73        48.75 o                         
  -4  -6   7          6.60          6.72         1.76 o                         
  -3  -6   7        217.14        209.25        17.59 o                         
  -2  -6   7         10.43         12.14         2.47 o                         
  -1  -6   7         50.62         57.65         8.67 o                         
   0  -6   7         75.79         78.95         4.88 o                         
   1  -6   7       1024.76        946.55        70.60 o                         
   2  -6   7        136.38        109.82         7.29 o                         
   3  -6   7        247.08        215.29        14.40 o                         
  -5  -5   7       1004.27       1024.07        33.15 o                         
  -4  -5   7         38.32         40.78         2.93 o                         
  -3  -5   7        341.24        359.09        12.44 o                         
  -2  -5   7          0.48          2.55         2.09 o                         
  -1  -5   7         43.10         47.42         7.01 o                         
   0  -5   7         43.55         49.79         5.47 o                         
   1  -5   7        350.56        340.95        11.74 o                         
   2  -5   7       1045.35        984.51        27.84 o                         
   3  -5   7        586.38        549.14        14.91 o                         
   4  -5   7         29.55         27.97         2.95 o                         
   5  -5   7         73.58         76.74         3.94 o                         
  -6  -4   7        193.90        202.55         9.09 o                         
  -5  -4   7          7.95          9.01         1.78 o                         
  -4  -4   7        637.85        646.48        16.44 o                         
  -3  -4   7        236.66        248.73         8.20 o                         
  -2  -4   7        278.79        289.04        10.91 o                         
  -1  -4   7        147.87        164.23        12.68 o                         
   0  -4   7          0.42          3.18         2.66 o                         
   1  -4   7        104.73         95.72         5.16 o                         
   2  -4   7        774.83        723.12        26.53 o                         
   3  -4   7         34.89         38.69         2.94 o                         
   4  -4   7        151.01        152.43         5.65 o                         
   5  -4   7          0.23          4.47         1.53 o                         
   6  -4   7         81.44         71.36         3.22 o                         
  -6  -3   7         72.13         69.62         4.29 o                         
  -5  -3   7         85.78         86.56         3.99 o                         
  -4  -3   7        151.51        152.21         7.58 o                         
  -3  -3   7         12.71         14.84         2.55 o                         
  -2  -3   7        115.43        113.99         5.53 o                         
  -1  -3   7         92.74         91.67         5.12 o                         
   0  -3   7        564.53        540.45        36.91 o                         
   1  -3   7        173.13        162.79         6.17 o                         
   2  -3   7          3.68          7.77         2.19 o                         
   3  -3   7        402.52        371.52        11.83 o                         
   4  -3   7        967.07        934.27        23.94 o                         
   5  -3   7          0.54          1.05         2.57 o                         
   6  -3   7        106.88        108.92         4.58 o                         
  -7  -2   7         10.37         13.62         1.76 o                         
  -6  -2   7        143.92        143.53         5.66 o                         
  -5  -2   7          0.65          4.21         1.74 o                         
  -4  -2   7        233.74        225.35        11.49 o                         
  -3  -2   7        610.37        605.88        16.25 o                         
  -2  -2   7       1019.85        974.83        32.97 o                         
  -1  -2   7         68.64         65.46         3.24 o                         
   0  -2   7        811.38        795.09        19.56 o                         
   1  -2   7        129.44        124.92         6.75 o                         
   2  -2   7        454.72        470.79        12.06 o                         
   3  -2   7        730.64        729.82        20.71 o                         
   4  -2   7        341.18        347.72        10.09 o                         
   5  -2   7        864.61        878.60        24.94 o                         
   6  -2   7        538.09        544.65        14.54 o                         
   7  -2   7         88.60         90.48         3.73 o                         
  -7  -1   7         42.02         45.85         3.00 o                         
  -6  -1   7        107.46        109.17         5.21 o                         
  -5  -1   7        238.15        239.36         9.53 o                         
  -4  -1   7        103.11        100.45         5.49 o                         
  -3  -1   7        699.02        714.84        18.27 o                         
  -2  -1   7        622.43        606.50        23.01 o                         
  -1  -1   7       3706.46       3577.86       141.05 o                         
   0  -1   7        171.25        178.67         8.28 o                         
   1  -1   7        190.62        182.28         6.26 o                         
   2  -1   7       1348.23       1321.55        45.38 o                         
   3  -1   7        909.12        954.20        23.76 o                         
   4  -1   7        147.98        146.55        10.69 o                         
   5  -1   7       1834.74       1872.06        57.06 o                         
   6  -1   7          9.45         15.10         3.50 o                         
   7  -1   7        112.29        117.93         4.87 o                         
  -7   0   7        206.68        217.03         5.93 o                         
  -6   0   7        124.11        120.76         5.66 o                         
  -5   0   7        226.80        223.40         7.84 o                         
  -4   0   7          8.26         10.30         2.20 o                         
  -3   0   7        964.42        938.06        24.28 o                         
  -2   0   7         97.01         89.73         3.25 o                         
  -1   0   7       3034.32       2848.13       137.53 o                         
   0   0   7         96.77         96.61         4.41 o                         
   1   0   7       1210.62       1191.18        29.95 o                         
   2   0   7        782.22        777.58        16.23 o                         
   3   0   7        140.35        140.43         6.92 o                         
   4   0   7        623.87        638.90        17.19 o                         
   5   0   7        854.23        874.20        23.16 o                         
   6   0   7        320.09        320.18        11.10 o                         
   7   0   7        199.87        197.09         6.52 o                         
   8   0   7          3.65          9.32         1.77 o                         
  -7   1   7        722.79        615.94       144.41 o                         
  -6   1   7          0.69          2.33         1.66 o                         
  -5   1   7        249.38        226.29         7.72 o                         
  -4   1   7        116.98        109.82         4.39 o                         
  -3   1   7        629.30        613.62        15.36 o                         
  -2   1   7         15.24         14.81         1.92 o                         
  -1   1   7       1235.96       1283.79        31.37 o                         
   0   1   7         36.78         40.17         1.92 o                         
   1   1   7        755.13        766.95        16.65 o                         
   2   1   7        111.80        124.12         3.92 o                         
   3   1   7        624.39        615.14        12.79 o                         
   4   1   7        244.29        250.71         6.79 o                         
   5   1   7        353.70        332.94        10.60 o                         
   6   1   7          1.89          5.90         2.24 o                         
   7   1   7        100.74         95.79         5.34 o                         
   8   1   7        290.53        283.53        18.94 o                         
  -7   2   7        227.34        225.33        13.44 o                         
  -6   2   7         79.86         85.03        20.15 o                         
  -5   2   7        341.45        379.14        14.69 o                         
  -4   2   7         78.04         80.89         4.57 o                         
  -3   2   7         57.82         61.80         6.59 o                         
  -2   2   7         83.52         81.52         5.50 o                         
  -1   2   7        850.18        865.34        58.97 o                         
   0   2   7        566.25        558.52        23.27 o                         
   1   2   7        160.08        161.31         6.87 o                         
   2   2   7          2.62          4.06         1.02 o                         
   3   2   7         32.98         50.52         2.64 o                         
   4   2   7        148.84        151.60         5.41 o                         
   5   2   7         13.05         12.34         2.23 o                         
   6   2   7         44.47         45.92         3.85 o                         
   7   2   7         46.74         42.10         3.44 o                         
   8   2   7        333.52        318.75        16.56 o                         
  -7   3   7          3.91          6.53         2.35 o                         
  -6   3   7        150.02        150.69         9.21 o                         
  -5   3   7        870.70        812.68        30.36 o                         
  -4   3   7         50.06         56.64         3.83 o                         
  -3   3   7         29.98         31.62         3.02 o                         
  -2   3   7        202.02        189.02        14.95 o                         
  -1   3   7        396.84        429.93        22.13 o                         
   0   3   7       1549.01       1601.51        59.95 o                         
   1   3   7        186.72        198.33         9.53 o                         
   2   3   7       2357.05       2389.14        74.16 o                         
   3   3   7          0.00          6.81         1.69 o                         
   4   3   7        485.34        498.51        13.11 o                         
   5   3   7         73.01         76.73         4.81 o                         
   6   3   7         59.26         60.36         4.22 o                         
   7   3   7          3.78          3.41         2.03 o                         
   8   3   7        112.56        122.31         6.97 o                         
  -7   4   7         64.29         60.29         3.33 o                         
  -6   4   7        642.02        723.38        28.93 o                         
  -5   4   7         42.75         45.29         5.88 o                         
  -4   4   7       1495.43       1478.52        62.43 o                         
  -3   4   7        244.96        213.80        11.32 o                         
  -2   4   7       1691.99       1586.20       126.41 o                         
  -1   4   7        274.42        254.13        14.09 o                         
   0   4   7        605.46        651.13        21.66 o                         
   1   4   7        296.17        298.27        11.15 o                         
   2   4   7       3135.43       3107.19       105.25 o                         
   3   4   7        522.44        491.86        20.84 o                         
   4   4   7        422.40        435.27        18.01 o                         
   5   4   7       1116.66       1043.85        41.07 o                         
   6   4   7        897.36        880.75        26.75 o                         
   7   4   7         11.76         12.09         2.85 o                         
   8   4   7        256.20        245.20        19.23 o                         
  -6   5   7        185.24        175.41        12.08 o                         
  -5   5   7        486.54        488.91        18.88 o                         
  -4   5   7       1089.53       1125.99        43.75 o                         
  -3   5   7        375.64        370.33        38.34 o                         
  -2   5   7         52.94         55.18         5.68 o                         
  -1   5   7        110.05        110.80         6.12 o                         
   0   5   7       2118.88       2188.31        84.55 o                         
   1   5   7       1701.29       1695.50        62.41 o                         
   2   5   7       1362.08       1347.96        66.38 o                         
   3   5   7        541.12        529.22        19.93 o                         
   4   5   7        227.08        223.82        15.83 o                         
   5   5   7          7.29          8.86         2.57 o                         
   6   5   7         42.19         41.43         3.88 o                         
   7   5   7        415.33        423.33        13.26 o                         
   8   5   7         41.54         32.73         3.16 o                         
  -6   6   7        162.26        178.80        12.94 o                         
  -5   6   7        351.16        359.65        22.31 o                         
  -4   6   7        638.54        638.45        27.40 o                         
  -3   6   7       1122.25       1091.24        95.10 o                         
  -2   6   7       1064.61        949.76       126.47 o                         
  -1   6   7       1227.08       1079.93        66.81 o                         
   0   6   7        790.90        761.49        38.83 o                         
   1   6   7        317.24        288.66        11.07 o                         
   2   6   7        136.66        115.22        13.81 o                         
   3   6   7       1470.57       1436.77        52.29 o                         
   4   6   7         14.70         13.03         3.23 o                         
   5   6   7          5.13          8.95         2.84 o                         
   6   6   7        319.51        317.21        15.04 o                         
   7   6   7        228.01        229.46         9.02 o                         
   8   6   7          1.12          5.57         2.26 o                         
  -5   7   7        265.29        277.13        24.41 o                         
  -4   7   7          5.66          8.40         2.93 o                         
  -3   7   7        719.59        676.24        61.32 o                         
  -2   7   7        331.44        278.54        44.25 o                         
  -1   7   7        973.06        956.29        59.78 o                         
   0   7   7        751.55        655.65        33.04 o                         
   1   7   7          5.84          6.94         2.31 o                         
   2   7   7        177.34        179.23        11.96 o                         
   3   7   7        479.65        496.64        26.01 o                         
   4   7   7         51.29         51.18         5.58 o                         
   5   7   7        395.19        417.34        28.04 o                         
   6   7   7        102.78        122.66         9.43 o                         
   7   7   7         43.63         44.30         7.14 o                         
   8   7   7        224.26        259.14        11.46 o                         
  -5   8   7        125.52        134.52        31.00 o                         
  -4   8   7          0.05          1.53         2.96 o                         
  -3   8   7        135.82        125.31        21.82 o                         
  -2   8   7        117.33         73.46        10.97 o                         
  -1   8   7        545.77        651.58        40.68 o                         
   2   8   7         71.18         51.40         6.04 o                         
   3   8   7         25.71         26.26         5.30 o                         
   4   8   7        221.23        221.92        17.20 o                         
   5   8   7        436.91        442.53        19.49 o                         
   6   8   7        967.42       1022.85        41.52 o                         
   7   8   7         18.49         21.78         3.53 o                         
  -4   9   7         13.39         13.90         3.94 o                         
  -3   9   7         56.72         29.83         3.94 o                         
  -2   9   7        531.70        478.64        24.53 o                         
   3   9   7         15.47         11.34         3.94 o                         
   4   9   7        233.32        183.62        26.75 o                         
   5   9   7          0.18          2.72         3.27 o                         
   6   9   7        554.01        580.52        20.22 o                         
   7   9   7         53.01         55.57         4.10 o                         
   5  10   7         51.43         54.24         5.30 o                         
   6  10   7        214.91        214.56        12.33 o                         
  -1  -6   8        236.64        274.46        20.71 o                         
   0  -6   8         31.70         27.97         3.20 o                         
   1  -6   8        531.53        511.24        14.64 o                         
  -3  -5   8        193.54        215.71        15.41 o                         
  -2  -5   8          3.44          5.08         1.76 o                         
  -1  -5   8        290.19        321.47        15.84 o                         
   0  -5   8          0.07          1.85         3.39 o                         
   1  -5   8        401.10        446.48        14.86 o                         
   2  -5   8        196.49        168.38        15.04 o                         
   3  -5   8        467.87        434.20        23.55 o                         
  -4  -4   8        258.39        264.42         7.27 o                         
  -3  -4   8        325.65        336.46        28.51 o                         
  -2  -4   8         41.84         38.44         4.06 o                         
  -1  -4   8        165.49        188.14         8.83 o                         
   0  -4   8          8.75         12.69         3.18 o                         
   1  -4   8        611.78        624.63        22.05 o                         
   2  -4   8         25.42         23.10         2.70 o                         
   3  -4   8         65.47         66.63         4.31 o                         
   4  -4   8          3.39          3.33         1.49 o                         
  -5  -3   8        494.66        491.55        31.12 o                         
  -4  -3   8          2.63          3.43         1.76 o                         
  -3  -3   8        598.98        611.29        34.75 o                         
  -2  -3   8         10.57         12.06         2.50 o                         
  -1  -3   8        282.58        285.46        10.32 o                         
   0  -3   8         22.46         22.75         2.89 o                         
   1  -3   8         23.15         24.50         3.86 o                         
   2  -3   8        145.25        143.12         9.09 o                         
   3  -3   8        327.73        325.14        15.98 o                         
   4  -3   8        309.08        315.85         8.60 o                         
   5  -3   8        169.93        166.77         5.48 o                         
  -6  -2   8         63.84         73.49         7.56 o                         
  -5  -2   8        103.52        103.45         5.63 o                         
  -4  -2   8         81.96         79.73        11.19 o                         
  -3  -2   8        187.44        192.22        10.56 o                         
  -2  -2   8        995.54       1021.29        30.97 o                         
  -1  -2   8        219.93        218.43         7.75 o                         
   0  -2   8          0.90          1.27         1.55 o                         
   1  -2   8          3.71          3.85         1.84 o                         
   2  -2   8          0.86          3.01         2.25 o                         
   3  -2   8         27.26         29.77         3.12 o                         
   4  -2   8        740.28        737.06        27.13 o                         
   5  -2   8         47.71         51.26         3.72 o                         
   6  -2   8        276.30        281.23         7.49 o                         
  -6  -1   8        150.14        162.07        10.93 o                         
  -5  -1   8          1.72          4.69         1.95 o                         
  -4  -1   8         32.90         39.06         5.03 o                         
  -3  -1   8         39.93         40.40         4.07 o                         
  -2  -1   8        410.94        407.74        11.78 o                         
  -1  -1   8        318.18        321.12         8.77 o                         
   0  -1   8        191.26        196.24         6.13 o                         
   1  -1   8         69.24         79.41         3.75 o                         
   2  -1   8         89.86         85.21         4.27 o                         
   3  -1   8         26.15         27.96         3.68 o                         
   4  -1   8        422.85        426.90        11.58 o                         
   5  -1   8        180.86        191.82         7.17 o                         
   6  -1   8        123.10        124.98         5.10 o                         
   7  -1   8         96.22         98.13         3.32 o                         
  -6   0   8        130.71        141.17        11.85 o                         
  -5   0   8        317.83        314.23        14.61 o                         
  -4   0   8        119.88        117.76        12.60 o                         
  -3   0   8        138.26        134.16        14.77 o                         
  -2   0   8        380.97        400.20        10.66 o                         
  -1   0   8        376.59        365.65         9.42 o                         
   0   0   8        774.00        787.24        18.70 o                         
   1   0   8        373.66        379.75        11.12 o                         
   2   0   8         63.69         63.68         3.86 o                         
   3   0   8        105.50        106.28         7.89 o                         
   4   0   8          5.02          6.46         2.13 o                         
   5   0   8        379.18        387.83        10.80 o                         
   6   0   8        216.74        228.36         7.10 o                         
   7   0   8        239.66        237.63         6.26 o                         
  -6   1   8         66.79         63.25         4.91 o                         
  -5   1   8        280.48        288.67         8.72 o                         
  -4   1   8         65.53         60.97         4.93 o                         
  -3   1   8        649.67        629.97        17.57 o                         
  -2   1   8         75.62         79.46         6.02 o                         
  -1   1   8        916.90        875.34        53.80 o                         
   0   1   8        276.66        273.06        16.70 o                         
   1   1   8        742.56        737.63        18.54 o                         
   2   1   8         11.58         11.08         1.99 o                         
   3   1   8         84.02         88.49         5.50 o                         
   4   1   8        499.97        472.19        11.49 o                         
   5   1   8         93.62         96.26         5.04 o                         
   6   1   8         24.55         28.61         3.32 o                         
   7   1   8        674.20        676.64        24.11 o                         
   8   1   8          6.91          8.42         4.44 o                         
  -6   2   8         99.71         66.92         6.16 o                         
  -5   2   8         87.41         88.06         6.67 o                         
  -4   2   8        141.71        125.24        13.10 o                         
  -3   2   8        575.82        608.42        21.51 o                         
  -2   2   8         78.44         88.98         6.28 o                         
  -1   2   8        772.63        829.01        29.22 o                         
   0   2   8         11.28         11.30         3.94 o                         
   1   2   8       1173.36       1171.43        32.85 o                         
   2   2   8        297.56        343.14        10.56 o                         
   3   2   8        158.68        133.64         4.84 o                         
   4   2   8        199.48        186.51         6.53 o                         
   5   2   8         51.73         50.36         3.45 o                         
   6   2   8        321.99        292.18        11.64 o                         
   7   2   8        139.08        130.20         7.92 o                         
   8   2   8         90.13         90.69         7.40 o                         
  -6   3   8         20.93         17.06         2.91 o                         
  -5   3   8        474.56        441.39        19.60 o                         
  -4   3   8        234.79        218.02        17.95 o                         
  -3   3   8        247.38        266.30        10.81 o                         
  -2   3   8         49.86         57.52         5.09 o                         
  -1   3   8        541.63        576.33        20.39 o                         
   0   3   8         28.28         33.03         4.33 o                         
   1   3   8        634.97        703.72        25.58 o                         
   2   3   8        807.02        772.69        23.55 o                         
   3   3   8        608.26        634.69        18.47 o                         
   4   3   8        220.64        213.32         7.40 o                         
   5   3   8          0.70          0.98         1.80 o                         
   6   3   8        875.42        868.01        43.54 o                         
   7   3   8        179.08        177.29        18.00 o                         
   8   3   8        454.00        471.24        15.54 o                         
  -6   4   8          3.30          1.48         2.71 o                         
  -5   4   8        249.18        259.12        24.41 o                         
  -4   4   8         82.80         65.03        26.38 o                         
  -3   4   8          2.87          6.61         2.60 o                         
  -2   4   8          4.43         13.31         6.90 o                         
  -1   4   8        156.43        177.63        13.56 o                         
   0   4   8        495.46        486.08        51.65 o                         
   1   4   8        336.44        365.73        16.36 o                         
   2   4   8       1632.81       1696.72        65.63 o                         
   3   4   8         12.57         17.81         2.65 o                         
   4   4   8        334.14        336.50         9.31 o                         
   5   4   8        248.32        254.73        10.57 o                         
   6   4   8         53.85         56.99         5.96 o                         
   7   4   8          5.84         13.21         2.93 o                         
   8   4   8        866.40        605.45        65.76 o                         
  -6   5   8         41.92         40.89        11.77 o                         
  -5   5   8        147.47        124.85        41.97 o                         
  -4   5   8        464.96        421.15        78.58 o                         
  -3   5   8         67.01         53.29        28.97 o                         
  -2   5   8        360.73        334.18        18.30 o                         
  -1   5   8        239.05        246.18        10.10 o                         
   0   5   8          8.91         13.34         3.28 o                         
   1   5   8         29.86         36.60         8.57 o                         
   2   5   8       1601.21       1676.45        64.96 o                         
   3   5   8        252.39        231.48        11.77 o                         
   4   5   8        584.33        556.40        25.84 o                         
   5   5   8         68.04         74.45         4.59 o                         
   6   5   8         13.56         13.01         2.80 o                         
   7   5   8         70.29         76.10         6.14 o                         
   8   5   8        148.73        142.92         7.92 o                         
  -5   6   8         27.15         18.55         4.25 o                         
  -4   6   8        681.79        534.85       171.59 o                         
  -3   6   8        129.76        101.67        43.82 o                         
  -2   6   8        547.92        574.05        32.17 o                         
  -1   6   8          2.69          6.13         3.33 o                         
   0   6   8         39.57         36.09         7.03 o                         
   1   6   8        293.04        290.27        14.61 o                         
   2   6   8        989.39        921.52        79.81 o                         
   3   6   8        440.53        398.41        79.32 o                         
   4   6   8        384.53        421.94        25.39 o                         
   5   6   8        184.35        173.14         7.25 o                         
   6   6   8        427.72        431.79        13.21 o                         
   7   6   8         93.41        103.88         4.98 o                         
   8   6   8          9.40         12.55         3.22 o                         
  -4   7   8        152.41        147.35        58.80 o                         
  -3   7   8        206.00        177.01        12.94 o                         
  -2   7   8        712.32        721.47        47.95 o                         
  -1   7   8        803.17        759.81        40.68 o                         
   0   7   8          6.74          0.62         3.33 o                         
   1   7   8        555.16        471.68        57.07 o                         
   2   7   8        215.30        204.50        14.05 o                         
   3   7   8        679.85        672.41        36.36 o                         
   4   7   8        568.58        581.69        32.42 o                         
   5   7   8       1314.78       1309.47        85.92 o                         
   6   7   8          7.27          9.77         3.23 o                         
   7   7   8        336.71        351.44        10.82 o                         
  -4   8   8          8.89          6.63         4.01 o                         
  -3   8   8        410.65        398.39        20.59 o                         
  -2   8   8        245.04        236.92        20.22 o                         
  -1   8   8        548.69        492.57        26.38 o                         
   0   8   8          4.56          4.44         3.33 o                         
   2   8   8        729.29        628.28        31.19 o                         
   3   8   8        170.86        182.56        18.49 o                         
   4   8   8          0.04          5.05         4.19 o                         
   5   8   8       1319.86       1375.94        50.89 o                         
   6   8   8         59.52         55.98         8.88 o                         
   7   8   8        298.47        297.48        14.44 o                         
  -2   9   8         31.96         25.64         4.68 o                         
   3   9   8         92.52         80.99         7.27 o                         
   4   9   8        608.28        573.80        36.12 o                         
   5   9   8        442.03        458.18        23.17 o                         
   6   9   8        130.05        135.00         6.07 o                         
   4  10   8        165.47         99.35         6.66 o                         
   5  10   8         69.65         61.02         7.52 o                         
  -3  -4   9        123.61        133.67         9.18 o                         
  -2  -4   9         29.15         28.85         4.88 o                         
  -1  -4   9         21.18         30.83         3.31 o                         
   0  -4   9          2.86          9.27         2.57 o                         
   1  -4   9         53.99         66.55         5.12 o                         
   2  -4   9         18.54         21.89         2.83 o                         
   3  -4   9         26.72         38.75         4.62 o                         
  -4  -3   9         92.14         90.53         4.88 o                         
  -3  -3   9         47.62         60.29         3.86 o                         
  -2  -3   9        117.88        113.76         6.01 o                         
  -1  -3   9        735.71        711.26        52.96 o                         
   0  -3   9        510.65        556.54        21.94 o                         
   1  -3   9          5.48          8.06         2.07 o                         
   2  -3   9         10.04          8.83         2.35 o                         
   3  -3   9        241.86        244.74        12.97 o                         
   4  -3   9         64.47         64.50         3.20 o                         
  -4  -2   9          4.77          6.14         1.24 o                         
  -3  -2   9        144.09        150.94         6.88 o                         
  -2  -2   9          6.61         11.79         2.25 o                         
  -1  -2   9         83.79         95.02         4.63 o                         
   0  -2   9       1206.83       1101.73        52.08 o                         
   1  -2   9          6.20          8.45         2.32 o                         
   2  -2   9        338.61        341.28        11.20 o                         
   3  -2   9         11.47         16.46         3.47 o                         
   4  -2   9        137.21        141.69         5.55 o                         
   5  -2   9        145.05        163.35         5.98 o                         
  -5  -1   9         63.33         70.66         3.64 o                         
  -4  -1   9         51.20         58.55         4.02 o                         
  -3  -1   9        163.52        170.75         7.65 o                         
  -2  -1   9        115.48        110.00         5.10 o                         
  -1  -1   9          0.23          3.43         2.30 o                         
   0  -1   9        476.88        482.54        13.57 o                         
   1  -1   9         17.90         24.29         3.38 o                         
   2  -1   9       1690.73       1604.67        68.50 o                         
   3  -1   9          2.36          4.03         2.84 o                         
   4  -1   9        241.81        243.56        13.06 o                         
   5  -1   9         80.00         84.29         4.98 o                         
   6  -1   9        250.55        243.49         9.34 o                         
  -5   0   9          1.58          2.56         1.36 o                         
  -4   0   9        285.03        293.46        26.75 o                         
  -3   0   9         13.04         15.11         3.15 o                         
  -2   0   9        287.42        284.68        17.13 o                         
  -1   0   9         77.84         69.25         3.52 o                         
   0   0   9        310.40        319.65         8.67 o                         
   1   0   9        210.75        211.46         7.01 o                         
   2   0   9        269.53        273.20         7.74 o                         
   3   0   9        626.44        613.19        20.44 o                         
   4   0   9       1142.81       1068.15        54.41 o                         
   5   0   9         30.53         32.11         3.75 o                         
   6   0   9        328.05        326.39         8.40 o                         
  -5   1   9          0.93          4.60         2.31 o                         
  -4   1   9         15.34         19.46         3.84 o                         
  -3   1   9        247.74        233.96        25.76 o                         
  -2   1   9        289.55        292.48        15.23 o                         
  -1   1   9         87.97         85.33         6.82 o                         
   0   1   9        862.81        824.13        35.25 o                         
   1   1   9         17.87         24.95         2.70 o                         
   2   1   9        259.12        251.41         7.93 o                         
   3   1   9         88.27         87.20         6.21 o                         
   4   1   9         66.42         58.35         4.85 o                         
   5   1   9        166.00        155.14        11.46 o                         
   6   1   9        189.68        182.84        11.17 o                         
   7   1   9         50.09         42.92         3.02 o                         
  -5   2   9        365.17        326.43        30.88 o                         
  -4   2   9         79.76         78.95        12.77 o                         
  -3   2   9         10.49         16.88         3.33 o                         
  -2   2   9        225.28        247.87        11.09 o                         
  -1   2   9        480.36        513.93        19.70 o                         
   0   2   9         66.67         73.55         6.02 o                         
   1   2   9        198.45        201.55        10.89 o                         
   2   2   9        317.76        338.41        11.69 o                         
   3   2   9        664.19        680.73        20.29 o                         
   4   2   9         43.19         43.81         4.75 o                         
   5   2   9        856.56        782.55        38.98 o                         
   6   2   9        186.29        177.68        14.48 o                         
   7   2   9        135.08        130.16        11.56 o                         
  -5   3   9        676.77        552.29       100.46 o                         
  -4   3   9        165.70        175.35        15.16 o                         
  -3   3   9        891.99        927.95        32.80 o                         
  -2   3   9        300.16        318.15        13.16 o                         
  -1   3   9        697.89        763.87        28.23 o                         
   0   3   9        102.85        124.98         8.37 o                         
   1   3   9       1174.47       1216.27        46.63 o                         
   2   3   9          4.78          6.02         2.21 o                         
   3   3   9        329.49        350.75        11.35 o                         
   4   3   9        326.01        304.96        10.38 o                         
   5   3   9         13.06         17.81         2.63 o                         
   6   3   9       1160.23       1053.04        26.54 o                         
   7   3   9        763.64        740.89        24.08 o                         
  -5   4   9        154.67        121.92        43.57 o                         
  -4   4   9         70.59         69.63        33.28 o                         
  -3   4   9        906.13        906.19        93.13 o                         
  -2   4   9        707.18        785.14        28.13 o                         
  -1   4   9        510.43        535.90        20.17 o                         
   0   4   9        341.53        348.93        45.85 o                         
   1   4   9       1332.74       1415.90        55.68 o                         
   2   4   9        475.48        490.52        19.61 o                         
   3   4   9       1127.88       1114.40        42.61 o                         
   4   4   9        289.01        259.14        16.00 o                         
   5   4   9          1.47          3.74         1.86 o                         
   6   4   9         11.85         17.11         2.39 o                         
   7   4   9         24.94         24.09         2.39 o                         
  -3   5   9        310.72        355.50        20.83 o                         
  -2   5   9        788.92        825.25        44.38 o                         
  -1   5   9        860.36        865.96        31.10 o                         
   0   5   9         86.45         99.28         7.13 o                         
   1   5   9         68.13         69.15         7.07 o                         
   2   5   9        399.34        404.45        23.30 o                         
   3   5   9        894.60        855.39        40.31 o                         
   4   5   9        570.02        500.17        47.27 o                         
   5   5   9        153.00        131.60        12.70 o                         
   6   5   9        182.53        167.40        13.39 o                         
   7   5   9         32.19         30.97         2.58 o                         
  -4   6   9        132.64        153.59        10.35 o                         
  -3   6   9          0.14         -4.19         4.19 o                         
  -2   6   9        673.05        727.63        39.69 o                         
  -1   6   9        195.16        180.26         9.98 o                         
   0   6   9       1964.95       2046.29        84.37 o                         
   1   6   9          8.34         12.75         4.99 o                         
   2   6   9       1057.50       1045.36       101.88 o                         
   3   6   9        156.19        113.06        17.50 o                         
   4   6   9        569.16        586.25        33.65 o                         
   5   6   9        517.96        502.55        38.83 o                         
   6   6   9        566.43        448.67        32.48 o                         
   7   6   9        139.87        133.46         7.18 o                         
  -4   7   9        134.02        165.42        10.35 o                         
  -3   7   9         80.53         67.80         7.40 o                         
  -2   7   9        545.27        598.58        30.69 o                         
  -1   7   9         46.05         44.50         6.66 o                         
   0   7   9        756.36        725.23        31.86 o                         
   1   7   9         18.70         16.14         4.93 o                         
   2   7   9         12.60         21.81         4.13 o                         
   3   7   9        160.15        157.16        12.33 o                         
   4   7   9        454.28        460.03        26.50 o                         
   5   7   9          0.45         24.53         9.74 o                         
   6   7   9        282.72        198.73        35.19 o                         
   7   7   9        109.22         90.13        20.52 o                         
  -3   8   9          4.35          9.98         3.45 o                         
  -2   8   9        190.63        208.56        17.75 o                         
  -1   8   9        104.79        100.09         8.51 o                         
   0   8   9        201.15        187.24        11.83 o                         
   1   8   9        333.91        259.10        14.05 o                         
   2   8   9         24.89         25.89         7.77 o                         
   3   8   9          1.32          4.31         3.70 o                         
   4   8   9        145.92        171.34        12.57 o                         
   5   8   9        359.21        401.35        21.94 o                         
   6   8   9         33.85         32.28        11.40 o                         
  -2   9   9        115.94         94.30         6.78 o                         
  -1   9   9        116.80         51.89         5.18 o                         
   3   9   9        263.38        209.67        12.45 o                         
   4   9   9          6.88         11.34         3.70 o                         
   5   9   9        325.81        332.82        16.52 o                         
   6   9   9          0.20          4.44         2.71 o                         
  -2  -3  10        110.62         97.38        44.19 o                         
  -1  -3  10        981.18        956.89        58.12 o                         
   0  -3  10        303.50        325.39        10.37 o                         
   1  -3  10        295.98        300.96        16.76 o                         
   2  -3  10         30.00         36.73         3.56 o                         
  -3  -2  10         16.30         19.26         2.17 o                         
  -2  -2  10         18.06         14.59         2.37 o                         
  -1  -2  10        239.96        250.80        10.59 o                         
   0  -2  10          1.15          4.48         1.61 o                         
   1  -2  10        460.80        462.70        30.17 o                         
   2  -2  10          0.62          4.81         1.73 o                         
   3  -2  10        109.80        101.98         5.38 o                         
   4  -2  10          1.75          5.47         1.44 o                         
  -4  -1  10          6.62         11.46         2.96 o                         
  -3  -1  10        106.37        111.91         8.88 o                         
  -2  -1  10         22.90         27.81         3.78 o                         
  -1  -1  10         69.31         75.02         5.59 o                         
   0  -1  10         75.92         78.81         3.73 o                         
   1  -1  10        388.06        385.44        10.84 o                         
   2  -1  10        114.67        113.67         5.66 o                         
   3  -1  10         70.59         75.71         4.91 o                         
   4  -1  10        157.93        153.27         7.60 o                         
   5  -1  10         29.45         28.80         4.58 o                         
  -4   0  10         62.45         82.46         6.04 o                         
  -3   0  10        108.08        103.63        13.07 o                         
  -2   0  10         62.66         60.20         7.17 o                         
  -1   0  10          3.98          4.82         1.67 o                         
   0   0  10        489.53        461.30        21.69 o                         
   1   0  10         95.05         98.68         4.27 o                         
   2   0  10        277.00        271.18        15.34 o                         
   3   0  10         70.10         63.81         4.07 o                         
   4   0  10        146.01        153.08        10.11 o                         
   5   0  10          9.90          9.99         2.47 o                         
  -3   1  10         51.17         50.22         8.88 o                         
  -2   1  10        262.74        282.78        14.79 o                         
  -1   1  10        162.91        170.20        12.91 o                         
   0   1  10        293.07        316.87        13.45 o                         
   1   1  10         16.83         17.87         2.54 o                         
   2   1  10       1224.08       1218.20        38.10 o                         
   3   1  10        106.68        102.77         4.31 o                         
   4   1  10        318.13        276.94        12.19 o                         
   5   1  10          0.03          0.83         1.43 o                         
   6   1  10        265.51        245.18         8.28 o                         
  -4   2  10       1580.21       1578.71       186.25 o                         
  -3   2  10         46.88         52.30         8.01 o                         
  -2   2  10        614.60        646.69        29.71 o                         
  -1   2  10          7.81          8.73         3.88 o                         
   0   2  10        445.37        484.75        18.92 o                         
   1   2  10         47.41         50.45         5.21 o                         
   2   2  10        726.05        717.27        54.54 o                         
   3   2  10        311.98        308.75        10.30 o                         
   4   2  10        392.28        408.20        13.43 o                         
   5   2  10        142.78        146.71         8.53 o                         
   6   2  10          1.85          0.69         1.25 o                         
  -4   3  10        791.48        808.90        51.59 o                         
  -3   3  10        436.01        473.02        16.41 o                         
  -2   3  10        226.89        253.83        10.88 o                         
  -1   3  10         37.15         50.71         5.35 o                         
   0   3  10          7.04         16.88         8.63 o                         
   1   3  10          3.16          4.81         4.87 o                         
   2   3  10        248.61        247.95        11.92 o                         
   3   3  10        484.09        485.89        20.81 o                         
   4   3  10         46.04         44.55         3.42 o                         
   5   3  10         79.02         78.77         4.55 o                         
   6   3  10         55.22         31.78         7.05 o                         
  -4   4  10        287.94        226.27        80.74 o                         
  -3   4  10        370.93        382.06        23.54 o                         
  -2   4  10        282.17        313.95        12.82 o                         
  -1   4  10          2.23          5.40         2.93 o                         
   0   4  10         52.15         51.32         5.98 o                         
   1   4  10          1.40          6.10         3.48 o                         
   2   4  10         42.75         42.82         5.10 o                         
   3   4  10        109.36        135.53         8.19 o                         
   4   4  10         58.42         62.31         5.30 o                         
   5   4  10        376.39        359.20        21.07 o                         
   6   4  10         82.89         70.74        10.55 o                         
  -4   5  10          0.04          4.56         3.08 o                         
  -3   5  10        133.84        158.03        16.64 o                         
  -2   5  10          0.62          3.42         2.28 o                         
  -1   5  10       1040.20       1136.03        41.68 o                         
   0   5  10         12.27         10.31         4.93 o                         
   1   5  10        219.35        246.80        19.04 o                         
   2   5  10        155.09        177.82        13.68 o                         
   3   5  10        185.37        225.70        16.09 o                         
   4   5  10          8.83         14.50         3.43 o                         
   5   5  10        423.93        376.67        99.29 o                         
   6   5  10        201.68        186.43        25.15 o                         
  -4   6  10        234.05        287.58        13.81 o                         
  -3   6  10         43.39         65.08        10.85 o                         
  -2   6  10         81.68         91.96         8.75 o                         
  -1   6  10        430.75        453.35        27.06 o                         
   0   6  10        619.33        620.74        22.04 o                         
   1   6  10        228.94        218.73        13.13 o                         
   2   6  10        352.37        342.24        35.25 o                         
   3   6  10          0.41          7.45         2.96 o                         
   4   6  10         61.30         58.51        30.45 o                         
   5   6  10        264.03        286.71        17.26 o                         
   6   6  10        433.69        501.44        31.19 o                         
  -3   7  10          5.54         10.11         3.45 o                         
  -2   7  10        362.30        430.81        21.69 o                         
  -1   7  10        167.20        195.50        12.33 o                         
   0   7  10        621.12        572.70        38.09 o                         
   1   7  10         23.04         25.89         3.66 o                         
   2   7  10        106.12        112.94         7.55 o                         
   3   7  10         16.91         28.72         5.92 o                         
   4   7  10        172.03        219.04        13.93 o                         
   5   7  10         27.24         33.90         5.79 o                         
   6   7  10        130.97        177.13        15.41 o                         
  -2   8  10        225.34        230.14        11.59 o                         
  -1   8  10          2.68          8.01         5.18 o                         
   0   8  10        765.17        688.68        39.94 o                         
   1   8  10          0.09          4.93         4.56 o                         
   2   8  10        171.84        138.67         9.37 o                         
   3   8  10         30.58         21.45         4.44 o                         
   4   8  10        105.29        128.57         9.37 o                         
   5   8  10         48.84         64.34         6.41 o                         
   3   9  10        214.64        152.85         9.00 o                         
   4   9  10         98.87         80.49         6.04 o                         
   5   9  10         69.43         67.80         7.52 o                         
  -1  -1  11         70.33         68.03         6.53 o                         
   0  -1  11        145.44        124.26         3.65 o                         
   1  -1  11         94.11         81.70         6.37 o                         
   2  -1  11          1.56          2.08         1.23 o                         
  -2   0  11          3.29          2.96         4.31 o                         
  -1   0  11         65.53         41.44         9.68 o                         
   0   0  11         36.93         33.61         3.90 o                         
   1   0  11        192.06        190.16         6.43 o                         
   2   0  11          2.01          3.43         1.62 o                         
   3   0  11        339.48        351.32        11.36 o                         
   4   0  11         51.90         55.50         3.38 o                         
  -3   1  11        184.18        204.99         9.86 o                         
  -2   1  11         32.46         18.37         3.70 o                         
  -1   1  11          7.74         11.45         2.66 o                         
   0   1  11         77.68         87.59         6.37 o                         
   1   1  11        106.79        125.74         6.54 o                         
   2   1  11        176.65        184.20         9.52 o                         
   3   1  11        199.98        205.34        14.67 o                         
   4   1  11        354.62        357.23        11.67 o                         
  -3   2  11        109.70        114.26         8.51 o                         
  -2   2  11        394.61        458.12        43.08 o                         
  -1   2  11        686.55        721.87        24.96 o                         
   0   2  11        224.00        277.92        21.88 o                         
   1   2  11         56.10         69.86         5.55 o                         
   2   2  11        664.46        752.89        26.57 o                         
   3   2  11         83.69         85.29         5.06 o                         
   4   2  11        235.81        227.70        10.80 o                         
   5   2  11          7.98         10.15         2.01 o                         
  -3   3  11         25.77         31.16         5.55 o                         
  -2   3  11        490.75        560.49        20.95 o                         
  -1   3  11         97.20        107.18         7.15 o                         
   0   3  11        140.50        138.61         7.87 o                         
   1   3  11        242.88        256.42        12.73 o                         
   2   3  11        166.15        206.54        10.88 o                         
   3   3  11          9.53          7.51         2.84 o                         
   4   3  11        369.58        324.16        44.31 o                         
   5   3  11          0.43          1.52         1.53 o                         
  -3   4  11        175.22        169.81        27.12 o                         
  -2   4  11        319.27        344.76        14.05 o                         
  -1   4  11          0.39          1.96         2.77 o                         
   0   4  11        854.69       1001.40        39.84 o                         
   1   4  11         29.40         28.22         5.15 o                         
   2   4  11          4.36         14.07         3.62 o                         
   3   4  11        162.37        181.19        10.92 o                         
   4   4  11         98.04         89.55        15.78 o                         
   5   4  11         13.14         10.25         1.87 o                         
  -3   5  11         23.05         36.49         7.15 o                         
  -2   5  11        115.85        117.04         5.79 o                         
  -1   5  11        373.63        404.96        16.25 o                         
   0   5  11        120.69        127.79         8.15 o                         
   1   5  11        154.63        171.07         9.31 o                         
   2   5  11        176.00        180.47         9.42 o                         
   3   5  11        616.10        624.63        49.86 o                         
   4   5  11         15.49         18.93         4.68 o                         
   5   5  11        368.73        310.72       139.84 o                         
  -2   6  11          5.45          6.90         3.45 o                         
  -1   6  11        607.38        623.35        39.32 o                         
   0   6  11          3.79          5.21         2.34 o                         
   1   6  11        487.61        541.17        20.59 o                         
   2   6  11         16.15         20.97         3.51 o                         
   3   6  11         20.06         14.54         3.02 o                         
   4   6  11        132.85         77.01        40.55 o                         
   5   6  11        640.34        696.57        40.31 o                         
  -2   7  11         43.24         45.12         4.81 o                         
  -1   7  11        131.09        175.41        14.42 o                         
   0   7  11        136.96        132.29         5.58 o                         
   1   7  11        597.14        594.10        37.35 o                         
   2   7  11         90.39        102.14        24.90 o                         
   3   7  11        138.90        111.25        48.75 o                         
   4   7  11         28.65         41.54         8.38 o                         
   5   7  11        142.33        153.83         8.75 o                         
  -1   8  11        126.22         96.89         8.14 o                         
   0   8  11        279.21        181.08        10.48 o                         
   1   8  11        109.64         49.92         6.66 o                         
   3   8  11        397.69        413.68        19.48 o                         
   4   8  11        147.45        159.51         8.63 o                         
   1   1  12         97.64         84.24         5.61 o                         
  -1   2  12         33.93         37.89         5.98 o                         
   0   2  12         75.04         79.08         5.73 o                         
   1   2  12          2.28          2.78         2.01 o                         
   2   2  12        162.63        179.28         8.69 o                         
   3   2  12         57.90         62.25         5.79 o                         
  -1   3  12        251.86        259.32        10.31 o                         
   0   3  12         44.05         53.75         4.60 o                         
   1   3  12        115.12        122.92         8.20 o                         
   2   3  12        314.62        326.10        11.63 o                         
   3   3  12         32.33         34.53         4.62 o                         
  -1   4  12         60.29         64.52         4.27 o                         
   0   4  12        820.26        904.36        29.59 o                         
   1   4  12         12.26         12.35         2.77 o                         
   2   4  12        199.90        191.97        15.16 o                         
   3   4  12         88.71         96.41         4.95 o                         
  -1   5  12          8.23         12.22         2.57 o                         
   0   5  12        306.84        343.22        12.92 o                         
   1   5  12        133.93        151.28         8.38 o                         
   2   5  12         54.53         61.42         6.66 o                         
   3   5  12         53.16         51.95        17.44 o                         
   0   6  12        106.24        116.89         4.76 o                         
   1   6  12         63.08         70.13         5.79 o                         
   2   6  12          9.77         11.05         2.18 o                         
   3   6  12         31.32         42.47        16.76 o                         
   2   7  12          9.90         11.96         4.19 o                         
                                                                                
