# Supplementary material for: Crystal structures of zinc(II) com­plexes with β-hy­droxy­pyri­dine­carboxyl­ate ligands: examples of structure-directing effects used in inorganic crystal engineering
Source: Acta Crystallogr B Struct Sci Cryst Eng Mater. 2021 Feb 27;77(Pt 2):193–204. doi: 10.1107/S2052520621000299 (PMC8040096; doi:10.1107/S2052520621000299)
Supplement: Supplementary file 4 [file b-77-00193-3sup4.hkl]

data_3                                                                  
_shelx_title ' VG_Z                             New: C2/c'                      
_shelx_refln_list_code          4                                               
_shelx_F_calc_maximum      337.23                                               
_exptl_crystal_F_000       936.00                                               
_reflns_d_resolution_high  0.7704                                               
                                                                                
loop_                                                                           
 _space_group_symop_operation_xyz                                               
 'x, y, z'                                                                      
 '-x, y, -z+1/2'                                                                
 'x+1/2, y+1/2, z'                                                              
 '-x+1/2, y+1/2, -z+1/2'                                                        
 '-x, -y, -z'                                                                   
 'x, -y, z-1/2'                                                                 
 '-x+1/2, -y+1/2, -z'                                                           
 'x+1/2, -y+1/2, z-1/2'                                                         
                                                                                
_cell_length_a    10.8962                                                       
_cell_length_b    10.3334                                                       
_cell_length_c    16.6916                                                       
_cell_angle_alpha  90.000                                                       
_cell_angle_beta  108.435                                                       
_cell_angle_gamma  90.000                                                       
                                                                                
_shelx_F_squared_multiplier     1.000                                           
                                                                                
loop_                                                                           
 _refln_index_h                                                                 
 _refln_index_k                                                                 
 _refln_index_l                                                                 
 _refln_F_squared_calc                                                          
 _refln_F_squared_meas                                                          
 _refln_F_squared_sigma                                                         
 _refln_observed_status                                                         
   2   0   0         36.68         77.89         6.75 o                         
   4   0   0      25305.06      27632.63       327.01 o                         
   6   0   0       4011.03       3679.08        36.70 o                         
   8   0   0       7265.62       7491.41        81.11 o                         
  10   0   0       6211.37       6044.20        72.26 o                         
  12   0   0        665.50        705.79        17.84 o                         
   3   1   0      32743.29      40286.85       375.19 o                         
   5   1   0      16181.35      16396.08       121.14 o                         
   7   1   0       2791.97       2627.01        19.77 o                         
   9   1   0        785.56        795.13        12.76 o                         
  11   1   0       6326.12       6411.28        76.00 o                         
  13   1   0       1626.71       1735.16        22.13 o                         
   0   2   0      17180.83      22399.24       364.05 o                         
   2   2   0       2117.64       2440.29        30.54 o                         
   4   2   0         12.41         17.77         1.41 o                         
   6   2   0       3077.65       2767.52        23.12 o                         
   8   2   0       4082.24       4181.53        59.08 o                         
  10   2   0        651.90        649.71        11.73 o                         
  12   2   0         19.01         22.84         4.31 o                         
   1   3   0      48781.88      67625.44       672.58 o                         
   3   3   0        500.56        573.52         6.06 o                         
   5   3   0        106.37         89.21         1.98 o                         
   7   3   0        215.06        241.79         4.94 o                         
   9   3   0        469.53        487.48        10.06 o                         
  11   3   0          4.16        135.50        40.67 o                         
  13   3   0        395.35        453.16        16.90 o                         
   0   4   0      17548.21      23162.92       794.52 o                         
   2   4   0       9452.06       9549.75       119.92 o                         
   4   4   0       6917.09       7035.25        43.98 o                         
   6   4   0       4999.70       4927.56        38.51 o                         
   8   4   0        648.20        622.63        12.42 o                         
  10   4   0       1490.59       1442.10        38.73 o                         
  12   4   0       2099.01       2070.40        42.09 o                         
   1   5   0      14227.55      14719.91       229.23 o                         
   3   5   0        584.46        538.16         5.72 o                         
   5   5   0       5385.21       5066.57        39.00 o                         
   7   5   0       5950.78       5940.84        54.30 o                         
   9   5   0       2793.71       2653.58        34.66 o                         
  11   5   0       2176.98       2069.01        61.47 o                         
   0   6   0      17137.74      18103.12       241.52 o                         
   2   6   0       3203.12       3631.36        24.47 o                         
   4   6   0      16209.50      16634.09       117.69 o                         
   6   6   0       1729.07       1559.11        10.35 o                         
   8   6   0       1109.47       1098.50        28.74 o                         
  10   6   0       3020.37       2837.15        44.54 o                         
  12   6   0        150.38         81.82        73.27 o                         
   1   7   0        529.60        406.51         3.40 o                         
   3   7   0       1608.65       1586.34        12.52 o                         
   5   7   0       1040.46       1040.79         9.12 o                         
   7   7   0        810.45        830.58        12.28 o                         
   9   7   0        654.65        661.60        14.40 o                         
  11   7   0        714.85        717.84        21.17 o                         
   0   8   0        317.95        394.91         6.24 o                         
   2   8   0         94.94        122.03         2.96 o                         
   4   8   0       2926.85       3008.41        24.39 o                         
   6   8   0         36.80         28.42         4.73 o                         
   8   8   0        176.84        185.68         7.71 o                         
  10   8   0         91.36        147.31        39.63 o                         
   1   9   0        276.95        277.78         5.38 o                         
   3   9   0       1258.20       1240.27         9.47 o                         
   5   9   0        656.32        596.52        24.63 o                         
   7   9   0        471.25        478.03        29.20 o                         
   9   9   0        193.94       1028.62       219.97 o                         
   0  10   0         45.08         51.29         4.28 o                         
   2  10   0        373.97        351.44         6.84 o                         
   4  10   0        183.56        171.00         5.63 o                         
   6  10   0        563.67        535.39        23.88 o                         
   8  10   0        151.84        358.43        72.62 o                         
   1  11   0        393.57        434.06        24.00 o                         
   3  11   0        606.25        590.80        23.17 o                         
   5  11   0       3261.17       3034.47        39.81 o                         
   7  11   0        516.05        631.51        43.11 o                         
   0  12   0       2203.94       2245.23        42.27 o                         
   2  12   0        187.16        197.36        13.65 o                         
   4  12   0       3841.86       3710.71        55.59 o                         
   1  13   0        921.60        887.74        21.97 o                         
   3  13   0       1281.09       1342.49        36.72 o                         
 -13   1   1         38.37         23.65         5.86 o                         
 -11   1   1       1849.41       1803.81        23.61 o                         
  -9   1   1        974.90        976.58        13.80 o                         
  -7   1   1       2222.39       1971.42        15.77 o                         
  -5   1   1       1708.53       1921.41        12.72 o                         
  -3   1   1       2852.02       2713.34        14.74 o                         
   1   1   1          8.88         41.55         2.44 o                         
   3   1   1       5509.26       5495.47        33.27 o                         
   5   1   1       2606.20       2529.09        20.42 o                         
   7   1   1       2453.90       2360.03        23.53 o                         
   9   1   1        538.61        560.32        24.51 o                         
  11   1   1       1460.20       1582.53        48.11 o                         
  13   1   1        199.48        219.70         9.03 o                         
 -12   2   1       1006.31       1102.62        31.87 o                         
 -10   2   1       2822.77       2743.46        25.71 o                         
  -8   2   1       1850.60       1857.90        16.73 o                         
  -6   2   1       4996.92       4382.53        30.51 o                         
  -4   2   1      20971.79      23419.82       449.61 o                         
  -2   2   1      13759.81      16395.62       465.21 o                         
   0   2   1      13884.19      17931.08       207.99 o                         
   2   2   1       1165.59        984.58        11.44 o                         
   4   2   1       8080.15       7859.26        45.69 o                         
   6   2   1       4896.92       4539.47        28.83 o                         
   8   2   1        656.65        686.50         9.17 o                         
  10   2   1       7630.44       7764.13        77.39 o                         
  12   2   1       1226.97       1326.01        17.76 o                         
 -13   3   1         32.62         26.82         6.17 o                         
 -11   3   1       1417.17       1319.04        18.70 o                         
  -9   3   1       3368.44       3384.18        37.20 o                         
  -7   3   1         47.53         33.07         2.03 o                         
  -5   3   1      28830.20      34022.89       816.31 o                         
  -3   3   1        438.38        609.57         4.26 o                         
  -1   3   1     113726.77     153420.50      1779.27 o                         
   1   3   1       4902.66       5676.59        68.79 o                         
   3   3   1       1929.34       1733.83        14.14 o                         
   5   3   1       7040.38       6628.94        54.11 o                         
   7   3   1       1014.10       1054.75         9.77 o                         
   9   3   1       6579.30       6556.91        58.58 o                         
  11   3   1        884.80        899.64        13.76 o                         
 -12   4   1        673.53        887.41        64.69 o                         
 -10   4   1        717.60        776.85        51.46 o                         
  -8   4   1        759.11        855.90         8.49 o                         
  -6   4   1        991.83        915.05        18.61 o                         
  -4   4   1       7816.22       7263.43        43.03 o                         
  -2   4   1        150.14        236.00         2.02 o                         
   0   4   1       7325.51       7304.41        70.32 o                         
   2   4   1       2522.59       2329.66        14.97 o                         
   4   4   1       3170.51       3072.45        20.65 o                         
   6   4   1       1447.73       1445.30        36.33 o                         
   8   4   1        227.29        260.98         5.87 o                         
  10   4   1       3073.93       2904.01        29.45 o                         
  12   4   1        159.52        352.64        44.82 o                         
 -11   5   1       1194.75       1211.28        38.68 o                         
  -9   5   1         54.53         59.28         3.05 o                         
  -7   5   1       1059.80       1002.52         8.89 o                         
  -5   5   1          5.41         13.14         1.26 o                         
  -3   5   1       2893.26       3457.29        32.13 o                         
  -1   5   1       3030.47       2973.50        15.71 o                         
   1   5   1         95.46        157.47         3.00 o                         
   3   5   1       5765.83       6188.75        68.04 o                         
   5   5   1        313.42        305.99         3.90 o                         
   7   5   1       2784.14       2775.38        25.06 o                         
   9   5   1        138.61        148.34         8.37 o                         
  11   5   1        282.80        469.99        58.10 o                         
 -12   6   1        392.36        451.78        25.13 o                         
 -10   6   1         69.62         91.42         9.96 o                         
  -8   6   1        717.01        721.88        41.17 o                         
  -6   6   1        133.41        126.10         3.59 o                         
  -4   6   1         35.91         53.64         1.93 o                         
  -2   6   1       4826.27       5164.92        32.67 o                         
   0   6   1        386.53        403.43         3.27 o                         
   2   6   1       6958.86       7070.76        50.23 o                         
   4   6   1          0.61          8.62         1.48 o                         
   6   6   1         54.84         68.42        10.20 o                         
   8   6   1         36.06         30.23         2.86 o                         
  10   6   1        275.24        280.25        22.99 o                         
 -11   7   1        187.99        431.31        65.62 o                         
  -9   7   1        115.43        122.78         4.45 o                         
  -7   7   1         13.08         15.58         2.84 o                         
  -5   7   1        206.71        201.55         6.71 o                         
  -3   7   1        142.95        151.33         7.16 o                         
  -1   7   1        447.25        481.10         3.33 o                         
   1   7   1        362.12        343.56         3.45 o                         
   3   7   1        292.47        279.96         3.82 o                         
   5   7   1        493.12        487.55         5.39 o                         
   7   7   1         13.62         14.23         2.78 o                         
   9   7   1        280.62        249.92        19.64 o                         
  11   7   1        592.86        672.62        30.08 o                         
 -10   8   1       1862.07       1829.48        31.43 o                         
  -8   8   1         62.63         81.54         5.97 o                         
  -6   8   1        923.67        859.85        15.20 o                         
  -4   8   1         57.73         47.98         2.16 o                         
  -2   8   1        473.46        435.66         4.87 o                         
   0   8   1       1393.90       1356.11        11.25 o                         
   2   8   1       1102.87       1120.17         9.63 o                         
   4   8   1       3528.71       3609.66        48.20 o                         
   6   8   1       2713.86       2665.64        33.61 o                         
   8   8   1         70.93         85.66         7.25 o                         
  10   8   1        135.09        121.02        15.06 o                         
  -9   9   1       1964.82       2028.54        57.22 o                         
  -7   9   1        561.10        462.12        27.34 o                         
  -5   9   1       5276.76       5251.10        58.40 o                         
  -3   9   1       1791.26       1772.07        12.52 o                         
  -1   9   1       4591.19       4742.74        41.19 o                         
   1   9   1       1828.30       1772.91        16.57 o                         
   3   9   1       4999.13       5017.90        37.43 o                         
   5   9   1       2480.54       2427.44        22.01 o                         
   7   9   1        477.62        468.96        23.33 o                         
   9   9   1       1344.01       1389.38        36.04 o                         
  -8  10   1        796.17        856.13        28.87 o                         
  -6  10   1       2233.39       2359.17        72.83 o                         
  -4  10   1       4053.19       3926.22        53.24 o                         
  -2  10   1        523.63        512.04        11.09 o                         
   0  10   1       2540.87       2504.47        21.99 o                         
   2  10   1       1528.72       1594.14        21.88 o                         
   4  10   1       1680.22       1710.41        21.07 o                         
   6  10   1       1185.52       1148.85        20.01 o                         
   8  10   1        650.72        731.88        23.79 o                         
  -7  11   1       1753.59       1849.16        83.55 o                         
  -5  11   1       2087.00       1995.86        35.62 o                         
  -3  11   1        316.45        304.38        20.39 o                         
  -1  11   1       3078.93       3005.47        35.95 o                         
   1  11   1        236.21        233.81         9.81 o                         
   3  11   1       1135.69       1077.79        17.31 o                         
   5  11   1        116.01         72.60         6.58 o                         
   7  11   1       1182.04       1240.59        33.12 o                         
  -6  12   1        196.98        198.08        24.74 o                         
  -4  12   1       1367.73       1222.67        25.25 o                         
  -2  12   1        189.08        250.59        41.38 o                         
   0  12   1         85.01         83.85         5.97 o                         
   2  12   1        241.91        277.12        14.70 o                         
   4  12   1         75.64        170.46        42.27 o                         
  -3  13   1        262.51        468.52       118.37 o                         
  -1  13   1          4.52          5.69         5.85 o                         
   1  13   1        538.01        507.49        22.84 o                         
   3  13   1         85.74        110.05        31.86 o                         
 -12   0   2       1669.61       1561.27        33.92 o                         
 -10   0   2       5135.34       4957.69        69.79 o                         
  -8   0   2       2486.96       2351.24        28.54 o                         
  -6   0   2      52550.29      68413.52      1069.65 o                         
  -4   0   2      13371.28      11854.59       112.02 o                         
  -2   0   2       9573.32       8852.20        65.12 o                         
   2   0   2       2301.60       2107.30        18.13 o                         
   4   0   2      28953.99      31635.75       698.52 o                         
   6   0   2       4141.99       4189.24        42.90 o                         
   8   0   2      19619.93      19323.20       225.72 o                         
  10   0   2       4999.15       4926.63        57.31 o                         
  12   0   2        977.62       1063.17        23.09 o                         
 -13   1   2        223.29        231.87        15.27 o                         
 -11   1   2       5763.49       5593.58        59.54 o                         
  -9   1   2       2985.07       3075.90        29.43 o                         
  -7   1   2       1877.63       1618.42        14.08 o                         
  -5   1   2      27020.41      29189.61       343.12 o                         
  -3   1   2       6740.24       6731.73        47.96 o                         
  -1   1   2      13767.36      18380.89       286.24 o                         
   1   1   2       2028.42       1864.57        24.20 o                         
   3   1   2       6572.00       6114.33        31.41 o                         
   5   1   2      16179.37      16166.12       120.46 o                         
   7   1   2       4979.83       4861.56        34.71 o                         
   9   1   2       6459.33       6340.85        52.64 o                         
  11   1   2       1446.22       1485.04        18.61 o                         
 -12   2   2       1363.67       1411.32        31.88 o                         
 -10   2   2         83.83         61.86         5.20 o                         
  -8   2   2        757.44        698.02         8.58 o                         
  -6   2   2       2861.71       2902.51        20.18 o                         
  -4   2   2        118.35        195.93         2.77 o                         
  -2   2   2      16743.19      18869.34       374.15 o                         
   0   2   2       2161.74       2090.97        10.39 o                         
   2   2   2      26529.12      34444.35       531.90 o                         
   4   2   2         34.51         35.38         1.74 o                         
   6   2   2        433.15        443.55         5.93 o                         
   8   2   2         52.33         53.59         3.32 o                         
  10   2   2        314.05        386.25        27.88 o                         
  12   2   2        711.16        766.90        14.12 o                         
 -13   3   2         13.52          3.51         3.84 o                         
 -11   3   2         20.94         13.53         4.52 o                         
  -9   3   2         36.18         43.57         3.46 o                         
  -7   3   2       1854.88       1792.61        15.02 o                         
  -5   3   2       5489.22       5814.49        32.67 o                         
  -3   3   2          0.16         16.83         1.69 o                         
  -1   3   2       4643.69       5131.62        41.39 o                         
   1   3   2        307.79        347.39         3.55 o                         
   3   3   2        703.99        693.83         8.28 o                         
   5   3   2         80.31         98.91         5.96 o                         
   7   3   2        395.22        383.53         9.41 o                         
   9   3   2       2233.32       2254.89        25.57 o                         
  11   3   2         34.19         35.53         4.90 o                         
 -12   4   2       1334.34       1333.41        37.51 o                         
 -10   4   2       2023.38       1915.93        30.30 o                         
  -8   4   2        153.33        157.32         3.89 o                         
  -6   4   2       3268.49       3496.33        25.63 o                         
  -4   4   2       3704.70       3723.87        23.78 o                         
  -2   4   2      13662.60      15159.19       309.12 o                         
   0   4   2        620.73        591.55         5.26 o                         
   2   4   2       3764.09       3411.40        27.73 o                         
   4   4   2       1485.94       1504.01        11.19 o                         
   6   4   2       5425.29       5293.88        39.04 o                         
   8   4   2       2658.89       2554.92        19.29 o                         
  10   4   2       1135.95       1112.45        25.64 o                         
  12   4   2        177.64        161.84        10.36 o                         
 -11   5   2       2917.02       2723.46        58.18 o                         
  -9   5   2         33.34         60.00         3.99 o                         
  -7   5   2       3381.99       3239.76        27.69 o                         
  -5   5   2      12886.87      13029.15        99.63 o                         
  -3   5   2       4044.82       3863.73        29.02 o                         
  -1   5   2       6656.74       6600.26        34.65 o                         
   1   5   2      16094.99      16658.71       301.98 o                         
   3   5   2       8883.65       9378.76        80.38 o                         
   5   5   2       4389.39       4337.02        23.87 o                         
   7   5   2        428.39        469.14        11.69 o                         
   9   5   2       3907.51       3733.39        56.42 o                         
  11   5   2       1539.07       1664.84        27.66 o                         
 -12   6   2        505.66        522.89        27.68 o                         
 -10   6   2       4285.91       4215.27        69.42 o                         
  -8   6   2        614.18        560.44        12.12 o                         
  -6   6   2       5785.97       5866.17        42.86 o                         
  -4   6   2        494.93        396.17         6.30 o                         
  -2   6   2      18818.58      21064.04       315.55 o                         
   0   6   2      12032.02      12304.16        93.12 o                         
   2   6   2        986.90       1000.91         6.63 o                         
   4   6   2       9169.64       9073.12        55.44 o                         
   6   6   2       2269.23       2248.19        17.79 o                         
   8   6   2       3016.02       2902.27        32.13 o                         
  10   6   2         96.15        104.05         6.80 o                         
 -11   7   2        732.08        768.18        53.76 o                         
  -9   7   2        847.13        802.86        39.65 o                         
  -7   7   2       1515.77       1371.67        17.25 o                         
  -5   7   2       5907.74       5650.56        46.35 o                         
  -3   7   2         55.64         43.01         2.15 o                         
  -1   7   2       4620.57       4631.48        30.66 o                         
   1   7   2       3918.36       3986.73        34.69 o                         
   3   7   2       3484.61       3593.11        29.50 o                         
   5   7   2       2173.84       2067.09        15.55 o                         
   7   7   2         36.39         38.67         2.47 o                         
   9   7   2       1105.08       1039.64        18.45 o                         
 -10   8   2         85.26         68.02         8.50 o                         
  -8   8   2       2790.25       2577.68        45.44 o                         
  -6   8   2         33.37         29.10         2.81 o                         
  -4   8   2        656.81        714.57        13.28 o                         
  -2   8   2       4791.36       4875.84        32.07 o                         
   0   8   2         10.12         20.21         2.47 o                         
   2   8   2        493.52        483.35         6.14 o                         
   4   8   2          6.65         12.62         2.15 o                         
   6   8   2       1680.84       1574.28        35.56 o                         
   8   8   2         52.64         47.81         5.82 o                         
  10   8   2        257.53        245.07        26.26 o                         
  -9   9   2          6.05          6.14         3.94 o                         
  -7   9   2        102.39        130.48         5.91 o                         
  -5   9   2          2.03         15.84         4.36 o                         
  -3   9   2        502.46        462.32         6.89 o                         
  -1   9   2        622.44        659.93         6.06 o                         
   1   9   2         35.77         31.32         4.02 o                         
   3   9   2         27.77         35.59         2.49 o                         
   5   9   2        395.21        395.17         6.47 o                         
   7   9   2        166.13        163.89        24.05 o                         
   9   9   2        144.35        130.18        20.19 o                         
  -8  10   2         11.28          9.75         5.78 o                         
  -6  10   2       2518.35       2434.21        39.00 o                         
  -4  10   2        584.53        611.33        12.53 o                         
  -2  10   2        391.68        361.98         8.38 o                         
   0  10   2       1385.98       1322.76        12.29 o                         
   2  10   2       1504.59       1554.80        22.13 o                         
   4  10   2       1087.35       1053.48        14.04 o                         
   6  10   2        118.77        215.59        47.41 o                         
   8  10   2         72.72         78.12        12.79 o                         
  -7  11   2       1885.00       1877.91        34.09 o                         
  -5  11   2         44.67         35.06         5.03 o                         
  -3  11   2       1712.53       1626.54        44.38 o                         
  -1  11   2       3412.13       3303.13        29.44 o                         
   1  11   2       2139.32       2025.03        20.84 o                         
   3  11   2        729.44        693.06        11.84 o                         
   5  11   2       1740.13       1806.80        40.14 o                         
   7  11   2        307.62        431.92        51.92 o                         
  -6  12   2       2098.64       2102.53        42.53 o                         
  -4  12   2         15.37         18.89         6.32 o                         
  -2  12   2       1550.75       1512.63        32.00 o                         
   0  12   2       1832.66       1784.74        23.29 o                         
   2  12   2       1168.12       1161.24        16.65 o                         
   4  12   2       1733.56       1762.66        40.39 o                         
  -3  13   2        162.07        188.56        21.34 o                         
  -1  13   2        543.29        598.59        22.27 o                         
   1  13   2        121.21        109.01        10.93 o                         
 -13   1   3        118.64        137.97        18.58 o                         
 -11   1   3         16.23         12.53         4.32 o                         
  -9   1   3         45.38         30.35         4.19 o                         
  -7   1   3       2532.01       2667.88        20.01 o                         
  -5   1   3        560.45        614.75         5.69 o                         
  -3   1   3       3613.55       3232.13        16.16 o                         
  -1   1   3         12.71         36.81         1.86 o                         
   1   1   3       1037.19       1000.97        11.68 o                         
   3   1   3        963.39        937.15         6.51 o                         
   5   1   3       1080.14        988.73         7.73 o                         
   7   1   3       2690.78       2538.27        22.87 o                         
   9   1   3        133.01        139.86         5.39 o                         
  11   1   3        484.44        499.00        12.44 o                         
 -12   2   3       1937.20       1860.49        48.67 o                         
 -10   2   3         22.80         17.06         3.53 o                         
  -8   2   3        858.96        817.69         9.50 o                         
  -6   2   3       7816.21       7689.58        51.81 o                         
  -4   2   3         25.96         34.32         1.38 o                         
  -2   2   3        612.44        731.66         7.96 o                         
   0   2   3       5301.52       5117.54        36.92 o                         
   2   2   3        188.39        181.87         2.59 o                         
   4   2   3       7827.78       7977.62        62.04 o                         
   6   2   3       3014.31       2830.68        24.24 o                         
   8   2   3        831.36        858.54        10.73 o                         
  10   2   3        787.16        815.59        11.67 o                         
  12   2   3         28.31         36.83         5.76 o                         
 -13   3   3        300.28        290.51        13.71 o                         
 -11   3   3       2101.78       2164.43        26.12 o                         
  -9   3   3       2939.42       2964.15        25.80 o                         
  -7   3   3       4124.68       4344.86        33.48 o                         
  -5   3   3       3613.18       3033.45        16.58 o                         
  -3   3   3        591.17        655.25         6.64 o                         
  -1   3   3      22961.91      26903.30       365.21 o                         
   1   3   3         74.25         75.26         3.62 o                         
   3   3   3       8680.22       8547.57        77.74 o                         
   5   3   3       6295.89       6250.51        58.02 o                         
   7   3   3       7442.67       7215.52        59.87 o                         
   9   3   3         97.67         98.32         3.98 o                         
  11   3   3        503.57        524.70        11.44 o                         
 -12   4   3       3326.11       3189.92        70.38 o                         
 -10   4   3       1021.68       1084.10        12.85 o                         
  -8   4   3       1689.82       1413.25        11.61 o                         
  -6   4   3      10412.72      10395.78        81.86 o                         
  -4   4   3       5501.40       5374.29        43.92 o                         
  -2   4   3       2296.55       2197.51        12.09 o                         
   0   4   3       9047.38       9164.56        58.30 o                         
   2   4   3       4954.23       4795.81        37.15 o                         
   4   4   3       9161.98       9123.07        66.62 o                         
   6   4   3        919.51        910.13         7.29 o                         
   8   4   3       1499.70       1440.52        12.10 o                         
  10   4   3       3317.72       3242.33        40.35 o                         
  12   4   3        165.66        161.78        10.02 o                         
 -11   5   3        336.98        321.07        14.18 o                         
  -9   5   3       2492.14       2191.16        23.81 o                         
  -7   5   3       1329.64       1221.81        10.55 o                         
  -5   5   3        475.18        461.16         5.64 o                         
  -3   5   3      18312.98      21026.56       432.24 o                         
  -1   5   3       4339.05       4307.49        26.11 o                         
   1   5   3       4264.81       4129.71        20.04 o                         
   3   5   3        578.34        532.15         4.64 o                         
   5   5   3         15.61         10.38         1.48 o                         
   7   5   3       2550.34       2417.05        24.57 o                         
   9   5   3         57.05         47.29         3.53 o                         
  11   5   3       3417.80       3652.90        44.13 o                         
 -12   6   3        260.57        246.72        14.67 o                         
 -10   6   3         29.62         32.86         4.42 o                         
  -8   6   3         73.04         80.60         4.42 o                         
  -6   6   3         34.21         32.18         2.78 o                         
  -4   6   3       2561.36       2586.86        19.12 o                         
  -2   6   3       1623.00       1668.05        10.27 o                         
   0   6   3         14.49         27.95         1.32 o                         
   2   6   3       1485.67       1522.10        12.72 o                         
   4   6   3        223.28        259.36         4.25 o                         
   6   6   3        737.33        699.75        11.51 o                         
   8   6   3          9.53          7.45         2.14 o                         
  10   6   3       1897.18       1809.15        29.46 o                         
 -11   7   3        538.19        534.32        23.10 o                         
  -9   7   3        216.51        188.46        20.40 o                         
  -7   7   3       3839.89       3627.91        33.39 o                         
  -5   7   3       1185.51       1140.07        11.94 o                         
  -3   7   3        745.18        725.92         6.23 o                         
  -1   7   3        153.99        163.80         2.29 o                         
   1   7   3       1331.88       1320.08         9.60 o                         
   3   7   3        474.59        455.74         4.72 o                         
   5   7   3        955.03        929.21        12.51 o                         
   7   7   3        272.70        259.48         7.18 o                         
   9   7   3        134.42        151.07         8.37 o                         
 -10   8   3        359.93        373.27        13.49 o                         
  -8   8   3       2005.83       1904.55        25.31 o                         
  -6   8   3       2428.48       2367.88        21.91 o                         
  -4   8   3       4584.62       4628.94        42.88 o                         
  -2   8   3       5985.99       5881.52        35.14 o                         
   0   8   3       6037.78       5791.31        40.43 o                         
   2   8   3        467.96        479.44         6.10 o                         
   4   8   3        583.74        557.47         6.94 o                         
   6   8   3        875.94        850.31        14.36 o                         
   8   8   3       1118.96       1016.37        31.92 o                         
  -9   9   3        399.72        417.47        15.31 o                         
  -7   9   3       1665.98       1546.75        42.85 o                         
  -5   9   3       3504.92       3509.07        38.70 o                         
  -3   9   3       4970.44       4964.91        32.33 o                         
  -1   9   3       5326.82       5567.80        38.52 o                         
   1   9   3       1384.15       1406.22        11.32 o                         
   3   9   3       3728.73       3658.32        26.00 o                         
   5   9   3        403.37        388.03        10.58 o                         
   7   9   3        896.19        884.22        23.01 o                         
   9   9   3       1093.01       1216.04        32.45 o                         
  -8  10   3        579.58        593.51        19.84 o                         
  -6  10   3        220.78        253.83        11.12 o                         
  -4  10   3        886.52        973.84        16.70 o                         
  -2  10   3       1585.47       1581.91        15.58 o                         
   0  10   3       2559.54       2519.98        19.00 o                         
   2  10   3       1605.51       1678.30        23.57 o                         
   4  10   3       2350.43       2318.07        37.18 o                         
   6  10   3        209.49        223.97        11.59 o                         
   8  10   3        935.09        991.08        26.41 o                         
  -7  11   3          4.83          9.92         4.81 o                         
  -5  11   3        113.95         94.87         7.56 o                         
  -3  11   3        682.59        586.25        35.65 o                         
  -1  11   3         13.23         11.28         1.82 o                         
   1  11   3        582.45        577.78         9.51 o                         
   3  11   3       1727.04       1706.43        22.54 o                         
   5  11   3        229.47        268.81        22.52 o                         
  -6  12   3          7.38          5.90         9.25 o                         
  -4  12   3         84.65        234.41        63.19 o                         
  -2  12   3         38.31         29.52         4.78 o                         
   0  12   3         63.11         89.41         9.70 o                         
   2  12   3        141.18        125.46         7.56 o                         
   4  12   3         32.53         21.00        14.68 o                         
  -3  13   3        179.33        176.09        14.57 o                         
  -1  13   3        286.82        279.63        13.53 o                         
   1  13   3        535.59        521.53        14.43 o                         
 -14   0   4        218.80        215.62        69.46 o                         
 -12   0   4        841.30        939.45        25.34 o                         
 -10   0   4       5317.05       5284.57        81.09 o                         
  -8   0   4         32.05         32.39         4.46 o                         
  -6   0   4       2361.66       1861.02        17.70 o                         
  -4   0   4       2589.51       2432.60        19.55 o                         
  -2   0   4      45330.18      57071.80       722.23 o                         
   0   0   4       7460.04       7571.33        50.55 o                         
   2   0   4       5174.84       4507.99        35.01 o                         
   4   0   4      19843.43      19489.68       243.92 o                         
   6   0   4       5058.03       4827.49        62.00 o                         
   8   0   4       3091.54       3067.47        44.24 o                         
  10   0   4       2515.16       2491.41        39.21 o                         
  12   0   4        903.90        895.52        24.65 o                         
 -13   1   4       1559.75       1513.48        25.86 o                         
 -11   1   4         46.67         77.34         6.64 o                         
  -9   1   4       3922.91       3725.80        30.36 o                         
  -7   1   4       5040.17       4783.28        32.33 o                         
  -5   1   4       4443.03       4137.76        24.04 o                         
  -3   1   4        616.42        746.85         4.94 o                         
  -1   1   4      31370.18      41628.15       428.59 o                         
   1   1   4      11625.99      12846.45       223.85 o                         
   3   1   4      12237.90      11824.64        93.86 o                         
   5   1   4       1687.16       1447.26        12.69 o                         
   7   1   4        513.49        496.08         7.27 o                         
   9   1   4       3696.81       3763.67        44.64 o                         
  11   1   4         99.57        100.90         6.38 o                         
 -12   2   4       1376.99       1451.39        27.67 o                         
 -10   2   4       1356.29       1245.44        21.02 o                         
  -8   2   4       2588.62       2491.58        20.41 o                         
  -6   2   4       1768.44       1675.21        11.31 o                         
  -4   2   4      15043.14      16156.34       131.58 o                         
  -2   2   4       4871.16       4815.13        57.52 o                         
   0   2   4       1712.05       1883.20        10.75 o                         
   2   2   4       2158.85       2124.72        21.41 o                         
   4   2   4       1536.24       1478.60        13.37 o                         
   6   2   4      14094.95      13785.66       129.32 o                         
   8   2   4        278.55        286.56         6.90 o                         
  10   2   4       3748.51       3783.78        42.85 o                         
  12   2   4        156.99        141.17         9.71 o                         
 -13   3   4        374.80        321.03        22.88 o                         
 -11   3   4          8.10         17.54         4.19 o                         
  -9   3   4        370.01        334.27         6.18 o                         
  -7   3   4       2340.42       2396.31        18.00 o                         
  -5   3   4        720.40        813.54         6.49 o                         
  -3   3   4         53.61         75.66         2.38 o                         
  -1   3   4         21.01         30.04         1.85 o                         
   1   3   4       2327.19       2418.20        21.42 o                         
   3   3   4        487.50        530.91         5.77 o                         
   5   3   4        482.48        479.01         4.04 o                         
   7   3   4       3265.17       3142.22        27.75 o                         
   9   3   4       2359.48       2327.09        22.75 o                         
  11   3   4         18.87         16.06         6.11 o                         
 -12   4   4         27.71         26.65         5.53 o                         
 -10   4   4         59.28         69.34         6.17 o                         
  -8   4   4       4921.95       4885.04        38.60 o                         
  -6   4   4        287.20        273.67         2.98 o                         
  -4   4   4         72.41         68.95         2.06 o                         
  -2   4   4       1573.64       1472.84        10.74 o                         
   0   4   4       3436.30       3440.81        27.49 o                         
   2   4   4       2780.13       2662.72        22.58 o                         
   4   4   4        413.84        394.21         4.70 o                         
   6   4   4       2032.59       1901.03        17.95 o                         
   8   4   4         92.58         80.15         3.94 o                         
  10   4   4       1295.11       1302.78        17.61 o                         
 -13   5   4       1201.80       1211.02        30.14 o                         
 -11   5   4       1695.23       1822.41        31.85 o                         
  -9   5   4       4064.79       3812.10        72.07 o                         
  -7   5   4       4374.12       4135.31        35.86 o                         
  -5   5   4      10739.47      10413.00        75.20 o                         
  -3   5   4       6648.83       6617.41        53.61 o                         
  -1   5   4       6489.58       6131.40        33.96 o                         
   1   5   4        835.68        745.11         5.82 o                         
   3   5   4       8801.10       9226.28        88.82 o                         
   5   5   4      11564.33      11325.80       103.49 o                         
   7   5   4       1064.72       1076.90        11.92 o                         
   9   5   4       2524.38       2441.43        25.25 o                         
  11   5   4       1749.38       1680.10        29.03 o                         
 -12   6   4       1623.37       1671.04        33.59 o                         
 -10   6   4       4909.28       4676.88        59.76 o                         
  -8   6   4       4812.22       4620.51        45.36 o                         
  -6   6   4      10863.50      10837.07        82.15 o                         
  -4   6   4       2730.30       2685.77        15.43 o                         
  -2   6   4      10836.38      10759.20        59.96 o                         
   0   6   4      11586.44      11083.63        93.11 o                         
   2   6   4       6990.37       6845.59        55.84 o                         
   4   6   4       4702.35       4464.89        42.02 o                         
   6   6   4       9101.96       8953.77        69.75 o                         
   8   6   4       2600.27       2538.13        27.11 o                         
  10   6   4       5468.00       5499.27        67.52 o                         
 -11   7   4       1292.02       1303.72        32.70 o                         
  -9   7   4       1160.16       1024.22        51.37 o                         
  -7   7   4        973.15        935.44        14.80 o                         
  -5   7   4       9362.50       9341.06        72.68 o                         
  -3   7   4       2223.66       2225.04        17.33 o                         
  -1   7   4       7822.95       7596.07        49.51 o                         
   1   7   4       2411.01       2437.91        19.74 o                         
   3   7   4       6055.55       5986.82        48.50 o                         
   5   7   4       1774.56       1755.85        15.04 o                         
   7   7   4       1960.78       1996.02        19.00 o                         
   9   7   4       3744.02       3627.23        40.15 o                         
 -10   8   4         33.48         28.82         5.91 o                         
  -8   8   4        262.36        318.11        10.15 o                         
  -6   8   4          9.23         18.36         2.62 o                         
  -4   8   4        793.22        798.84         8.62 o                         
  -2   8   4        610.90        629.43         8.03 o                         
   0   8   4       1126.64       1123.31         9.35 o                         
   2   8   4       1602.30       1541.00        11.17 o                         
   4   8   4       1786.71       1780.10        22.02 o                         
   6   8   4       3305.00       3284.69        31.33 o                         
   8   8   4         24.87         18.91         4.57 o                         
  -9   9   4        727.47        686.13        22.68 o                         
  -7   9   4        319.82        284.23        12.67 o                         
  -5   9   4         29.21         36.23         5.25 o                         
  -3   9   4         21.87         26.43         7.99 o                         
  -1   9   4       1450.36       1430.42        14.84 o                         
   1   9   4        215.57        183.53         3.18 o                         
   3   9   4        272.41        261.96         4.90 o                         
   5   9   4       1254.48       1214.07        31.86 o                         
   7   9   4         71.56         64.00         8.49 o                         
  -8  10   4       1247.41       1255.63        33.76 o                         
  -6  10   4       1167.68       1128.89        19.38 o                         
  -4  10   4       2001.72       2006.08        24.34 o                         
  -2  10   4       1105.51       1085.16        12.74 o                         
   0  10   4       1530.30       1510.01        13.06 o                         
   2  10   4       1387.79       1373.07        13.83 o                         
   4  10   4       1795.75       1755.11        40.45 o                         
   6  10   4        682.06        720.22        19.84 o                         
  -7  11   4       1101.93       1162.82        23.17 o                         
  -5  11   4       1996.69       2015.31        30.57 o                         
  -3  11   4       1376.78       1334.61        53.24 o                         
  -1  11   4       1810.24       1725.75        26.57 o                         
   1  11   4       1907.79       1862.71        19.33 o                         
   3  11   4        114.14        106.00         6.42 o                         
   5  11   4       1451.95       1538.82        24.37 o                         
  -6  12   4       1104.62       1118.14        31.72 o                         
  -4  12   4       1329.85       1315.83        42.63 o                         
  -2  12   4        873.61        842.01        19.07 o                         
   0  12   4        624.94        595.46        12.43 o                         
   2  12   4        680.32        679.62        13.91 o                         
   4  12   4         81.24        100.10        11.61 o                         
  -1  13   4        769.43        775.27        25.18 o                         
   1  13   4        444.18        442.47        16.38 o                         
 -13   1   5        110.22        247.80        59.16 o                         
 -11   1   5        594.98        593.79        11.18 o                         
  -9   1   5        634.46        609.36         8.45 o                         
  -7   1   5        213.69        197.06         4.28 o                         
  -5   1   5         62.84         56.27         2.36 o                         
  -3   1   5          7.78         26.96         1.47 o                         
  -1   1   5       4777.17       5033.74        43.42 o                         
   1   1   5       4871.98       4557.40        26.93 o                         
   3   1   5       1064.97       1276.88        12.41 o                         
   5   1   5       2215.46       2091.72        19.16 o                         
   7   1   5       1459.88       1428.68        16.70 o                         
   9   1   5       1041.85       1074.20        19.47 o                         
  11   1   5          4.42          9.87         3.55 o                         
 -12   2   5        311.38        371.09        11.39 o                         
 -10   2   5       2439.67       2225.04        22.02 o                         
  -8   2   5         83.52         51.02         3.03 o                         
  -6   2   5       6120.85       5926.29        35.93 o                         
  -4   2   5         93.14         79.88         2.37 o                         
  -2   2   5         23.38         28.25         1.37 o                         
   0   2   5       1197.48       1106.61         8.22 o                         
   2   2   5       2628.35       2291.53        22.17 o                         
   4   2   5        487.74        356.32         3.92 o                         
   6   2   5        155.36        164.19         3.65 o                         
   8   2   5       1016.31       1006.41        11.70 o                         
  10   2   5        931.90        924.35        14.64 o                         
 -13   3   5        124.47        132.24        12.73 o                         
 -11   3   5       3419.24       3234.05        30.31 o                         
  -9   3   5        802.66        809.46         9.92 o                         
  -7   3   5       1801.52       1754.34        13.42 o                         
  -5   3   5       8657.74       8397.22        50.64 o                         
  -3   3   5       1450.93       1376.39        13.79 o                         
  -1   3   5      17298.51      17421.27       131.58 o                         
   1   3   5       1542.67       1532.86        14.90 o                         
   3   3   5       1977.88       1613.36        17.09 o                         
   5   3   5       6134.82       5768.37        56.67 o                         
   7   3   5        752.00        732.05         6.69 o                         
   9   3   5       7713.61       7642.91        92.08 o                         
  11   3   5        146.78        144.76         9.19 o                         
 -12   4   5        381.46        354.90        12.36 o                         
 -10   4   5       2697.75       2626.39        23.67 o                         
  -8   4   5        523.86        536.55         5.76 o                         
  -6   4   5      10200.40      10294.34        98.56 o                         
  -4   4   5       2298.30       2235.32        16.70 o                         
  -2   4   5      15452.03      15247.17        97.79 o                         
   0   4   5       7075.49       7336.49        54.42 o                         
   2   4   5       9118.07       9033.01        72.26 o                         
   4   4   5       3865.33       3771.50        44.17 o                         
   6   4   5       2898.97       2882.11        22.60 o                         
   8   4   5       3752.93       3624.84        31.16 o                         
  10   4   5        982.32        992.83        18.26 o                         
 -13   5   5       1280.58       1278.51        35.13 o                         
 -11   5   5        438.59        438.72        16.71 o                         
  -9   5   5       2442.38       2517.13        25.34 o                         
  -7   5   5       1443.91       1456.73        13.45 o                         
  -5   5   5       1363.68       1284.55        13.32 o                         
  -3   5   5       5720.27       5592.44        43.60 o                         
  -1   5   5       2158.17       2022.47        11.60 o                         
   1   5   5       7964.92       8071.19        66.00 o                         
   3   5   5        514.14        496.26         5.63 o                         
   5   5   5      17206.31      17276.24       144.07 o                         
   7   5   5         83.33         79.89         4.05 o                         
   9   5   5       1913.10       1929.49        23.31 o                         
  11   5   5         53.98         50.37         7.49 o                         
 -12   6   5          0.42         -1.09         8.58 o                         
 -10   6   5          0.13          5.91         3.51 o                         
  -8   6   5        683.56        654.71        10.32 o                         
  -6   6   5          3.52          8.68         2.35 o                         
  -4   6   5        160.15        151.11         2.94 o                         
  -2   6   5        278.82        306.74         4.04 o                         
   0   6   5         54.75         90.12         2.29 o                         
   2   6   5        756.57        779.36         9.07 o                         
   4   6   5          7.29         12.07         1.90 o                         
   6   6   5       3377.46       3417.99        28.51 o                         
   8   6   5         84.11         80.42         3.81 o                         
  10   6   5        222.49        200.37         9.99 o                         
 -11   7   5        730.09        739.76        39.41 o                         
  -9   7   5        339.48        332.85        25.85 o                         
  -7   7   5        271.16        269.40         7.04 o                         
  -5   7   5        599.94        580.48         8.65 o                         
  -3   7   5       1202.21       1246.53        17.15 o                         
  -1   7   5        469.28        480.17         4.33 o                         
   1   7   5       3272.81       3284.42        23.45 o                         
   3   7   5        682.80        691.63         5.72 o                         
   5   7   5       1295.45       1258.67        11.19 o                         
   7   7   5        121.67        123.22         4.96 o                         
   9   7   5        762.02        762.74        15.81 o                         
 -10   8   5       2187.95       2047.11        51.19 o                         
  -8   8   5       1435.42       1497.67        20.57 o                         
  -6   8   5       2741.77       2716.19        27.58 o                         
  -4   8   5        967.11        959.03        13.62 o                         
  -2   8   5       1840.67       1729.40        10.39 o                         
   0   8   5       5663.02       5599.56        39.97 o                         
   2   8   5       2782.41       2805.01        17.24 o                         
   4   8   5       7589.27       7620.42        68.87 o                         
   6   8   5       2275.48       2200.43        25.90 o                         
   8   8   5       1221.28       1262.76        19.13 o                         
  -9   9   5       1297.79       1353.67        35.47 o                         
  -7   9   5       1956.86       1859.42        42.78 o                         
  -5   9   5       2391.72       2331.57        29.60 o                         
  -3   9   5       2531.48       2453.70        22.34 o                         
  -1   9   5       4490.32       4406.58        32.50 o                         
   1   9   5       1651.06       1691.46        17.09 o                         
   3   9   5       1860.21       1827.93        16.57 o                         
   5   9   5       8793.26       8810.23        86.08 o                         
   7   9   5        810.51        853.66        15.96 o                         
  -8  10   5        540.24        647.55        45.13 o                         
  -6  10   5       3628.54       3813.51        84.70 o                         
  -4  10   5        759.07        716.06        19.40 o                         
  -2  10   5       2582.57       2387.00        38.23 o                         
   0  10   5       1314.97       1281.99        13.62 o                         
   2  10   5        390.61        401.13         6.24 o                         
   4  10   5        489.82        512.56        11.67 o                         
   6  10   5        843.29        885.20        19.01 o                         
  -7  11   5         24.77         22.05         7.16 o                         
  -5  11   5        561.78        673.65        42.98 o                         
  -3  11   5       1673.20       1788.08       109.32 o                         
  -1  11   5        123.29        110.76         3.54 o                         
   1  11   5         45.41         56.48         4.44 o                         
   3  11   5        912.71        848.72        16.63 o                         
   5  11   5       1276.35       1284.90        25.93 o                         
  -6  12   5          5.45        171.29        88.63 o                         
  -4  12   5         29.52         24.32         9.86 o                         
  -2  12   5         94.53         78.40         5.52 o                         
   0  12   5        122.58        136.24        18.65 o                         
   2  12   5        484.82        438.58        12.34 o                         
   4  12   5       1245.76       1279.57        28.78 o                         
  -1  13   5        313.72        296.23        25.66 o                         
 -14   0   6        199.21        221.80        19.24 o                         
 -12   0   6       3480.14       3222.37        60.24 o                         
 -10   0   6       7788.85       7686.39        93.49 o                         
  -8   0   6       1983.10       2007.29        23.19 o                         
  -6   0   6      16620.36      15695.48       155.39 o                         
  -4   0   6         43.34         83.67         4.02 o                         
  -2   0   6      44258.38      52654.75       984.37 o                         
   0   0   6       4510.25       4453.63        26.76 o                         
   2   0   6       3590.44       5125.73        50.98 o                         
   4   0   6      20061.60      20223.37       310.04 o                         
   6   0   6       1106.71       1047.91        22.99 o                         
   8   0   6      13684.91      13593.98       298.06 o                         
  10   0   6        305.53        319.62        13.56 o                         
 -13   1   6       1370.58       1476.32        38.82 o                         
 -11   1   6       2361.54       2241.26        24.72 o                         
  -9   1   6        434.11        407.22         7.54 o                         
  -7   1   6      11517.05      11389.15        78.58 o                         
  -5   1   6      10321.87      10151.17        64.15 o                         
  -3   1   6         22.89         79.37         3.10 o                         
  -1   1   6      10442.59      10954.55        85.23 o                         
   1   1   6      15292.92      15358.93       108.72 o                         
   3   1   6       3978.79       3625.25        35.42 o                         
   5   1   6       2244.37       2107.05        20.17 o                         
   7   1   6       1614.59       1550.16        20.65 o                         
   9   1   6       4747.12       4868.05        54.88 o                         
  11   1   6        944.52       1017.51        18.56 o                         
 -12   2   6        794.74        830.08        25.18 o                         
 -10   2   6       1424.54       1502.09        17.61 o                         
  -8   2   6        898.55        856.26         9.11 o                         
  -6   2   6        142.26        177.72         3.64 o                         
  -4   2   6       3682.00       3588.20        20.55 o                         
  -2   2   6      11089.80      11882.91       128.93 o                         
   0   2   6      10043.48      10725.36        94.29 o                         
   2   2   6         24.62         55.03         1.58 o                         
   4   2   6       6415.93       6693.94        64.21 o                         
   6   2   6        688.61        687.19         6.92 o                         
   8   2   6        366.64        360.43         6.59 o                         
  10   2   6         76.42         69.15         7.20 o                         
 -13   3   6          5.97          3.54         4.71 o                         
 -11   3   6        400.43        386.52        19.35 o                         
  -9   3   6        129.02        117.00         5.41 o                         
  -7   3   6          9.78         16.13         2.23 o                         
  -5   3   6        840.60        885.32         6.61 o                         
  -3   3   6        123.19        162.28         4.60 o                         
  -1   3   6       2032.31       1969.26        14.20 o                         
   1   3   6       6031.08       6863.93        63.95 o                         
   3   3   6        980.01       1051.66        10.58 o                         
   5   3   6          0.23          6.17         2.12 o                         
   7   3   6        764.92        732.23        11.19 o                         
   9   3   6         28.82         29.78         2.96 o                         
  11   3   6         20.26         18.11         5.77 o                         
 -12   4   6       2133.11       2016.53        38.04 o                         
 -10   4   6         30.98         29.92         3.51 o                         
  -8   4   6        974.07        996.46         9.04 o                         
  -6   4   6       1843.91       1900.66        19.38 o                         
  -4   4   6       1751.51       1534.78        13.16 o                         
  -2   4   6          8.33         29.63         2.04 o                         
   0   4   6      12108.94      12192.45        96.12 o                         
   2   4   6        944.10        786.22         8.24 o                         
   4   4   6       1645.30       1587.97        18.45 o                         
   6   4   6         71.68         82.15         3.92 o                         
   8   4   6        756.32        738.92        11.59 o                         
  10   4   6       1472.46       1518.51        23.03 o                         
 -13   5   6        924.92        970.10        34.84 o                         
 -11   5   6       3480.26       3511.87        43.09 o                         
  -9   5   6       1270.56       1350.60        16.64 o                         
  -7   5   6       3684.95       3635.28        27.23 o                         
  -5   5   6       1547.12       1466.10        13.26 o                         
  -3   5   6       3988.04       3988.39        38.72 o                         
  -1   5   6      27455.43      28393.53       231.34 o                         
   1   5   6       4634.83       4629.53        39.58 o                         
   3   5   6       2821.69       2815.95        24.15 o                         
   5   5   6       4190.63       4278.19        27.77 o                         
   7   5   6       1932.43       1877.20        19.08 o                         
   9   5   6       1702.93       1684.69        20.20 o                         
 -12   6   6       1611.41       1554.56        40.94 o                         
 -10   6   6       1770.32       1850.20        37.72 o                         
  -8   6   6        716.33        716.19        10.93 o                         
  -6   6   6      13010.31      13169.16        96.92 o                         
  -4   6   6       3628.08       3666.07        32.55 o                         
  -2   6   6      10101.30      10133.33       105.33 o                         
   0   6   6       7994.85       8005.60        69.51 o                         
   2   6   6       4697.32       4511.22        33.98 o                         
   4   6   6      16065.84      16309.66       160.16 o                         
   6   6   6         25.51         27.32         2.86 o                         
   8   6   6       4340.85       4352.63        43.31 o                         
  10   6   6        755.69        742.76        15.26 o                         
 -11   7   6       1087.69       1181.97        72.67 o                         
  -9   7   6       1662.40       1617.00        32.92 o                         
  -7   7   6       3208.14       3227.46        32.14 o                         
  -5   7   6       3751.47       3658.64        30.16 o                         
  -3   7   6       3114.91       3176.75        38.07 o                         
  -1   7   6       5575.02       5421.28        39.15 o                         
   1   7   6       1362.40       1405.91        12.28 o                         
   3   7   6       1983.93       1940.70        17.61 o                         
   5   7   6       3558.36       3702.91        26.31 o                         
   7   7   6       1826.50       1826.82        20.69 o                         
   9   7   6       1188.34       1184.22        21.19 o                         
 -10   8   6        284.13        269.98        12.10 o                         
  -8   8   6        139.12        167.47        22.33 o                         
  -6   8   6        518.38        522.27        22.02 o                         
  -4   8   6       2161.24       2231.02        24.67 o                         
  -2   8   6         15.63         42.20         4.17 o                         
   0   8   6        117.67        145.89         3.13 o                         
   2   8   6        472.68        440.79         4.79 o                         
   4   8   6       3350.92       3324.04        23.78 o                         
   6   8   6         47.08         44.03         3.48 o                         
   8   8   6        165.01        146.70         8.06 o                         
  -9   9   6        194.92        203.64        24.38 o                         
  -7   9   6        428.45        417.80        11.42 o                         
  -5   9   6        675.27        735.78        49.78 o                         
  -3   9   6         51.07         43.45         2.01 o                         
  -1   9   6       1936.74       1922.10        16.41 o                         
   1   9   6        253.42        245.78         5.28 o                         
   3   9   6       1816.16       1720.25        22.72 o                         
   5   9   6         64.53         87.42         5.06 o                         
   7   9   6         71.88         65.03         7.99 o                         
  -8  10   6       1346.73       1353.79        29.97 o                         
  -6  10   6        818.78        830.76        19.27 o                         
  -4  10   6       1637.91       1617.72        25.76 o                         
  -2  10   6        636.65        598.65        16.85 o                         
   0  10   6       3660.84       3576.31        30.35 o                         
   2  10   6        111.74         91.37         3.65 o                         
   4  10   6       1206.32       1216.96        17.08 o                         
   6  10   6        992.37       1038.99        19.98 o                         
  -7  11   6        911.96        934.70        26.41 o                         
  -5  11   6       1995.99       2020.20        38.23 o                         
  -3  11   6        999.37       1096.71        73.73 o                         
  -1  11   6       1635.69       1526.40        15.93 o                         
   1  11   6        214.96        227.72         7.56 o                         
   3  11   6       4446.57       4351.81        41.33 o                         
   5  11   6       1005.36       1033.10        21.76 o                         
  -4  12   6        610.58        609.23        21.07 o                         
  -2  12   6        386.87        405.11        12.51 o                         
   0  12   6        888.94        880.08        18.48 o                         
   2  12   6        181.85        172.76         9.21 o                         
 -13   1   7        952.27        993.18        38.37 o                         
 -11   1   7         90.84         92.10         8.33 o                         
  -9   1   7        225.34        263.73         8.28 o                         
  -7   1   7         61.36         69.62         5.20 o                         
  -5   1   7       1432.89       1299.69         9.57 o                         
  -3   1   7       8327.98       7920.35        52.22 o                         
  -1   1   7       3175.10       3525.18        28.96 o                         
   1   1   7         84.35         59.22         2.10 o                         
   3   1   7       1072.52       1128.32        13.41 o                         
   5   1   7       2103.08       2062.36        22.77 o                         
   7   1   7         23.06         27.69         2.80 o                         
   9   1   7       1229.49       1244.34        20.85 o                         
  11   1   7        214.98        192.01         9.85 o                         
 -12   2   7       1222.77       1232.72        18.80 o                         
 -10   2   7       1410.68       1458.35        33.09 o                         
  -8   2   7        761.83        733.69        12.91 o                         
  -6   2   7       4802.21       4549.11        30.71 o                         
  -4   2   7         39.66         71.52         2.36 o                         
  -2   2   7      24892.05      27759.19       304.86 o                         
   0   2   7       4404.83       4371.46        34.77 o                         
   2   2   7        817.11        774.43         8.01 o                         
   4   2   7       6501.14       6451.20        63.88 o                         
   6   2   7       1026.50        994.09        11.10 o                         
   8   2   7       2811.27       2860.73        31.58 o                         
  10   2   7        892.51        913.73        17.21 o                         
 -13   3   7       1095.13        992.08        29.36 o                         
 -11   3   7       4632.81       4701.32        50.12 o                         
  -9   3   7        313.51        342.56         6.82 o                         
  -7   3   7       5844.33       5576.63        38.07 o                         
  -5   3   7       1639.53       1403.20        10.01 o                         
  -3   3   7       7734.23       7611.60        76.52 o                         
  -1   3   7       8897.85       9150.06        75.11 o                         
   1   3   7        664.69        954.53        10.47 o                         
   3   3   7      22307.53      22380.59       205.40 o                         
   5   3   7       1483.78       1476.47        13.32 o                         
   7   3   7       2471.68       2530.70        21.75 o                         
   9   3   7       1211.49       1240.27        18.73 o                         
 -12   4   7        518.98        543.68        41.84 o                         
 -10   4   7       2732.91       2651.44        24.31 o                         
  -8   4   7       1575.22       1541.95        13.27 o                         
  -6   4   7      10733.82      10860.32       114.67 o                         
  -4   4   7        659.35        767.93         6.24 o                         
  -2   4   7       9960.37      10232.09        81.77 o                         
   0   4   7       3775.24       3777.77        32.93 o                         
   2   4   7       1028.33        853.45         9.09 o                         
   4   4   7       2776.30       2833.65        26.52 o                         
   6   4   7        897.87        852.01        10.68 o                         
   8   4   7       3263.69       3191.34        32.54 o                         
  10   4   7        253.89        277.39        10.69 o                         
 -13   5   7        331.54        483.87        83.65 o                         
 -11   5   7        104.13        110.07         8.70 o                         
  -9   5   7        395.41        383.57         8.02 o                         
  -7   5   7       1089.39       1063.88        10.17 o                         
  -5   5   7       3164.99       3261.14        28.15 o                         
  -3   5   7       2623.14       2586.41        26.26 o                         
  -1   5   7        146.18        219.55         6.44 o                         
   1   5   7       2372.72       2329.29        23.71 o                         
   3   5   7        784.65        790.99         7.75 o                         
   5   5   7        363.42        341.17         5.63 o                         
   7   5   7          8.01         14.55         3.17 o                         
   9   5   7        365.85        358.86        15.07 o                         
 -12   6   7        319.10        282.75        14.51 o                         
 -10   6   7         19.63         10.59         4.24 o                         
  -8   6   7         42.72         36.96         3.83 o                         
  -6   6   7        216.07        242.47         6.26 o                         
  -4   6   7         10.40         19.53         2.38 o                         
  -2   6   7        522.35        542.23         5.53 o                         
   0   6   7       3371.25       3448.57        27.71 o                         
   2   6   7         85.50         74.91         2.94 o                         
   4   6   7        553.54        553.88         7.69 o                         
   6   6   7          9.77         15.76         3.15 o                         
   8   6   7        112.05        126.88         7.56 o                         
 -11   7   7         36.22         38.71         9.47 o                         
  -9   7   7        752.64        698.08        20.08 o                         
  -7   7   7        366.14        370.83         8.62 o                         
  -5   7   7        541.89        539.11         9.18 o                         
  -3   7   7         71.74         72.86         2.31 o                         
  -1   7   7       4770.39       4812.54        34.32 o                         
   1   7   7         88.87        129.38         2.97 o                         
   3   7   7         63.48         58.35         3.61 o                         
   5   7   7        365.19        375.30         6.19 o                         
   7   7   7         80.32         78.71         5.18 o                         
   9   7   7       1067.33       1101.20        19.19 o                         
 -10   8   7         55.00         46.64         7.47 o                         
  -8   8   7        700.23        735.05        16.76 o                         
  -6   8   7       3992.46       3823.37        58.04 o                         
  -4   8   7       1645.95       1658.37        22.84 o                         
  -2   8   7       4335.01       4354.57        27.66 o                         
   0   8   7        267.84        266.17         4.05 o                         
   2   8   7       1025.35       1007.53         7.81 o                         
   4   8   7        934.45        913.22         8.91 o                         
   6   8   7        108.35         88.58         4.94 o                         
   8   8   7        544.62        594.24        14.74 o                         
  -9   9   7        464.67        495.97        19.44 o                         
  -7   9   7       3407.41       3438.62        40.73 o                         
  -5   9   7       1769.70       1806.22        35.81 o                         
  -3   9   7        713.34        745.43         8.51 o                         
  -1   9   7       5119.08       5108.33        44.31 o                         
   1   9   7        593.01        603.02         5.93 o                         
   3   9   7       3555.90       3528.36        24.53 o                         
   5   9   7         36.23         38.01         4.30 o                         
   7   9   7       1486.78       1494.68        23.60 o                         
  -8  10   7        264.35        286.11        20.36 o                         
  -6  10   7       4005.80       4120.28        49.72 o                         
  -4  10   7         11.52         14.05         2.74 o                         
  -2  10   7        924.65        915.87        13.33 o                         
   0  10   7       1035.31       1059.30        11.17 o                         
   2  10   7       3342.61       3090.92        60.33 o                         
   4  10   7       1984.66       2023.79        26.00 o                         
   6  10   7        645.84        714.93        14.63 o                         
  -7  11   7         92.38        142.44        32.89 o                         
  -5  11   7         74.47         78.22         7.41 o                         
  -3  11   7        133.12        126.24         6.49 o                         
  -1  11   7         41.68         49.79         5.06 o                         
   1  11   7       1902.59       1795.13        26.08 o                         
   3  11   7        957.45        965.76        16.68 o                         
  -4  12   7         67.70         62.37         9.20 o                         
  -2  12   7         77.72         56.20         7.85 o                         
   0  12   7        388.81        363.85         9.81 o                         
   2  12   7         41.03         49.56         6.32 o                         
 -14   0   8       1950.14       1934.69        45.42 o                         
 -12   0   8       3437.06       3379.67        62.36 o                         
 -10   0   8       1756.22       1743.71        26.83 o                         
  -8   0   8       3019.58       2901.42        32.64 o                         
  -6   0   8      24108.04      22891.86       254.00 o                         
  -4   0   8       8451.37       8470.52        69.51 o                         
  -2   0   8      37096.18      41700.29       545.13 o                         
   0   0   8      11635.11      11271.96        92.86 o                         
   2   0   8      32478.01      34646.25       561.51 o                         
   4   0   8       8479.72       9168.22       142.70 o                         
   6   0   8        624.42        670.13        11.70 o                         
   8   0   8       8002.56       7870.99       126.00 o                         
  10   0   8        748.91        706.64        18.51 o                         
 -13   1   8        918.91       1046.37        35.45 o                         
 -11   1   8       6149.32       6081.95        62.08 o                         
  -9   1   8         17.36         17.41         3.56 o                         
  -7   1   8      14270.64      13691.07       104.87 o                         
  -5   1   8       1573.55       1314.31         9.91 o                         
  -3   1   8      40840.79      48343.38       447.33 o                         
  -1   1   8       9402.98       9741.06        73.55 o                         
   1   1   8       3353.94       3196.66        26.55 o                         
   3   1   8      11063.71      11394.06        99.82 o                         
   5   1   8       4784.76       4706.43        55.49 o                         
   7   1   8       3437.21       3412.98        49.01 o                         
   9   1   8       1399.58       1354.59        23.31 o                         
 -12   2   8          5.96          7.95         4.89 o                         
 -10   2   8        633.28        630.74        11.81 o                         
  -8   2   8       2948.76       2784.52        22.73 o                         
  -6   2   8       1847.02       1826.66        14.43 o                         
  -4   2   8       1481.57       1393.94        11.38 o                         
  -2   2   8       1677.67       1893.46        13.93 o                         
   0   2   8       3915.46       3755.79        28.88 o                         
   2   2   8        274.78        267.15         4.08 o                         
   4   2   8       1098.98       1024.76        11.09 o                         
   6   2   8        130.52        120.55         4.38 o                         
   8   2   8       1781.90       1739.31        27.12 o                         
  10   2   8        774.44        805.77        18.76 o                         
 -13   3   8        107.31        117.34        13.90 o                         
 -11   3   8         26.90         32.63         5.00 o                         
  -9   3   8          5.07          1.86         2.30 o                         
  -7   3   8        513.30        513.97        17.31 o                         
  -5   3   8       1674.13       1796.76        12.83 o                         
  -3   3   8        447.92        515.82         6.28 o                         
  -1   3   8       2216.46       2270.32        17.26 o                         
   1   3   8       4201.14       4346.22        34.47 o                         
   3   3   8       1254.00       1379.79        12.54 o                         
   5   3   8         82.19         64.88         3.82 o                         
   7   3   8         43.75         43.22         4.66 o                         
   9   3   8        310.12        289.61        11.88 o                         
 -12   4   8       1205.78       1271.88        37.49 o                         
 -10   4   8        667.88        622.60         9.00 o                         
  -8   4   8        483.18        481.11         6.40 o                         
  -6   4   8       4916.44       4869.67        52.88 o                         
  -4   4   8      14091.40      13955.35       117.70 o                         
  -2   4   8       7380.83       7591.78        53.16 o                         
   0   4   8        706.04        593.59         5.93 o                         
   2   4   8       1578.21       1573.70        21.17 o                         
   4   4   8       5808.73       5890.37        45.03 o                         
   6   4   8       1120.26       1153.59        13.05 o                         
   8   4   8       1715.24       1723.20        20.44 o                         
  10   4   8        419.59        404.11        12.46 o                         
 -13   5   8        512.09        493.50        26.34 o                         
 -11   5   8       1432.99       1389.62        40.73 o                         
  -9   5   8        698.90        703.61         9.51 o                         
  -7   5   8      14267.29      14264.70       111.67 o                         
  -5   5   8       1562.59       1511.56        11.84 o                         
  -3   5   8       5688.19       6035.63        63.75 o                         
  -1   5   8       2649.86       2287.60        15.88 o                         
   1   5   8       3582.54       3382.19        32.54 o                         
   3   5   8       3584.37       3552.36        30.46 o                         
   5   5   8       1402.10       1346.39        12.80 o                         
   7   5   8       3334.03       3403.10        29.69 o                         
   9   5   8       3895.00       3898.06        61.07 o                         
 -12   6   8       2788.17       2722.01        92.25 o                         
 -10   6   8       1971.22       2055.80        27.36 o                         
  -8   6   8        735.90        697.95        10.49 o                         
  -6   6   8       3687.25       3611.48        29.19 o                         
  -4   6   8       1120.56       1069.76        12.21 o                         
  -2   6   8       6850.47       6514.94        48.08 o                         
   0   6   8         48.38         65.12         2.60 o                         
   2   6   8       4230.18       4033.34        34.45 o                         
   4   6   8       4323.60       4325.90        37.40 o                         
   6   6   8        880.31        887.75        11.65 o                         
   8   6   8       2079.11       2137.83        23.85 o                         
 -11   7   8       1815.96       1905.59        35.16 o                         
  -9   7   8         81.48        137.50        29.35 o                         
  -7   7   8       7011.35       6919.79        75.14 o                         
  -5   7   8       2396.46       2431.42        24.50 o                         
  -3   7   8        973.04       1018.00         9.36 o                         
  -1   7   8       2550.73       2575.97        16.56 o                         
   1   7   8       2441.41       2417.95        21.23 o                         
   3   7   8       1138.30       1142.12        10.90 o                         
   5   7   8        234.08        239.09         5.71 o                         
   7   7   8       1154.56       1173.56        15.96 o                         
 -10   8   8        831.23        803.37        23.14 o                         
  -8   8   8         15.24         17.23         4.98 o                         
  -6   8   8        117.52        115.18        10.88 o                         
  -4   8   8       1162.47       1170.81        11.63 o                         
  -2   8   8          9.07         10.42         2.02 o                         
   0   8   8       1487.72       1583.72        13.27 o                         
   2   8   8         40.89         41.13         2.29 o                         
   4   8   8        988.36        984.99        10.53 o                         
   6   8   8         18.22         22.24         3.99 o                         
  -9   9   8          1.99         10.05         5.13 o                         
  -7   9   8        436.56        422.18        23.04 o                         
  -5   9   8        483.78        447.17        18.64 o                         
  -3   9   8          0.98          5.33         1.60 o                         
  -1   9   8        279.39        299.90         4.95 o                         
   1   9   8        146.59        134.17         3.50 o                         
   3   9   8        667.47        631.73         7.62 o                         
   5   9   8          4.10          7.24         3.75 o                         
  -8  10   8        711.83        790.60        34.29 o                         
  -6  10   8        448.50        511.14        24.52 o                         
  -4  10   8        651.81        571.26        16.03 o                         
  -2  10   8       1273.81       1230.41        13.54 o                         
   0  10   8        251.56        250.97         4.53 o                         
   2  10   8        555.19        504.03         9.21 o                         
   4  10   8        216.42        212.55        11.36 o                         
  -7  11   8        941.33        988.77        24.81 o                         
  -5  11   8        201.31        219.71        16.43 o                         
  -3  11   8       1465.57       1459.72        23.05 o                         
  -1  11   8        613.47        610.81         8.97 o                         
   1  11   8        925.14        891.30        13.80 o                         
   3  11   8        792.11        830.04        15.31 o                         
  -4  12   8         14.20         18.04         7.46 o                         
  -2  12   8       4021.74       3995.72        89.61 o                         
   0  12   8        808.55        805.50        15.56 o                         
 -13   1   9        523.97        614.29        37.52 o                         
 -11   1   9        818.38        894.58        32.63 o                         
  -9   1   9       2289.18       2274.32        34.72 o                         
  -7   1   9       5877.64       5510.96        41.17 o                         
  -5   1   9       4920.68       4668.11        29.23 o                         
  -3   1   9        300.70        280.68         4.58 o                         
  -1   1   9       2437.70       2426.39        20.48 o                         
   1   1   9       1589.67       1630.90        13.73 o                         
   3   1   9       2980.40       3116.04        34.24 o                         
   5   1   9       2951.68       2898.82        40.78 o                         
   7   1   9       1222.33       1198.01        19.29 o                         
   9   1   9        621.48        629.45        14.70 o                         
 -12   2   9       2656.10       2600.57        29.75 o                         
 -10   2   9         44.54         39.82         4.01 o                         
  -8   2   9      21341.05      20707.89       176.24 o                         
  -6   2   9       4095.57       3837.41        26.28 o                         
  -4   2   9       7325.43       7782.95        48.93 o                         
  -2   2   9       3589.88       3293.04        22.64 o                         
   0   2   9       6888.46       7062.84        57.24 o                         
   2   2   9       3163.05       3314.44        32.29 o                         
   4   2   9       5024.66       4997.09        62.67 o                         
   6   2   9       3770.51       3548.88        44.88 o                         
   8   2   9       3062.48       3132.05        42.62 o                         
  10   2   9        174.11        134.54        10.22 o                         
 -13   3   9        505.41        482.72        12.99 o                         
 -11   3   9       3009.74       3025.70        29.36 o                         
  -9   3   9         29.91         36.30         3.73 o                         
  -7   3   9      14711.04      14103.44       107.05 o                         
  -5   3   9       2342.01       2323.70        19.32 o                         
  -3   3   9       8851.35       8659.76        82.90 o                         
  -1   3   9       4986.28       4928.10        39.13 o                         
   1   3   9       1493.79       1427.68        13.42 o                         
   3   3   9       8737.80       9100.12        85.94 o                         
   5   3   9        266.02        270.22         6.17 o                         
   7   3   9       4536.45       4511.56        59.39 o                         
   9   3   9        261.14        241.27        10.69 o                         
 -12   4   9       1704.86       1780.98        33.71 o                         
 -10   4   9        376.28        342.15         8.89 o                         
  -8   4   9       5670.02       5555.81        39.90 o                         
  -6   4   9        338.93        375.73         5.58 o                         
  -4   4   9       3176.13       3427.20        36.97 o                         
  -2   4   9       2712.72       2610.42        21.40 o                         
   0   4   9       2851.40       2803.90        23.39 o                         
   2   4   9       1388.06       1347.67        14.25 o                         
   4   4   9        981.92        992.76        11.26 o                         
   6   4   9        528.18        536.32         9.39 o                         
   8   4   9        979.20        990.16        15.71 o                         
 -11   5   9       1474.74       1430.98        30.56 o                         
  -9   5   9          9.87         14.50         3.95 o                         
  -7   5   9        922.70        958.22        39.14 o                         
  -5   5   9        258.22        278.58         4.26 o                         
  -3   5   9         14.55         27.44         3.28 o                         
  -1   5   9        556.44        625.02         7.82 o                         
   1   5   9        219.36        197.03         3.42 o                         
   3   5   9        995.90        959.30        10.78 o                         
   5   5   9        159.94        186.77         5.91 o                         
   7   5   9         19.58         17.51         3.90 o                         
   9   5   9        170.49        152.42         8.87 o                         
 -12   6   9         15.73         13.72         7.01 o                         
 -10   6   9         52.57         45.76         7.51 o                         
  -8   6   9         79.97         93.34         8.80 o                         
  -6   6   9       2634.49       2693.71        25.30 o                         
  -4   6   9        214.15        215.29         4.35 o                         
  -2   6   9        534.46        518.07         7.53 o                         
   0   6   9        148.78        145.49         3.71 o                         
   2   6   9         19.29         30.08         3.02 o                         
   4   6   9         30.71         31.56         3.18 o                         
   6   6   9         14.92         22.54         3.53 o                         
   8   6   9          3.46          8.17         4.33 o                         
 -11   7   9        130.64        119.63        12.10 o                         
  -9   7   9        216.01        242.60        14.71 o                         
  -7   7   9        827.66        822.09        21.80 o                         
  -5   7   9          6.44         10.22         3.17 o                         
  -3   7   9         21.16         28.15         2.37 o                         
  -1   7   9        257.22        258.32         4.71 o                         
   1   7   9        389.36        377.12         4.65 o                         
   3   7   9        343.72        375.46         6.78 o                         
   5   7   9        272.66        285.20         6.54 o                         
   7   7   9        166.44        168.62         7.71 o                         
 -10   8   9         87.82        112.54        12.29 o                         
  -8   8   9        957.37        985.36        17.24 o                         
  -6   8   9        120.61        102.74         3.86 o                         
  -4   8   9        475.30        453.39         8.72 o                         
  -2   8   9        408.76        399.51         5.58 o                         
   0   8   9        831.12        827.38         8.43 o                         
   2   8   9        799.74        832.18         9.12 o                         
   4   8   9       1809.38       1815.82        15.59 o                         
   6   8   9        419.90        476.40        11.79 o                         
  -9   9   9        115.63         88.03         8.16 o                         
  -7   9   9       1386.43       1460.84        21.52 o                         
  -5   9   9         28.32         34.59         3.00 o                         
  -3   9   9       2489.65       2477.69        19.91 o                         
  -1   9   9        880.14        901.70         9.04 o                         
   1   9   9       1470.69       1357.96        10.92 o                         
   3   9   9       3189.61       3182.22        25.21 o                         
   5   9   9         75.39         77.26         6.42 o                         
  -8  10   9       1827.80       1914.94        31.14 o                         
  -6  10   9         12.50         15.80         5.01 o                         
  -4  10   9       4430.28       4330.18        65.00 o                         
  -2  10   9       3239.74       3082.99        37.53 o                         
   0  10   9       1236.39       1233.81        15.55 o                         
   2  10   9        642.75        684.31        12.70 o                         
   4  10   9        458.36        471.77        13.89 o                         
  -7  11   9        467.76        535.67        43.46 o                         
  -5  11   9       2709.04       2832.39        42.72 o                         
  -3  11   9        990.03        978.97        17.97 o                         
  -1  11   9        815.63        838.22        13.32 o                         
   1  11   9        543.65        549.41        11.01 o                         
   3  11   9        360.51        362.84        11.41 o                         
  -4  12   9        716.21        714.73        38.36 o                         
  -2  12   9         20.93         15.15         5.58 o                         
   0  12   9        217.00        181.12        15.37 o                         
 -12   0  10       8325.42       8267.02       111.19 o                         
 -10   0  10        892.28        910.30        18.54 o                         
  -8   0  10      19128.01      18235.40       214.21 o                         
  -6   0  10      14334.17      13633.96       136.08 o                         
  -4   0  10       5911.36       5016.61       107.79 o                         
  -2   0  10       9701.34       9742.17       126.68 o                         
   0   0  10        267.62        243.65         5.72 o                         
   2   0  10      26673.30      27578.03       512.83 o                         
   4   0  10       9216.93       8807.41       135.61 o                         
   6   0  10       3751.65       3721.50        73.33 o                         
   8   0  10       2706.30       2735.63        55.59 o                         
 -13   1  10       1026.76       1149.09        34.62 o                         
 -11   1  10       1085.68       1171.67        25.18 o                         
  -9   1  10      17277.10      16557.84       142.51 o                         
  -7   1  10       2099.44       1937.24        16.92 o                         
  -5   1  10       2131.02       2115.46        15.71 o                         
  -3   1  10       7551.79       6986.35        54.79 o                         
  -1   1  10      16080.15      16711.79       133.66 o                         
   1   1  10       1945.81       1760.83        12.05 o                         
   3   1  10       4580.54       4594.17        50.87 o                         
   5   1  10       5765.93       5494.77        70.80 o                         
   7   1  10       4344.04       4497.77        66.04 o                         
   9   1  10        599.38        595.40        14.48 o                         
 -12   2  10       1351.59       1526.30        79.86 o                         
 -10   2  10        139.34        142.37         8.50 o                         
  -8   2  10         70.59         78.83         4.67 o                         
  -6   2  10       1372.56       1380.03        12.41 o                         
  -4   2  10       2121.86       2027.10        13.98 o                         
  -2   2  10         43.77         75.16         2.83 o                         
   0   2  10       2401.75       2387.65        23.85 o                         
   2   2  10       2696.46       2853.88        27.40 o                         
   4   2  10       1968.76       2019.19        25.84 o                         
   6   2  10        293.41        259.50         7.86 o                         
   8   2  10         89.25         74.89         6.19 o                         
 -13   3  10        167.95        249.66        43.97 o                         
 -11   3  10        433.83        430.09        11.59 o                         
  -9   3  10        214.62        210.49         6.05 o                         
  -7   3  10       3097.05       2972.73        23.91 o                         
  -5   3  10        210.63        209.59         4.40 o                         
  -3   3  10        122.88        102.50         3.33 o                         
  -1   3  10        549.77        561.79         6.16 o                         
   1   3  10        381.62        394.52         5.11 o                         
   3   3  10       2745.69       2544.25        29.04 o                         
   5   3  10        366.03        355.84         7.31 o                         
   7   3  10          5.83          7.46         3.70 o                         
   9   3  10        625.73        723.66        18.58 o                         
 -12   4  10        413.47        484.26        13.11 o                         
 -10   4  10       4193.70       4075.36        42.91 o                         
  -8   4  10       4808.30       4637.65        34.83 o                         
  -6   4  10        156.50        165.96         4.69 o                         
  -4   4  10        648.05        578.86         5.94 o                         
  -2   4  10       5450.49       5434.31        41.55 o                         
   0   4  10       4139.50       4044.06        37.51 o                         
   2   4  10       1323.50       1380.19        15.90 o                         
   4   4  10       4659.87       4612.63        43.78 o                         
   6   4  10       1472.52       1472.37        21.85 o                         
   8   4  10        507.35        510.41        13.68 o                         
 -11   5  10        242.31        309.62        28.99 o                         
  -9   5  10       3937.26       3968.84        35.69 o                         
  -7   5  10        908.37        911.69         8.29 o                         
  -5   5  10       3258.14       3296.84        25.30 o                         
  -3   5  10       2577.90       2606.66        17.56 o                         
  -1   5  10       5036.41       5002.54        40.30 o                         
   1   5  10       3479.25       3617.47        30.17 o                         
   3   5  10       7835.67       8007.84        69.96 o                         
   5   5  10       1855.42       1792.55        19.90 o                         
   7   5  10        118.93        126.49         6.95 o                         
 -12   6  10       1948.81       2048.81        47.52 o                         
 -10   6  10         19.00         20.54         3.79 o                         
  -8   6  10       3437.26       3411.14        32.54 o                         
  -6   6  10       1062.34       1112.32        11.52 o                         
  -4   6  10       2020.80       1956.42        17.40 o                         
  -2   6  10       8752.69       8698.89        78.55 o                         
   0   6  10       1252.01       1227.78        11.41 o                         
   2   6  10       3629.80       3765.49        37.76 o                         
   4   6  10        250.68        282.70        10.24 o                         
   6   6  10       1502.36       1598.81        18.68 o                         
   8   6  10        593.36        588.16        25.23 o                         
 -11   7  10         71.86        161.06        34.16 o                         
  -9   7  10        573.88        598.66        11.74 o                         
  -7   7  10        272.02        285.39         7.33 o                         
  -5   7  10       5026.73       5189.62        58.19 o                         
  -3   7  10       1825.29       1819.23        19.37 o                         
  -1   7  10       1027.86       1020.48         9.31 o                         
   1   7  10        445.80        432.88         6.37 o                         
   3   7  10        468.35        470.53         8.19 o                         
   5   7  10        233.60        239.57         6.55 o                         
   7   7  10       1047.43       1110.20        17.27 o                         
 -10   8  10         58.92         68.93         8.35 o                         
  -8   8  10         54.46         61.39         4.49 o                         
  -6   8  10        839.27        879.55        13.71 o                         
  -4   8  10        784.57        729.38         9.43 o                         
  -2   8  10         44.00         54.07         3.28 o                         
   0   8  10        847.28        854.39         8.48 o                         
   2   8  10          8.28         13.13         3.12 o                         
   4   8  10          8.92         11.05         2.92 o                         
   6   8  10        152.42        162.76         7.62 o                         
  -9   9  10        117.08        123.29        10.03 o                         
  -7   9  10        852.73        876.07        28.69 o                         
  -5   9  10        491.95        487.65        10.67 o                         
  -3   9  10        437.60        424.02         8.82 o                         
  -1   9  10          6.62         10.88         2.37 o                         
   1   9  10         17.94         16.41         2.21 o                         
   3   9  10         32.47         32.57         3.39 o                         
   5   9  10         32.99         20.93         5.19 o                         
  -8  10  10         65.02        336.97        79.90 o                         
  -6  10  10        431.00        457.64        14.22 o                         
  -4  10  10        951.01        960.83        14.50 o                         
  -2  10  10        826.33        783.88        11.41 o                         
   0  10  10        166.03        157.26         4.67 o                         
   2  10  10        123.19        118.27         6.97 o                         
   4  10  10        143.60        138.19         9.18 o                         
  -5  11  10       1478.43       1481.89        31.30 o                         
  -3  11  10        942.31        922.32        21.80 o                         
  -1  11  10       1475.17       1468.45        23.81 o                         
   1  11  10        883.43        887.11        15.05 o                         
 -13   1  11        919.96       1051.24        38.73 o                         
 -11   1  11        287.73        355.13        20.01 o                         
  -9   1  11        224.14        243.53        16.35 o                         
  -7   1  11          9.22         12.79         2.97 o                         
  -5   1  11       1428.13       1283.48        10.88 o                         
  -3   1  11        696.02        762.60         8.09 o                         
  -1   1  11       3160.20       3050.67        20.08 o                         
   1   1  11       1779.51       1788.64        12.24 o                         
   3   1  11       2172.26       2092.01        20.05 o                         
   5   1  11          6.14         12.67         2.32 o                         
   7   1  11         38.34         42.25         3.17 o                         
   9   1  11       1316.17       1489.39        32.31 o                         
 -12   2  11       1639.55       1695.52        39.28 o                         
 -10   2  11       3174.22       3038.98        29.25 o                         
  -8   2  11         48.41         55.91         4.14 o                         
  -6   2  11        694.85        702.56         8.65 o                         
  -4   2  11       2111.47       2126.88        16.62 o                         
  -2   2  11       5760.60       5730.00        44.29 o                         
   0   2  11       4066.17       3833.50        30.46 o                         
   2   2  11       4298.35       4324.02        38.04 o                         
   4   2  11       3873.60       3646.91        42.78 o                         
   6   2  11         68.74        110.35         6.22 o                         
   8   2  11       1197.77       1303.78        22.09 o                         
 -13   3  11       3293.48       3385.00        44.21 o                         
 -11   3  11       1481.50       1456.64        18.60 o                         
  -9   3  11       1858.75       1806.24        18.20 o                         
  -7   3  11       4925.02       4765.52        37.48 o                         
  -5   3  11        154.83        112.21         4.11 o                         
  -3   3  11       5656.66       5706.26        39.44 o                         
  -1   3  11        975.08        987.60         8.46 o                         
   1   3  11       7361.12       7322.22        69.29 o                         
   3   3  11       6295.64       6133.81        67.07 o                         
   5   3  11        176.31        201.10         6.55 o                         
   7   3  11       2189.30       2302.24        35.40 o                         
 -12   4  11        445.70        435.07        15.36 o                         
 -10   4  11       3157.64       3138.32        47.32 o                         
  -8   4  11       1459.51       1423.40        14.69 o                         
  -6   4  11       3332.83       3322.78        25.40 o                         
  -4   4  11       2245.01       2234.65        17.82 o                         
  -2   4  11       3053.53       2984.32        23.87 o                         
   0   4  11        816.33        766.30         7.49 o                         
   2   4  11        520.07        566.23         9.45 o                         
   4   4  11       3725.45       3524.88        29.03 o                         
   6   4  11       1365.70       1491.23        20.41 o                         
   8   4  11        520.01        478.09        12.54 o                         
 -11   5  11        299.18        330.18        19.44 o                         
  -9   5  11       1119.50       1056.60        23.81 o                         
  -7   5  11       2117.41       2151.56        16.23 o                         
  -5   5  11       2844.92       2795.29        22.43 o                         
  -3   5  11        205.47        213.84         4.50 o                         
  -1   5  11       1897.87       1932.64        16.84 o                         
   1   5  11         15.55         27.61         2.01 o                         
   3   5  11        138.40        149.74         5.67 o                         
   5   5  11         40.88         42.99         4.93 o                         
   7   5  11        673.14        650.13        14.54 o                         
 -12   6  11        495.91       1050.08       156.61 o                         
 -10   6  11          3.89          8.82         4.29 o                         
  -8   6  11         13.23         25.55         4.17 o                         
  -6   6  11        366.61        370.40         5.77 o                         
  -4   6  11        666.39        686.24         8.04 o                         
  -2   6  11         55.40         62.58         3.28 o                         
   0   6  11         15.91         22.06         2.73 o                         
   2   6  11       1678.41       1590.56        16.30 o                         
   4   6  11        119.97        110.96         5.90 o                         
   6   6  11        339.13        374.37         9.73 o                         
 -11   7  11        699.05        845.85       105.15 o                         
  -9   7  11        201.18        204.22        11.16 o                         
  -7   7  11        119.31        116.02         5.16 o                         
  -5   7  11        775.28        775.71        10.07 o                         
  -3   7  11        706.26        705.61         8.47 o                         
  -1   7  11        301.27        287.95         5.39 o                         
   1   7  11        113.50        107.23         4.75 o                         
   3   7  11        470.19        449.35         9.57 o                         
   5   7  11        248.02        255.81         7.97 o                         
 -10   8  11        599.83        617.34        19.41 o                         
  -8   8  11       1106.63       1098.69        20.45 o                         
  -6   8  11       2638.31       2589.14        32.39 o                         
  -4   8  11       1543.36       1582.28        18.85 o                         
  -2   8  11       2468.61       2524.47        22.44 o                         
   0   8  11       1135.93       1168.79        11.19 o                         
   2   8  11        115.53        144.24         6.17 o                         
   4   8  11        554.52        563.93        10.16 o                         
   6   8  11         15.46         12.45         5.02 o                         
  -9   9  11        615.17        643.68        17.81 o                         
  -7   9  11       3224.90       3414.19        44.34 o                         
  -5   9  11       1704.21       1701.01        22.23 o                         
  -3   9  11       3769.92       3811.12        44.58 o                         
  -1   9  11        661.87        687.48         8.84 o                         
   1   9  11        625.93        680.76         9.29 o                         
   3   9  11        600.60        629.66         9.77 o                         
  -8  10  11       1068.33       1161.81        24.98 o                         
  -6  10  11       1328.38       1423.12        28.05 o                         
  -4  10  11        256.50        286.49         6.81 o                         
  -2  10  11       1303.93       1298.33        19.31 o                         
   0  10  11       1084.82       1112.28        15.45 o                         
   2  10  11        212.94        220.40        14.89 o                         
  -5  11  11        339.40        379.49        17.75 o                         
  -3  11  11          2.72          5.97         3.83 o                         
  -1  11  11        341.64        340.72         9.95 o                         
   1  11  11        345.22        335.29        12.83 o                         
 -12   0  12       3770.14       3820.01        56.71 o                         
 -10   0  12        112.59        102.00         8.81 o                         
  -8   0  12       2836.34       2780.89        36.10 o                         
  -6   0  12        259.71        225.05         8.98 o                         
  -4   0  12       8367.89       8484.80       115.13 o                         
  -2   0  12      12518.14      12175.88       166.55 o                         
   0   0  12       5131.21       4793.93        49.85 o                         
   2   0  12       7492.54       7458.20        96.17 o                         
   4   0  12         67.10        110.83         6.05 o                         
   6   0  12       2318.20       2391.86        58.48 o                         
   8   0  12        770.56        839.92        35.12 o                         
 -13   1  12        979.66        967.63        21.39 o                         
 -11   1  12        961.01        947.25        16.14 o                         
  -9   1  12        441.51        449.88         9.23 o                         
  -7   1  12       4304.43       4207.59        31.99 o                         
  -5   1  12       1811.40       1765.29        14.68 o                         
  -3   1  12       2404.56       2338.30        22.72 o                         
  -1   1  12      13566.40      13062.92        82.79 o                         
   1   1  12        885.75        882.52         8.32 o                         
   3   1  12       5346.35       5012.65        62.97 o                         
   5   1  12         16.26         27.42         2.72 o                         
   7   1  12       2087.44       2080.53        33.21 o                         
 -12   2  12        320.63        309.39         9.72 o                         
 -10   2  12       1232.73       1199.67        15.94 o                         
  -8   2  12        981.84        961.03        15.40 o                         
  -6   2  12       1829.40       1681.46        14.91 o                         
  -4   2  12       2440.93       2371.49        20.42 o                         
  -2   2  12       1018.08        953.12         9.70 o                         
   0   2  12        185.52        196.51         4.52 o                         
   2   2  12        432.44        444.63         6.91 o                         
   4   2  12       1492.87       1451.18        21.87 o                         
   6   2  12        968.79       1019.53        18.33 o                         
   8   2  12       1065.81       1133.97        30.60 o                         
 -13   3  12        182.99        348.60        74.53 o                         
 -11   3  12         61.74         55.70         5.47 o                         
  -9   3  12       1031.59        971.74        14.69 o                         
  -7   3  12        467.79        455.52         7.89 o                         
  -5   3  12        354.20        320.56         6.67 o                         
  -3   3  12       1473.80       1444.63        13.01 o                         
  -1   3  12         97.91         96.90         3.76 o                         
   1   3  12        116.48        115.28         4.03 o                         
   3   3  12        340.97        276.57         6.79 o                         
   5   3  12        159.50        169.25         6.45 o                         
   7   3  12         16.70         16.92         5.15 o                         
 -12   4  12         57.23         42.80         5.84 o                         
 -10   4  12         24.21         22.85         3.23 o                         
  -8   4  12        747.77        747.20        10.26 o                         
  -6   4  12       2416.53       2351.80        18.70 o                         
  -4   4  12        262.21        248.87         5.08 o                         
  -2   4  12       2164.45       2133.04        17.97 o                         
   0   4  12       3327.17       3406.28        35.60 o                         
   2   4  12        152.15        118.36         5.86 o                         
   4   4  12         65.22         96.31         5.93 o                         
   6   4  12          7.12         10.78         4.35 o                         
 -11   5  12       1936.10       1947.87        28.34 o                         
  -9   5  12       1038.89       1004.27        16.33 o                         
  -7   5  12       2902.96       2888.76        25.87 o                         
  -5   5  12       3473.61       3497.38        29.02 o                         
  -3   5  12       4946.83       4803.72        34.91 o                         
  -1   5  12       5587.86       5438.45        57.60 o                         
   1   5  12         21.67         24.67         1.88 o                         
   3   5  12       4472.65       4325.91        49.83 o                         
   5   5  12        756.36        813.73        13.52 o                         
   7   5  12       3374.31       3533.47        55.87 o                         
 -10   6  12        754.53        708.19        14.70 o                         
  -8   6  12       8355.15       8545.59        96.28 o                         
  -6   6  12       2476.57       2411.79        21.08 o                         
  -4   6  12       2266.77       2265.25        17.74 o                         
  -2   6  12       1935.17       1979.66        17.83 o                         
   0   6  12       3096.74       3154.18        42.74 o                         
   2   6  12       6480.42       6370.45        72.37 o                         
   4   6  12       1090.22       1150.84        14.88 o                         
   6   6  12       2446.22       2529.21        30.60 o                         
 -11   7  12       4207.99       4498.59        63.30 o                         
  -9   7  12       1477.28       1490.79        22.22 o                         
  -7   7  12        973.69        959.82        12.52 o                         
  -5   7  12       1021.53       1069.73        12.30 o                         
  -3   7  12       2063.96       2042.39        19.24 o                         
  -1   7  12       2169.62       2164.46        25.22 o                         
   1   7  12         19.25         26.64         3.96 o                         
   3   7  12       8502.40       8524.12        94.11 o                         
   5   7  12       1476.03       1606.57        20.11 o                         
 -10   8  12        450.38        438.62        17.25 o                         
  -8   8  12        565.22        589.40        15.25 o                         
  -6   8  12        497.28        518.61         9.63 o                         
  -4   8  12         79.79         74.76         3.88 o                         
  -2   8  12         32.16         31.98         3.16 o                         
   0   8  12        534.50        515.82         7.17 o                         
   2   8  12       1106.27       1123.16        13.96 o                         
   4   8  12        151.76        141.17         9.24 o                         
  -9   9  12         19.19         24.81         7.75 o                         
  -7   9  12        926.44        945.73        25.69 o                         
  -5   9  12        272.92        263.06         7.07 o                         
  -3   9  12         89.15         79.03         4.21 o                         
  -1   9  12          7.57          7.77         2.29 o                         
   1   9  12       1950.12       1951.21        21.16 o                         
   3   9  12         22.19         18.86         3.91 o                         
  -6  10  12        400.39        405.39        13.61 o                         
  -4  10  12        300.61        326.24         8.68 o                         
  -2  10  12       1090.28       1016.19        13.78 o                         
   0  10  12        170.28        164.85         6.61 o                         
   2  10  12        307.02        315.21        11.62 o                         
  -3  11  12        398.95        411.56        12.83 o                         
  -1  11  12        453.60        460.58        11.19 o                         
 -13   1  13          5.84         -3.98         4.61 o                         
 -11   1  13          4.84          4.61         3.88 o                         
  -9   1  13       1025.15        990.92        15.29 o                         
  -7   1  13        388.40        362.48         8.05 o                         
  -5   1  13        356.64        294.96         7.49 o                         
  -3   1  13          6.82         10.46         2.96 o                         
  -1   1  13        300.66        308.08         6.12 o                         
   1   1  13        685.72        670.10         7.65 o                         
   3   1  13        347.07        380.36         6.35 o                         
   5   1  13         74.93         66.48         4.39 o                         
   7   1  13        432.40        433.95        11.21 o                         
 -12   2  13        439.14        450.69        13.43 o                         
 -10   2  13        225.95        232.97         7.66 o                         
  -8   2  13       1951.23       1952.08        20.13 o                         
  -6   2  13        882.54        799.65        10.54 o                         
  -4   2  13        696.35        668.73         9.39 o                         
  -2   2  13       9154.09       8899.75        75.42 o                         
   0   2  13       3931.49       3795.11        27.16 o                         
   2   2  13       2042.73       1945.31        20.59 o                         
   4   2  13         49.27         59.37         3.31 o                         
   6   2  13       1499.76       1487.74        26.57 o                         
 -11   3  13        130.00        123.38         6.70 o                         
  -9   3  13       2720.28       2672.28        26.20 o                         
  -7   3  13       2319.87       2268.46        20.59 o                         
  -5   3  13       2195.16       2127.02        17.71 o                         
  -3   3  13       5642.83       5679.88        45.11 o                         
  -1   3  13       2113.21       2151.27        22.80 o                         
   1   3  13       2317.13       2287.53        21.56 o                         
   3   3  13        589.06        606.12        13.60 o                         
   5   3  13        728.48        752.80        13.03 o                         
   7   3  13       1414.28       1443.52        24.97 o                         
 -12   4  13       3144.86       3185.83        39.22 o                         
 -10   4  13        503.12        489.79        10.36 o                         
  -8   4  13       1418.18       1391.36        15.89 o                         
  -6   4  13       1715.58       1684.99        15.97 o                         
  -4   4  13       2022.94       2122.14        23.35 o                         
  -2   4  13      14526.88      14684.22       138.51 o                         
   0   4  13         28.51         33.21         2.91 o                         
   2   4  13      10602.48      10279.66       109.77 o                         
   4   4  13        439.19        541.04        11.41 o                         
   6   4  13       2145.10       2167.64        25.43 o                         
 -11   5  13        706.67        741.30        18.77 o                         
  -9   5  13       1527.16       1534.00        19.45 o                         
  -7   5  13        671.87        700.64         9.10 o                         
  -5   5  13       2235.30       2264.05        18.17 o                         
  -3   5  13        267.75        258.45         6.03 o                         
  -1   5  13       4216.78       4242.42        46.43 o                         
   1   5  13       4384.47       4454.60        52.12 o                         
   3   5  13       2246.42       2185.85        21.63 o                         
   5   5  13        736.43        831.60        15.15 o                         
 -10   6  13        777.05        779.29        18.08 o                         
  -8   6  13         63.07         62.65         4.80 o                         
  -6   6  13        193.54        186.27         5.39 o                         
  -4   6  13        317.76        326.39         6.66 o                         
  -2   6  13         17.36         16.12         2.96 o                         
   0   6  13          0.03          5.81         2.18 o                         
   2   6  13       1124.16       1110.38        14.70 o                         
   4   6  13        249.09        236.11         8.10 o                         
   6   6  13         61.16         65.53         6.83 o                         
  -9   7  13        203.21        196.94         9.90 o                         
  -7   7  13        289.91        287.71         8.31 o                         
  -5   7  13         72.18         61.89         3.27 o                         
  -3   7  13       2748.57       2798.51        26.61 o                         
  -1   7  13        936.33        985.32        14.03 o                         
   1   7  13         29.33         30.43         4.38 o                         
   3   7  13       2246.56       2404.43        25.52 o                         
   5   7  13         92.34         89.45         6.84 o                         
  -8   8  13       2069.66       2111.88        37.29 o                         
  -6   8  13       1409.95       1457.84        18.92 o                         
  -4   8  13        233.10        247.94         6.06 o                         
  -2   8  13       2409.81       2484.58        29.27 o                         
   0   8  13        868.78        880.98        12.35 o                         
   2   8  13       6204.70       6281.54        66.95 o                         
   4   8  13       1331.31       1395.46        17.57 o                         
  -7   9  13       1142.74       1239.98        22.27 o                         
  -5   9  13        687.83        700.12        12.63 o                         
  -3   9  13       1314.57       1313.15        18.66 o                         
  -1   9  13       1490.71       1509.90        15.91 o                         
   1   9  13       3260.12       3292.39        29.27 o                         
   3   9  13       2529.82       2539.84        29.88 o                         
  -6  10  13       1546.39       1593.84        26.90 o                         
  -4  10  13        129.54        143.97         5.89 o                         
  -2  10  13       1738.67       1711.30        24.22 o                         
   0  10  13         52.77         65.26         5.64 o                         
 -12   0  14        202.47        195.04        13.84 o                         
 -10   0  14       2248.13       2215.17        33.66 o                         
  -8   0  14       6211.90       6071.92        65.97 o                         
  -6   0  14       2542.61       2209.50        28.83 o                         
  -4   0  14       1268.82       1386.43        25.35 o                         
  -2   0  14       2603.26       2586.59        27.26 o                         
   0   0  14        118.02        124.52         6.01 o                         
   2   0  14       2090.33       2109.81        23.52 o                         
   4   0  14        341.65        307.19         9.90 o                         
   6   0  14       4039.64       3874.82       156.83 o                         
 -13   1  14       2914.91       2928.06        37.55 o                         
 -11   1  14        456.59        438.34        13.12 o                         
  -9   1  14        799.19        808.19        14.23 o                         
  -7   1  14       3068.12       2828.26        24.84 o                         
  -5   1  14       2452.59       2511.12        27.13 o                         
  -3   1  14       9729.95       9607.87       103.68 o                         
  -1   1  14       4278.63       4113.15        30.73 o                         
   1   1  14       6201.76       5845.32        36.46 o                         
   3   1  14       2181.59       2192.31        19.66 o                         
   5   1  14       1825.84       1727.60        29.43 o                         
   7   1  14        557.98        646.08        19.93 o                         
 -12   2  14         54.83         53.96         6.21 o                         
 -10   2  14       1842.95       1827.36        21.26 o                         
  -8   2  14        287.86        318.29         8.34 o                         
  -6   2  14       1059.15       1035.84        12.05 o                         
  -4   2  14        185.30        189.99         5.85 o                         
  -2   2  14       7882.90       7842.20        72.46 o                         
   0   2  14       2513.63       2477.81        18.93 o                         
   2   2  14        767.78        768.32         9.17 o                         
   4   2  14        351.63        334.71        13.34 o                         
   6   2  14        291.65        297.13        10.18 o                         
 -11   3  14          2.33          6.94         3.68 o                         
  -9   3  14        100.56        105.72         5.96 o                         
  -7   3  14         21.98         29.61         3.81 o                         
  -5   3  14        256.86        293.22         6.85 o                         
  -3   3  14        379.95        366.69         7.29 o                         
  -1   3  14        343.47        351.04         6.79 o                         
   1   3  14        972.36        951.12        10.66 o                         
   3   3  14        218.63        192.38         9.83 o                         
   5   3  14          7.50         20.73         4.57 o                         
 -12   4  14        625.34        651.76        19.08 o                         
 -10   4  14        188.73        193.66         7.35 o                         
  -8   4  14         79.90         84.40         5.16 o                         
  -6   4  14       1483.38       1372.11        13.66 o                         
  -4   4  14        988.84       1135.82        12.19 o                         
  -2   4  14         14.82         15.18         2.94 o                         
   0   4  14        339.99        335.64         6.22 o                         
   2   4  14       3080.18       3190.15        34.18 o                         
   4   4  14        907.58        898.41        14.77 o                         
   6   4  14         73.21         66.40         6.83 o                         
 -11   5  14        875.04        885.07        17.58 o                         
  -9   5  14       2159.62       2141.62        27.37 o                         
  -7   5  14       1963.71       1945.50        19.19 o                         
  -5   5  14        288.72        342.65         7.26 o                         
  -3   5  14       8209.21       8341.15        81.42 o                         
  -1   5  14        525.42        524.87         8.37 o                         
   1   5  14       5760.40       5809.89        67.61 o                         
   3   5  14       1526.10       1605.32        20.07 o                         
   5   5  14       1142.88       1160.37        16.81 o                         
 -10   6  14        712.72        711.99        16.54 o                         
  -8   6  14       2828.42       2997.19        29.92 o                         
  -6   6  14       3393.91       3331.74        27.12 o                         
  -4   6  14       4624.77       4856.39        39.01 o                         
  -2   6  14       5236.82       5329.33        58.86 o                         
   0   6  14       2575.80       2526.28        36.50 o                         
   2   6  14       5523.54       5725.06        69.17 o                         
   4   6  14        976.83       1032.60        15.69 o                         
  -9   7  14       1930.19       1945.01        28.38 o                         
  -7   7  14       2468.95       2493.99        24.12 o                         
  -5   7  14        145.32        155.07         5.52 o                         
  -3   7  14      10244.35      10101.17        95.52 o                         
  -1   7  14        534.87        546.51         9.08 o                         
   1   7  14       5102.86       5152.51        62.31 o                         
   3   7  14         15.31         19.01         4.45 o                         
  -8   8  14          3.67          7.61         4.08 o                         
  -6   8  14       1485.57       1476.85        19.51 o                         
  -4   8  14        495.34        463.76        13.04 o                         
  -2   8  14       1874.54       1905.79        23.59 o                         
   0   8  14        412.22        431.51        11.15 o                         
   2   8  14         27.77         22.75         4.72 o                         
  -7   9  14        550.99        562.15        15.60 o                         
  -5   9  14        793.17        799.26        13.22 o                         
  -3   9  14        191.98        194.79         7.37 o                         
  -1   9  14        162.38        156.24         8.05 o                         
   1   9  14          8.81         19.34         4.32 o                         
  -4  10  14       2382.24       2313.25        30.60 o                         
  -2  10  14       1446.01       1418.72        28.96 o                         
 -11   1  15          7.14          1.42         4.02 o                         
  -9   1  15         11.23         13.55         4.36 o                         
  -7   1  15        812.61        764.20        11.51 o                         
  -5   1  15         12.04         23.46         5.93 o                         
  -3   1  15        488.96        542.70         9.26 o                         
  -1   1  15        704.99        714.31        10.42 o                         
   1   1  15        816.69        810.95         9.79 o                         
   3   1  15        594.93        598.98         9.71 o                         
   5   1  15          4.84         15.93         5.57 o                         
 -12   2  15        257.05        251.94         9.78 o                         
 -10   2  15        227.87        242.98         9.51 o                         
  -8   2  15       2004.88       1939.89        19.39 o                         
  -6   2  15        146.19        216.89         6.87 o                         
  -4   2  15       2481.75       2543.01        32.88 o                         
  -2   2  15         24.01         29.66         3.48 o                         
   0   2  15       4028.81       3882.28        25.95 o                         
   2   2  15       2311.55       2233.15        18.60 o                         
   4   2  15        731.57        779.20        14.96 o                         
   6   2  15        709.08        774.12        15.51 o                         
 -11   3  15        206.23        192.58         8.11 o                         
  -9   3  15       3594.64       3682.39        37.16 o                         
  -7   3  15       3947.02       3644.10        29.89 o                         
  -5   3  15         71.57        121.79         5.63 o                         
  -3   3  15       3614.21       3571.06        33.02 o                         
  -1   3  15        231.10        241.41         7.51 o                         
   1   3  15       5023.22       4866.26        37.77 o                         
   3   3  15        898.43        882.43        14.38 o                         
   5   3  15       1986.62       2083.29        26.64 o                         
 -10   4  15       1800.68       1789.41        23.18 o                         
  -8   4  15       3367.05       3255.24        30.80 o                         
  -6   4  15        765.34        824.64        11.64 o                         
  -4   4  15       6627.03       6379.47        45.87 o                         
  -2   4  15         17.52         19.42         3.32 o                         
   0   4  15       2760.18       2731.88        25.19 o                         
   2   4  15       1236.96       1210.27        17.25 o                         
   4   4  15       1310.48       1354.47        19.07 o                         
 -11   5  15        636.39        624.84        17.03 o                         
  -9   5  15        129.46        159.92         8.65 o                         
  -7   5  15       1641.38       1607.64        20.63 o                         
  -5   5  15        290.63        295.15         7.69 o                         
  -3   5  15       4940.38       4880.36        42.66 o                         
  -1   5  15        891.72        884.74        11.32 o                         
   1   5  15         15.11         10.71         2.02 o                         
   3   5  15        264.63        278.68         9.54 o                         
   5   5  15         70.16         60.17         6.75 o                         
 -10   6  15        191.99        203.99        10.29 o                         
  -8   6  15        977.96       1007.11        15.27 o                         
  -6   6  15        164.27        155.26         6.03 o                         
  -4   6  15        616.52        588.88         9.95 o                         
  -2   6  15        217.62        215.23         6.14 o                         
   0   6  15         73.90         71.44         5.28 o                         
   2   6  15        165.13        143.83         7.92 o                         
   4   6  15          2.83         12.63         5.07 o                         
  -9   7  15        924.52        950.15        19.50 o                         
  -7   7  15        790.18        807.23        13.06 o                         
  -5   7  15        691.55        720.85        11.42 o                         
  -3   7  15         78.66         78.07         4.93 o                         
  -1   7  15        296.06        285.87         7.13 o                         
   1   7  15        551.21        570.40        12.50 o                         
   3   7  15        410.71        415.25        10.94 o                         
  -8   8  15       1853.13       1910.01        27.58 o                         
  -6   8  15        444.55        452.91        11.08 o                         
  -4   8  15       4897.10       4918.53        49.67 o                         
  -2   8  15       1334.67       1337.01        18.61 o                         
   0   8  15        867.47        909.31        14.64 o                         
   2   8  15        508.56        558.82        13.29 o                         
  -5   9  15       1166.08       1203.42        16.31 o                         
  -3   9  15       3902.97       3871.19        57.31 o                         
  -1   9  15        826.14        844.63        13.07 o                         
 -12   0  16         27.33         26.12         9.05 o                         
 -10   0  16       3134.18       3314.05        50.53 o                         
  -8   0  16       6685.49       6284.58        86.46 o                         
  -6   0  16         23.49         47.79         6.84 o                         
  -4   0  16       5352.86       5290.10       116.75 o                         
  -2   0  16       3807.28       3818.17        42.54 o                         
   0   0  16       8525.41       8238.02        76.88 o                         
   2   0  16       4843.55       4737.25        53.52 o                         
   4   0  16        784.46        763.77        18.53 o                         
 -11   1  16       1736.30       1696.33        25.02 o                         
  -9   1  16       2497.14       2480.59        26.45 o                         
  -7   1  16        236.46        321.51         8.63 o                         
  -5   1  16       3138.35       3060.39        34.05 o                         
  -3   1  16       4258.81       4126.14        49.45 o                         
  -1   1  16       2679.98       2571.24        21.75 o                         
   1   1  16       2314.11       2202.35        18.81 o                         
   3   1  16       2036.02       2070.58        19.30 o                         
   5   1  16       1882.13       1846.13        33.04 o                         
 -12   2  16         37.69         34.99         6.60 o                         
 -10   2  16        377.23        430.12        12.26 o                         
  -8   2  16       1820.84       1682.12        20.53 o                         
  -6   2  16       1094.60       1108.29        15.59 o                         
  -4   2  16        257.28        228.41         7.46 o                         
  -2   2  16        450.57        446.19        11.70 o                         
   0   2  16        213.05        214.46         6.58 o                         
   2   2  16        592.77        553.49         9.43 o                         
   4   2  16         20.65         26.14         5.32 o                         
 -11   3  16        215.17        209.10        10.13 o                         
  -9   3  16        578.54        607.46        13.66 o                         
  -7   3  16          3.11          6.94         3.28 o                         
  -5   3  16        120.98         97.53         6.23 o                         
  -3   3  16        107.20        106.30         5.59 o                         
  -1   3  16        477.30        474.95         8.39 o                         
   1   3  16        797.15        741.02        11.03 o                         
   3   3  16         22.89         27.59         5.32 o                         
   5   3  16         85.31        103.56         8.03 o                         
 -10   4  16       1702.55       1733.41        24.71 o                         
  -8   4  16        718.46        734.38        12.30 o                         
  -6   4  16        180.29        236.04         6.94 o                         
  -4   4  16       1411.08       1386.17        17.57 o                         
  -2   4  16       3658.40       3626.71        41.20 o                         
   0   4  16        165.18        153.65         5.89 o                         
   2   4  16        959.31       1003.06        16.94 o                         
   4   4  16        471.20        498.88        13.23 o                         
  -9   5  16       3823.55       3860.75        54.75 o                         
  -7   5  16       1455.81       1458.66        16.50 o                         
  -5   5  16       2717.74       2742.12        23.79 o                         
  -3   5  16       1077.18       1043.12        12.74 o                         
  -1   5  16       1348.94       1337.81        16.48 o                         
   1   5  16       1959.64       2003.57        23.18 o                         
   3   5  16       1074.81       1122.78        17.79 o                         
 -10   6  16       2316.81       2442.25        34.01 o                         
  -8   6  16       1862.66       1810.85        22.97 o                         
  -6   6  16        103.83        107.09         5.64 o                         
  -4   6  16       3543.56       3543.44        35.17 o                         
  -2   6  16        888.72        896.12        12.42 o                         
   0   6  16       1122.39       1128.32        17.43 o                         
   2   6  16       1034.16       1053.60        17.55 o                         
  -9   7  16        311.23        290.46        14.85 o                         
  -7   7  16        603.17        591.74        11.74 o                         
  -5   7  16       2024.47       1991.34        19.83 o                         
  -3   7  16         14.55         18.52         3.49 o                         
  -1   7  16        328.59        382.06        14.90 o                         
   1   7  16       2155.77       2132.77        30.96 o                         
  -6   8  16        118.13        107.95         7.38 o                         
  -4   8  16        413.13        394.89         9.38 o                         
  -2   8  16        357.50        375.54        11.04 o                         
   0   8  16         28.96         21.97         4.86 o                         
  -3   9  16        181.48        168.86         9.87 o                         
 -11   1  17       2469.27       2562.78        31.11 o                         
  -9   1  17        997.88        989.23        15.49 o                         
  -7   1  17       1108.81       1158.71        15.40 o                         
  -5   1  17        608.07        561.35        11.03 o                         
  -3   1  17       1690.96       1641.98        20.50 o                         
  -1   1  17        139.26        143.50         5.79 o                         
   1   1  17        825.91        827.19        12.51 o                         
   3   1  17        543.64        496.66        10.73 o                         
 -10   2  17       2622.89       2753.28        33.94 o                         
  -8   2  17       1144.45       1233.67        18.49 o                         
  -6   2  17       3082.19       2995.52        36.85 o                         
  -4   2  17       3762.35       3618.64        47.64 o                         
  -2   2  17        994.60        937.39        12.49 o                         
   0   2  17       1849.23       1829.74        17.59 o                         
   2   2  17       2196.45       2117.16        20.68 o                         
   4   2  17        953.60        907.60        17.05 o                         
 -11   3  17       1771.44       1905.18        28.18 o                         
  -9   3  17       1922.30       1845.37        21.94 o                         
  -7   3  17        175.37        222.53         8.55 o                         
  -5   3  17       2510.08       2461.00        26.38 o                         
  -3   3  17       5154.49       5131.10        55.60 o                         
  -1   3  17       1405.60       1394.33        15.84 o                         
   1   3  17       3445.71       3337.75        29.71 o                         
   3   3  17        109.65        115.29         8.78 o                         
 -10   4  17         49.94         50.10         7.81 o                         
  -8   4  17        271.19        289.75         9.40 o                         
  -6   4  17        963.06        970.04        13.21 o                         
  -4   4  17       1214.07       1231.39        14.07 o                         
  -2   4  17        454.99        462.07         9.61 o                         
   0   4  17       1960.97       1889.80        24.12 o                         
   2   4  17        996.25       1008.36        16.99 o                         
  -9   5  17         76.23         53.82         6.76 o                         
  -7   5  17        200.20        202.01         6.72 o                         
  -5   5  17        187.79        188.91         6.78 o                         
  -3   5  17        325.79        353.08         8.80 o                         
  -1   5  17        166.06        165.42         6.53 o                         
   1   5  17         49.78         42.21         6.29 o                         
   3   5  17         98.10        105.72         8.18 o                         
  -8   6  17        270.57        269.22        11.25 o                         
  -6   6  17        206.55        190.94         6.73 o                         
  -4   6  17        775.59        774.70        12.41 o                         
  -2   6  17        232.47        207.55         9.87 o                         
   0   6  17         55.04         44.53         6.29 o                         
   2   6  17          0.46          5.34         5.06 o                         
  -7   7  17         87.58         88.23         6.80 o                         
  -5   7  17        125.72        105.25         6.11 o                         
  -3   7  17        290.58        298.26         7.51 o                         
  -1   7  17         14.46         14.61         4.62 o                         
  -4   8  17        111.71        110.26         6.58 o                         
  -2   8  17        395.49        404.36        11.02 o                         
 -10   0  18       1262.48       1187.36        27.83 o                         
  -8   0  18       3579.94       3494.67        62.53 o                         
  -6   0  18       3038.96       3013.85        63.29 o                         
  -4   0  18       9623.01       9520.06       207.87 o                         
  -2   0  18       1025.25       1009.25        24.02 o                         
   0   0  18       4070.63       3926.22        46.33 o                         
   2   0  18        470.68        407.80        13.44 o                         
 -11   1  18        737.24        798.40        18.89 o                         
  -9   1  18       1965.48       2019.81        24.55 o                         
  -7   1  18       3401.48       3261.07        39.94 o                         
  -5   1  18       1339.38       1319.21        19.35 o                         
  -3   1  18       1824.98       1819.48        22.60 o                         
  -1   1  18       3277.37       3215.32        27.39 o                         
   1   1  18       2180.99       2028.44        21.56 o                         
   3   1  18       1154.09       1188.38        20.00 o                         
 -10   2  18         19.20         16.13         5.04 o                         
  -8   2  18         63.01         76.16         6.36 o                         
  -6   2  18         45.71         56.09         5.74 o                         
  -4   2  18        951.87        975.56        17.88 o                         
  -2   2  18        254.36        272.66         7.98 o                         
   0   2  18        171.45        169.16         6.27 o                         
   2   2  18        546.03        551.55        12.92 o                         
  -9   3  18         24.79         27.68         5.20 o                         
  -7   3  18        178.31        169.20         7.94 o                         
  -5   3  18        960.41        961.17        20.28 o                         
  -3   3  18        157.27        144.78         7.07 o                         
  -1   3  18          0.16          0.99         2.60 o                         
   1   3  18         30.55         29.62         5.57 o                         
   3   3  18         10.91         13.75         5.61 o                         
 -10   4  18        332.51        369.59        26.76 o                         
  -8   4  18       1533.87       1483.47        19.37 o                         
  -6   4  18        345.60        323.66         9.03 o                         
  -4   4  18        348.90        375.71         9.16 o                         
  -2   4  18       1702.80       1738.42        20.20 o                         
   0   4  18       1715.60       1683.01        24.01 o                         
   2   4  18        832.14        805.83        17.63 o                         
  -9   5  18        143.71        133.34         9.29 o                         
  -7   5  18       1045.69       1045.69        14.79 o                         
  -5   5  18       1371.90       1425.38        16.58 o                         
  -3   5  18       1393.99       1386.56        16.50 o                         
  -1   5  18       1087.14       1153.71        18.62 o                         
   1   5  18       1552.02       1544.77        24.23 o                         
  -8   6  18       1376.16       1478.45        22.56 o                         
  -6   6  18        119.78        120.95         6.60 o                         
  -4   6  18       2220.18       2287.90        28.31 o                         
  -2   6  18        724.60        765.98        13.54 o                         
   0   6  18       2161.89       2194.38        28.81 o                         
  -5   7  18       1258.79       1287.83        17.29 o                         
  -3   7  18        650.70        661.91        12.76 o                         
  -9   1  19        227.46        200.70         9.55 o                         
  -7   1  19        153.88        163.67         7.85 o                         
  -5   1  19        399.88        440.64        11.45 o                         
  -3   1  19       2811.72       2881.04        30.56 o                         
  -1   1  19        797.09        777.60        12.90 o                         
   1   1  19        487.11        514.95        12.22 o                         
 -10   2  19        350.63        328.78        12.59 o                         
  -8   2  19       1532.48       1505.44        22.08 o                         
  -6   2  19        503.04        528.25        11.80 o                         
  -4   2  19       3422.99       3434.03        45.61 o                         
  -2   2  19       2162.41       2209.27        23.58 o                         
   0   2  19       1113.37       1029.12        15.37 o                         
   2   2  19       2607.76       2728.13        32.33 o                         
  -9   3  19       3583.52       3598.84        42.99 o                         
  -7   3  19        302.28        338.55        11.57 o                         
  -5   3  19       2328.96       2332.37        37.31 o                         
  -3   3  19       1596.46       1622.08        19.64 o                         
  -1   3  19       1231.84       1168.19        14.34 o                         
   1   3  19        311.79        251.33        10.91 o                         
  -8   4  19       2137.46       2167.34        26.17 o                         
  -6   4  19        543.06        579.79        12.54 o                         
  -4   4  19       1109.59       1084.78        16.80 o                         
  -2   4  19         32.33         36.09         4.89 o                         
   0   4  19        422.75        387.58        13.24 o                         
  -7   5  19        260.03        286.73         9.50 o                         
  -5   5  19         80.48         63.37         5.60 o                         
  -3   5  19        153.19        133.41         6.94 o                         
  -1   5  19        168.88        158.84         9.46 o                         
  -6   6  19          7.20          8.39         4.46 o                         
  -4   6  19         20.89         15.56         4.20 o                         
  -2   6  19         31.11         34.50         6.56 o                         
  -8   0  20        511.49        584.95        22.86 o                         
  -6   0  20        576.43        582.31        20.95 o                         
  -4   0  20       7349.40       7706.69       148.98 o                         
  -2   0  20        740.45        675.52        27.48 o                         
   0   0  20       1035.28        981.87        21.70 o                         
  -9   1  20       1617.21       1645.06        24.60 o                         
  -7   1  20       1408.50       1503.36        21.67 o                         
  -5   1  20       3054.09       3090.32        47.11 o                         
  -3   1  20        258.01        234.06        12.50 o                         
  -1   1  20        759.00        732.54        16.09 o                         
  -8   2  20        493.30        556.21        13.48 o                         
  -6   2  20          6.29          8.84         4.14 o                         
  -4   2  20       1862.20       1844.65        29.36 o                         
  -2   2  20        489.27        455.26        11.75 o                         
   0   2  20         62.87         76.33         6.30 o                         
  -7   3  20        112.75        102.52         7.58 o                         
  -5   3  20        162.59        175.44         9.38 o                         
  -3   3  20        440.97        477.04        12.01 o                         
  -1   3  20        105.27        101.80         7.28 o                         
  -6   4  20       1278.73       1334.40        19.61 o                         
  -4   4  20       1694.48       1760.64        22.53 o                         
  -2   4  20         15.95         23.66         4.78 o                         
  -5   5  20       2008.80       2014.92        27.83 o                         
  -3   5  20       1910.58       1726.06        65.81 o                         
  -7   1  21        286.43        274.85        10.75 o                         
  -5   1  21        446.02        498.13        14.65 o                         
  -3   1  21         76.01         80.45         6.62 o                         
  -6   2  21        763.81        789.94        15.83 o                         
  -4   2  21        151.15        124.48         8.01 o                         
  -2   2  21         16.58         20.96         4.92 o                         
  -5   3  21       4788.66       5012.24        77.15 o                         
                                                                                
