# Supplementary material for: Crystal structures of zinc(II) com­plexes with β-hy­droxy­pyri­dine­carboxyl­ate ligands: examples of structure-directing effects used in inorganic crystal engineering
Source: Acta Crystallogr B Struct Sci Cryst Eng Mater. 2021 Feb 27;77(Pt 2):193–204. doi: 10.1107/S2052520621000299 (PMC8040096; doi:10.1107/S2052520621000299)
Supplement: Supplementary file 5 [file b-77-00193-4sup5.hkl]

data_4                                                                         
_shelx_title ' V8_Z                             New: P-1'                       
_shelx_refln_list_code          4                                               
_shelx_F_calc_maximum      152.08                                               
_exptl_crystal_F_000       436.00                                               
_reflns_d_resolution_high  0.7709                                               
                                                                                
loop_                                                                           
 _space_group_symop_operation_xyz                                               
 'x, y, z'                                                                      
 '-x, -y, -z'                                                                   
                                                                                
_cell_length_a     7.9237                                                       
_cell_length_b     8.5740                                                       
_cell_length_c    12.3954                                                       
_cell_angle_alpha  84.248                                                       
_cell_angle_beta   74.706                                                       
_cell_angle_gamma  85.908                                                       
                                                                                
_shelx_F_squared_multiplier     1.000                                           
                                                                                
loop_                                                                           
 _refln_index_h                                                                 
 _refln_index_k                                                                 
 _refln_index_l                                                                 
 _refln_F_squared_calc                                                          
 _refln_F_squared_meas                                                          
 _refln_F_squared_sigma                                                         
 _refln_observed_status                                                         
   2   0   0        107.66        123.55         2.48 o                         
   3   0   0        426.17        464.73         3.30 o                         
   4   0   0       3646.86       3935.34        38.84 o                         
   5   0   0       1668.67       1702.12        17.66 o                         
   6   0   0       1003.95        999.62        14.50 o                         
   7   0   0       1379.17       1297.34        12.98 o                         
   8   0   0        581.66        580.68         8.48 o                         
   9   0   0          1.98          1.77         1.33 o                         
  -9   1   0         42.28         40.48         3.40 o                         
  -8   1   0        407.43        385.06         6.92 o                         
  -7   1   0        490.96        499.72         7.97 o                         
  -6   1   0        509.08        480.65         6.27 o                         
  -5   1   0        155.88        152.78         2.80 o                         
  -4   1   0         81.45         89.07         2.49 o                         
  -3   1   0        273.84        281.65         5.24 o                         
  -2   1   0         88.27        106.70         2.28 o                         
  -1   1   0       4000.14       3954.21        31.01 o                         
   1   1   0       2418.05       2424.44        29.60 o                         
   2   1   0       2049.72       2100.65        38.22 o                         
   3   1   0       2236.40       2460.98        14.74 o                         
   4   1   0        797.29        779.92         8.79 o                         
   5   1   0         56.09         57.69         2.31 o                         
   6   1   0        366.91        360.56         3.68 o                         
   7   1   0        275.84        281.24         5.87 o                         
   8   1   0        283.85        274.59         4.38 o                         
   9   1   0          1.10         -0.08         1.15 o                         
  -9   2   0         85.14         84.65         4.32 o                         
  -8   2   0       1957.80       1920.59        31.86 o                         
  -7   2   0       1809.51       1824.96        46.27 o                         
  -6   2   0        355.55        351.71         5.76 o                         
  -5   2   0         96.69         95.90         2.02 o                         
  -4   2   0         23.55         22.91         1.27 o                         
  -3   2   0        606.96        641.73         5.58 o                         
  -2   2   0        301.17        282.70         3.82 o                         
  -1   2   0        182.04        187.47         3.68 o                         
   0   2   0       5263.25       5369.44        37.14 o                         
   1   2   0       1007.16       1001.20        14.97 o                         
   2   2   0        163.87        159.37         2.16 o                         
   3   2   0         13.45         20.11         0.67 o                         
   4   2   0        446.91        432.79         3.09 o                         
   5   2   0       1408.69       1302.46        11.06 o                         
   6   2   0         19.34         23.09         1.21 o                         
   7   2   0          6.87          5.56         1.31 o                         
   8   2   0         12.50         15.55         1.24 o                         
   9   2   0          9.50         11.14         1.65 o                         
  -9   3   0         42.45         47.93         3.37 o                         
  -8   3   0        423.11        412.83        13.06 o                         
  -7   3   0        571.26        574.73        12.77 o                         
  -6   3   0        620.73        627.84        17.32 o                         
  -5   3   0         16.97         16.87         1.62 o                         
  -4   3   0        234.52        238.94         5.27 o                         
  -3   3   0        969.69        859.20        14.79 o                         
  -2   3   0        419.55        488.62         5.60 o                         
  -1   3   0       4564.63       4376.24        37.81 o                         
   0   3   0         26.08         10.40         0.71 o                         
   1   3   0       1646.25       1660.35        12.31 o                         
   2   3   0         29.31         28.84         0.89 o                         
   3   3   0        595.60        558.54         5.20 o                         
   4   3   0        180.11        133.22         1.49 o                         
   5   3   0        735.56        717.52         4.78 o                         
   6   3   0        591.51        593.40         6.10 o                         
   7   3   0         87.86        104.76         2.63 o                         
   8   3   0         70.53         62.33         2.31 o                         
   9   3   0         43.28         39.24         2.23 o                         
  -9   4   0         13.98         19.13         3.12 o                         
  -8   4   0        699.86        715.66         9.55 o                         
  -7   4   0        163.26        169.81         6.14 o                         
  -6   4   0         12.38         11.05         1.90 o                         
  -5   4   0        113.35        106.67         2.84 o                         
  -4   4   0        294.00        277.48         4.33 o                         
  -3   4   0        295.24        301.71         3.79 o                         
  -2   4   0        202.43        159.99         2.54 o                         
  -1   4   0       1319.92       1164.08         9.89 o                         
   0   4   0        691.08        621.24         6.56 o                         
   1   4   0        943.74        960.23        10.74 o                         
   2   4   0         25.26         21.31         1.07 o                         
   3   4   0       2416.96       2423.46        43.04 o                         
   4   4   0       2822.45       2740.29        18.87 o                         
   5   4   0       2830.45       2804.92        29.51 o                         
   6   4   0        127.95        145.39         2.30 o                         
   7   4   0         55.25         54.08         1.65 o                         
   8   4   0         51.48         43.20         3.32 o                         
   9   4   0        536.05        547.24        15.11 o                         
  -8   5   0        818.05        877.10        15.70 o                         
  -7   5   0        117.08        128.02         4.78 o                         
  -6   5   0         47.99         45.02         4.79 o                         
  -5   5   0        286.32        277.67        10.88 o                         
  -4   5   0        476.85        486.12         9.07 o                         
  -3   5   0       1514.03       1447.17        23.38 o                         
  -2   5   0       1424.90       1459.26        15.27 o                         
  -1   5   0       3065.84       3244.12        23.27 o                         
   0   5   0        230.27        200.61         2.22 o                         
   1   5   0          0.24          1.30         0.48 o                         
   2   5   0        419.10        443.83         4.34 o                         
   3   5   0        376.04        332.81         5.85 o                         
   4   5   0       1290.69       1272.81        11.47 o                         
   5   5   0       1184.08       1169.90        11.77 o                         
   6   5   0         18.09         18.31         1.40 o                         
   7   5   0         75.39         61.62         4.99 o                         
   8   5   0          1.59          2.21         1.98 o                         
   9   5   0         21.92         13.21         3.44 o                         
  -8   6   0        450.01        469.24        11.85 o                         
  -7   6   0        120.34        119.64         6.48 o                         
  -6   6   0         27.27         28.27         3.32 o                         
  -5   6   0        232.67        252.79        13.23 o                         
  -4   6   0       1917.55       1818.53        25.47 o                         
  -3   6   0       1005.33       1015.48         9.10 o                         
  -2   6   0       1082.03       1057.83         9.25 o                         
  -1   6   0       1524.40       1430.24        19.19 o                         
   0   6   0         20.21         28.70         1.09 o                         
   1   6   0         36.30         35.39         1.04 o                         
   2   6   0        447.51        440.57         7.39 o                         
   3   6   0        635.22        662.50         9.86 o                         
   4   6   0       1307.35       1283.24        16.20 o                         
   5   6   0        274.55        257.06         6.20 o                         
   6   6   0         26.48         22.89         1.14 o                         
   7   6   0          9.18         12.70         1.58 o                         
   8   6   0         90.10         82.19         8.48 o                         
  -7   7   0          1.08          4.12         2.50 o                         
  -6   7   0          9.30          5.38         2.79 o                         
  -5   7   0        139.72        151.47         4.61 o                         
  -4   7   0        147.42        168.81         4.20 o                         
  -3   7   0        687.57        695.47         7.84 o                         
  -2   7   0       1026.95       1005.38        10.52 o                         
  -1   7   0        231.18        227.76         3.67 o                         
   0   7   0          1.52          0.66         0.63 o                         
   1   7   0          8.16          4.79         0.78 o                         
   2   7   0        850.80        837.79         8.53 o                         
   3   7   0        401.44        407.50         7.87 o                         
   4   7   0        516.66        526.49         9.52 o                         
   5   7   0         29.06         29.62         3.23 o                         
   6   7   0         19.73         15.41         2.51 o                         
   7   7   0          0.51          0.72         1.86 o                         
  -6   8   0         34.70         32.24         4.57 o                         
  -5   8   0        148.58        146.28         4.50 o                         
  -4   8   0         58.60         71.15         3.65 o                         
  -3   8   0        148.40        174.28         4.01 o                         
  -2   8   0        291.84        319.28         5.36 o                         
  -1   8   0        566.22        547.70         8.25 o                         
   0   8   0         92.61         89.09         2.81 o                         
   1   8   0         88.72         87.72         2.31 o                         
   2   8   0         11.28         10.98         2.42 o                         
   3   8   0         29.28         26.94         2.82 o                         
   4   8   0       1004.42       1048.43        24.12 o                         
   5   8   0         20.87         18.95         4.11 o                         
   6   8   0         71.00         70.79         4.72 o                         
   7   8   0          0.81         -0.28         3.48 o                         
  -5   9   0        124.49        121.35        10.55 o                         
  -4   9   0        116.69        126.53         4.35 o                         
  -3   9   0        207.91        211.93        10.21 o                         
  -2   9   0        437.90        408.27         6.38 o                         
  -1   9   0         57.04         59.64         2.62 o                         
   0   9   0         85.84         87.63         1.89 o                         
   1   9   0        335.65        316.67         7.74 o                         
   2   9   0       1193.81       1161.04        34.64 o                         
   3   9   0       1264.18       1327.58        29.47 o                         
   4   9   0        152.07        125.66        10.47 o                         
   5   9   0         14.14          7.32         2.82 o                         
   6   9   0          2.77         13.77        15.72 o                         
  -3  10   0        120.46        127.29         8.35 o                         
  -2  10   0          1.28          4.35         1.51 o                         
  -1  10   0          0.12          0.78         1.64 o                         
   0  10   0          6.35          3.67         0.96 o                         
   1  10   0        318.75        314.29         8.01 o                         
   2  10   0        253.37        272.34        15.96 o                         
   3  10   0        391.19        414.77        14.27 o                         
   4  10   0        325.38        374.13        19.77 o                         
   0  11   0        321.65        313.29        12.64 o                         
   1  11   0        185.53        187.10        24.03 o                         
  -4 -10   1          0.43         -2.38         3.76 o                         
  -3 -10   1         50.13         47.48         5.15 o                         
  -2 -10   1          1.96          5.69         7.40 o                         
  -1 -10   1        340.01        338.65        11.10 o                         
   0 -10   1        353.16        338.52         6.79 o                         
   1 -10   1         83.70         82.78         2.70 o                         
   2 -10   1          2.45          2.54         2.67 o                         
   3 -10   1         66.87         71.20         3.31 o                         
  -5  -9   1        213.58        213.53        12.37 o                         
  -4  -9   1          4.86          5.05         4.23 o                         
  -3  -9   1        245.26        262.54         9.10 o                         
  -2  -9   1        605.64        571.85        40.10 o                         
  -1  -9   1        761.78        726.35        10.77 o                         
   0  -9   1        756.28        753.93         6.85 o                         
   1  -9   1        676.50        673.80        11.58 o                         
   2  -9   1         20.90         23.09         2.89 o                         
   3  -9   1        121.81        111.88         6.22 o                         
   4  -9   1         87.71         93.77         6.70 o                         
   5  -9   1        748.93        800.57        35.52 o                         
  -6  -8   1        329.24        339.16         7.85 o                         
  -5  -8   1          3.24          2.21         2.36 o                         
  -4  -8   1         91.05         79.55         3.75 o                         
  -3  -8   1        118.46        120.45         6.59 o                         
  -2  -8   1        141.35        126.37         1.75 o                         
  -1  -8   1       1152.23       1178.43         8.03 o                         
   0  -8   1        769.09        796.63        13.56 o                         
   1  -8   1        188.28        194.72         3.91 o                         
   2  -8   1         76.80         85.22         2.60 o                         
   3  -8   1          8.32         13.46         1.92 o                         
   4  -8   1        938.22        968.69        26.62 o                         
   5  -8   1        990.34        980.33        35.77 o                         
   6  -8   1        141.28        136.10         4.90 o                         
  -7  -7   1        426.69        446.08        10.94 o                         
  -6  -7   1         55.07         59.58         4.67 o                         
  -5  -7   1          1.97          1.94         0.74 o                         
  -4  -7   1        121.74        106.34         6.25 o                         
  -3  -7   1        333.30        321.09         7.78 o                         
  -2  -7   1         14.52         19.79         1.29 o                         
  -1  -7   1         19.30         16.28         0.70 o                         
   0  -7   1         70.13         71.29         3.95 o                         
   1  -7   1         82.33         86.61         2.17 o                         
   2  -7   1         15.10         15.08         1.59 o                         
   3  -7   1         53.68         54.62         2.39 o                         
   4  -7   1        315.79        371.67         7.87 o                         
   5  -7   1        500.43        521.50        12.75 o                         
   6  -7   1        311.52        331.58         8.23 o                         
   7  -7   1         93.46        100.52         5.15 o                         
  -8  -6   1        809.86        789.82        21.08 o                         
  -7  -6   1        447.50        443.80        17.94 o                         
  -6  -6   1        261.35        246.05         7.56 o                         
  -5  -6   1          0.55         -0.26         0.69 o                         
  -4  -6   1        405.03        382.46         4.22 o                         
  -3  -6   1        682.12        707.93         5.13 o                         
  -2  -6   1        633.56        628.41        11.04 o                         
  -1  -6   1       1510.45       1604.81        23.08 o                         
   0  -6   1        464.08        485.39         9.66 o                         
   1  -6   1         84.80         85.69         1.82 o                         
   2  -6   1        326.43        319.78         6.96 o                         
   3  -6   1        511.44        497.82         7.86 o                         
   4  -6   1       3798.14       3781.40       109.47 o                         
   5  -6   1       1301.46       1332.57        31.79 o                         
   6  -6   1         37.39         39.27         5.09 o                         
   7  -6   1          0.11          0.82         2.01 o                         
   8  -6   1        108.43        106.92         8.24 o                         
  -8  -5   1         10.22         10.94         2.39 o                         
  -7  -5   1        496.87        485.70         9.09 o                         
  -6  -5   1          4.16          2.06         1.12 o                         
  -5  -5   1          7.71          5.97         1.03 o                         
  -4  -5   1         37.50         27.68         2.40 o                         
  -3  -5   1        555.19        492.07         6.43 o                         
  -2  -5   1        851.35        896.54         7.21 o                         
  -1  -5   1       1192.68       1235.98        14.47 o                         
   0  -5   1       1738.95       1789.23        27.75 o                         
   1  -5   1        337.18        317.37         5.79 o                         
   2  -5   1        377.23        419.31         6.43 o                         
   3  -5   1        481.44        502.69        11.07 o                         
   4  -5   1       3801.53       3851.15        61.64 o                         
   5  -5   1        905.71        900.83        18.44 o                         
   6  -5   1        298.93        315.13         7.35 o                         
   7  -5   1         30.38         30.41         4.51 o                         
   8  -5   1        301.68        312.34         9.64 o                         
  -9  -4   1        262.28        270.31         9.68 o                         
  -8  -4   1        805.39        801.01        10.48 o                         
  -7  -4   1        339.27        328.84         7.07 o                         
  -6  -4   1          0.01          0.49         0.47 o                         
  -5  -4   1         45.15         39.80         1.01 o                         
  -4  -4   1       3933.87       4064.16        59.78 o                         
  -3  -4   1       3918.32       4102.91        39.57 o                         
  -2  -4   1        898.06        877.67        11.26 o                         
  -1  -4   1       2436.93       2481.51        18.97 o                         
   0  -4   1          6.50          7.88         0.69 o                         
   1  -4   1        113.72        104.41         2.83 o                         
   2  -4   1        130.22        114.77         2.30 o                         
   3  -4   1       2388.39       2433.14        33.67 o                         
   4  -4   1       2692.84       2755.98        53.43 o                         
   5  -4   1        298.57        282.54         5.63 o                         
   6  -4   1        189.78        196.85         7.16 o                         
   7  -4   1        201.50        200.50        10.70 o                         
   8  -4   1        459.16        470.69         9.74 o                         
   9  -4   1        106.32        107.29         4.85 o                         
  -9  -3   1        211.78        229.63         5.48 o                         
  -8  -3   1         34.60         41.49         1.72 o                         
  -7  -3   1         38.03         44.00         1.68 o                         
  -6  -3   1        150.66        153.48         2.00 o                         
  -5  -3   1        525.61        522.75         6.07 o                         
  -4  -3   1       4455.64       4532.62        36.81 o                         
  -3  -3   1       3313.32       3341.70        29.00 o                         
  -2  -3   1       2744.41       2721.62        25.53 o                         
  -1  -3   1        870.69        975.37        17.48 o                         
   0  -3   1       2657.02       2901.27        42.35 o                         
   1  -3   1       2960.23       3111.17        42.53 o                         
   2  -3   1        182.47        259.03         5.49 o                         
   3  -3   1        192.76        266.83         7.70 o                         
   4  -3   1        679.93        634.60         8.79 o                         
   5  -3   1         54.19         53.00         2.16 o                         
   6  -3   1          2.60          4.56         1.40 o                         
   7  -3   1        128.43        116.15         3.71 o                         
   8  -3   1          3.72          5.54         1.85 o                         
   9  -3   1        252.48        262.17         7.97 o                         
  -9  -2   1         67.98         63.66         3.12 o                         
  -8  -2   1        129.98        134.22         2.99 o                         
  -7  -2   1         21.81         19.96         1.39 o                         
  -6  -2   1         62.14         59.66         1.48 o                         
  -5  -2   1        204.67        232.31         4.38 o                         
  -4  -2   1       5362.77       5521.67        41.74 o                         
  -3  -2   1       3804.82       3863.83        32.26 o                         
  -2  -2   1        451.55        429.80         3.64 o                         
  -1  -2   1        167.67        195.27         1.74 o                         
   0  -2   1      17018.26      23622.70       340.06 o                         
   1  -2   1       8168.91       8559.89       127.91 o                         
   2  -2   1        176.63        199.97         3.77 o                         
   3  -2   1       1928.97       1866.53        23.38 o                         
   4  -2   1        473.63        410.21         7.34 o                         
   5  -2   1          5.31          5.02         0.99 o                         
   6  -2   1          2.27          1.19         1.20 o                         
   7  -2   1       1863.17       1823.38        20.46 o                         
   8  -2   1       2441.98       2381.88        48.20 o                         
   9  -2   1        643.19        626.07        17.24 o                         
  -9  -1   1        296.88        286.33         9.05 o                         
  -8  -1   1        174.29        169.32         5.60 o                         
  -7  -1   1        243.05        245.91         3.73 o                         
  -6  -1   1          3.11          3.19         0.79 o                         
  -5  -1   1         27.39         42.40         1.21 o                         
  -4  -1   1        985.37        968.15         6.71 o                         
  -3  -1   1         24.71         41.55         0.78 o                         
  -2  -1   1       2055.11       1997.11        10.17 o                         
  -1  -1   1        156.78        168.53         1.23 o                         
   0  -1   1        128.59        160.18         2.48 o                         
   1  -1   1        664.57        686.56        11.64 o                         
   2  -1   1        790.41        799.65        17.10 o                         
   3  -1   1        780.32        714.08         9.94 o                         
   4  -1   1         44.43         38.89         1.92 o                         
   5  -1   1        124.18        114.99         3.90 o                         
   6  -1   1        179.94        172.72         3.96 o                         
   7  -1   1        358.49        347.94         4.86 o                         
   8  -1   1        193.34        180.03         5.27 o                         
   9  -1   1       1228.19       1230.86        32.15 o                         
  -9   0   1        117.12        118.70         5.87 o                         
  -8   0   1         52.13         43.91         2.36 o                         
  -7   0   1        106.01        112.13         3.21 o                         
  -6   0   1         19.42         20.88         1.40 o                         
  -5   0   1       2079.35       2062.15        15.41 o                         
  -4   0   1       2021.21       1898.89        13.02 o                         
  -3   0   1       1017.38        957.53         8.62 o                         
  -2   0   1       1134.08       1194.69         8.81 o                         
  -1   0   1          8.16          9.40         0.37 o                         
   2   0   1       1229.78       1339.52        31.11 o                         
   3   0   1       9660.56      10041.92       131.10 o                         
   4   0   1       2289.07       2408.83        34.24 o                         
   5   0   1         42.28         29.30         1.16 o                         
   6   0   1        496.31        524.00         5.48 o                         
   7   0   1        119.89        143.73         3.91 o                         
   8   0   1        736.85        771.44         9.71 o                         
   9   0   1        206.39        204.71         4.82 o                         
  10   0   1         74.42         62.10         7.77 o                         
  -9   1   1        124.19        130.73         6.84 o                         
  -8   1   1          2.13          5.10         1.52 o                         
  -7   1   1        584.44        582.51         9.10 o                         
  -6   1   1        508.17        494.36         8.27 o                         
  -5   1   1       1476.58       1368.96        11.45 o                         
  -4   1   1       1611.93       1561.26        10.37 o                         
  -3   1   1        162.02        142.06         1.96 o                         
  -2   1   1         39.37         34.31         1.06 o                         
  -1   1   1       1734.08       1790.37        13.87 o                         
   1   1   1        813.95        842.62         9.53 o                         
   2   1   1       4390.11       4735.18        60.61 o                         
   3   1   1       4233.25       4457.72        75.26 o                         
   4   1   1         39.08         74.35         1.55 o                         
   5   1   1          1.13          3.17         0.89 o                         
   6   1   1        573.32        578.37         5.61 o                         
   7   1   1        441.42        502.72         5.76 o                         
   8   1   1         62.40         73.73         2.71 o                         
   9   1   1         44.29         49.72         2.32 o                         
  10   1   1         29.34         41.73         2.77 o                         
  -9   2   1         97.22         94.21         4.90 o                         
  -8   2   1        335.10        349.45         6.67 o                         
  -7   2   1        913.43        931.81        13.13 o                         
  -6   2   1         22.40         24.89         1.54 o                         
  -5   2   1       3403.76       3323.92        45.51 o                         
  -4   2   1        637.77        602.42        10.92 o                         
  -3   2   1        548.34        511.40         7.18 o                         
  -2   2   1         87.63        118.86         3.46 o                         
  -1   2   1        607.84        632.62         5.08 o                         
   0   2   1       1816.40       1761.95         9.58 o                         
   1   2   1        887.10        806.91        12.53 o                         
   2   2   1          5.51          8.14         0.56 o                         
   3   2   1        878.37        884.12        10.86 o                         
   4   2   1         42.08         51.59         1.70 o                         
   5   2   1        127.14        129.47         1.76 o                         
   6   2   1        264.54        287.83         3.20 o                         
   7   2   1          5.14          6.50         1.12 o                         
   8   2   1        799.19        810.45        10.51 o                         
   9   2   1         23.36         24.47         1.80 o                         
  -9   3   1         53.71         56.23         3.28 o                         
  -8   3   1        450.08        460.08         7.86 o                         
  -7   3   1         90.96         92.16         4.43 o                         
  -6   3   1       1488.51       1458.16        14.11 o                         
  -5   3   1       1945.31       1925.22        22.83 o                         
  -4   3   1        242.41        221.68         5.63 o                         
  -3   3   1        312.10        329.33         4.17 o                         
  -2   3   1       1659.93       1642.46        21.67 o                         
  -1   3   1       1538.44       1534.91         9.89 o                         
   0   3   1       2430.77       2208.86        17.28 o                         
   1   3   1       1291.10       1285.03         7.43 o                         
   2   3   1        125.59        120.38         2.46 o                         
   3   3   1        402.42        359.45         3.74 o                         
   4   3   1         97.44        104.91         2.01 o                         
   5   3   1       1337.24       1359.58        18.99 o                         
   6   3   1        622.40        618.20         4.34 o                         
   7   3   1        966.16        949.40         8.44 o                         
   8   3   1        707.41        677.72         7.87 o                         
   9   3   1          2.06          1.80         1.10 o                         
  -8   4   1        196.80        204.12         5.45 o                         
  -7   4   1          8.75         12.70         1.71 o                         
  -6   4   1        277.20        284.49         6.28 o                         
  -5   4   1        307.53        293.63         4.78 o                         
  -4   4   1        473.70        485.12         5.54 o                         
  -3   4   1        211.82        202.12         3.15 o                         
  -2   4   1         89.31         66.62         1.70 o                         
  -1   4   1         26.50         11.33         1.02 o                         
   0   4   1       2015.98       1969.57        14.81 o                         
   1   4   1        354.29        338.16         2.93 o                         
   2   4   1        219.85        221.44         2.61 o                         
   3   4   1        194.72        187.39         1.56 o                         
   4   4   1       1025.34       1041.17         8.75 o                         
   5   4   1        612.63        623.81         7.83 o                         
   6   4   1        954.82        955.49         9.31 o                         
   7   4   1       1086.44       1070.49        13.75 o                         
   8   4   1        702.43        664.46        12.84 o                         
   9   4   1          2.50          3.17         1.66 o                         
  -8   5   1        215.04        232.81        11.71 o                         
  -7   5   1         16.68         20.67         2.14 o                         
  -6   5   1       1550.71       1553.74        22.94 o                         
  -5   5   1        983.53        933.92        18.13 o                         
  -4   5   1        106.30        101.37         2.74 o                         
  -3   5   1          3.92          4.63         1.09 o                         
  -2   5   1       2779.55       2802.63        25.39 o                         
  -1   5   1       3841.32       3961.95        30.06 o                         
   0   5   1       3611.05       3466.25        24.57 o                         
   1   5   1        135.82        137.54         1.43 o                         
   2   5   1          0.75          4.36         2.05 o                         
   3   5   1        146.28        137.87         2.95 o                         
   4   5   1        264.22        246.48         5.45 o                         
   5   5   1       1157.89       1157.29        33.16 o                         
   6   5   1        546.19        541.01        17.97 o                         
   7   5   1        668.38        597.88        17.51 o                         
   8   5   1        207.52        221.40         6.11 o                         
   9   5   1         51.36         47.89         5.22 o                         
  -7   6   1        208.32        220.93         8.26 o                         
  -6   6   1        847.83        872.76        16.12 o                         
  -5   6   1        904.21        949.33        15.99 o                         
  -4   6   1        336.65        347.07         7.69 o                         
  -3   6   1        606.63        612.90         8.34 o                         
  -2   6   1       1865.65       1885.78        18.31 o                         
  -1   6   1       2002.52       1968.35        15.43 o                         
   0   6   1       4734.96       4779.18        36.70 o                         
   1   6   1        380.20        384.55         2.79 o                         
   2   6   1         97.59         98.41         1.99 o                         
   3   6   1          0.91          1.02         0.63 o                         
   4   6   1       1046.44       1037.13        27.15 o                         
   5   6   1        103.82        115.08        10.55 o                         
   6   6   1        128.30        114.11         6.21 o                         
   7   6   1        770.54        787.34        19.16 o                         
   8   6   1         66.80         63.43         8.59 o                         
  -7   7   1         49.63         47.44         3.20 o                         
  -6   7   1        163.18        161.83         4.65 o                         
  -5   7   1        160.54        174.61         6.58 o                         
  -4   7   1         56.55         57.80         2.48 o                         
  -3   7   1        495.33        508.88         8.50 o                         
  -2   7   1       1340.52       1246.98        13.55 o                         
  -1   7   1       2397.81       2292.70        19.53 o                         
   0   7   1       1431.90       1440.83        10.58 o                         
   1   7   1          1.65          4.24         1.08 o                         
   2   7   1          7.97         10.47         1.36 o                         
   3   7   1        962.83        978.12        10.39 o                         
   4   7   1        343.62        363.37         9.80 o                         
   5   7   1        245.75        258.94         7.29 o                         
   6   7   1        288.18        320.13         9.41 o                         
   7   7   1        138.55         84.32         8.19 o                         
   8   7   1          0.01         18.18         5.46 o                         
  -6   8   1         32.07         37.54         3.19 o                         
  -5   8   1        120.94        131.37         4.13 o                         
  -4   8   1        149.35        160.52         6.65 o                         
  -3   8   1         22.04         29.55         2.57 o                         
  -2   8   1        135.83        113.02         2.45 o                         
  -1   8   1        314.98        320.22         4.29 o                         
   0   8   1        535.97        533.03         4.69 o                         
   1   8   1         38.34         38.20         1.47 o                         
   2   8   1          2.59          2.57         1.98 o                         
   3   8   1         33.73         31.79         3.10 o                         
   4   8   1        191.96        208.35         9.91 o                         
   5   8   1         29.87         31.29         3.61 o                         
   6   8   1          2.26          3.89         2.81 o                         
   7   8   1        116.10        136.47         9.33 o                         
  -5   9   1        112.73        122.58         4.30 o                         
  -4   9   1        365.81        392.78         8.31 o                         
  -3   9   1        453.61        462.05         8.29 o                         
  -2   9   1         87.49         75.79         3.36 o                         
  -1   9   1        232.39        252.97         4.03 o                         
   0   9   1         78.82         83.52         3.91 o                         
   1   9   1         13.08         12.19         1.23 o                         
   2   9   1        376.46        387.86         9.88 o                         
   3   9   1       2286.47       2190.22        91.41 o                         
   4   9   1        432.42        456.13        14.71 o                         
   5   9   1          2.94          7.34         2.64 o                         
   6   9   1          3.74         -0.12         2.98 o                         
  -3  10   1        265.44        285.83        12.48 o                         
  -2  10   1         58.47         60.84         2.86 o                         
  -1  10   1        408.31        405.92         5.57 o                         
   0  10   1          4.75          4.77         1.35 o                         
   1  10   1         31.23         27.57         3.18 o                         
   2  10   1        269.09        262.99        23.48 o                         
   3  10   1        518.79        566.48        20.71 o                         
   4  10   1        629.26        666.90        23.81 o                         
   0  11   1         13.92         13.62         3.43 o                         
   1  11   1          9.03         23.26         7.57 o                         
  -3 -10   2        157.42        170.20        30.74 o                         
  -2 -10   2          1.33         -1.93         3.98 o                         
  -1 -10   2         81.05         94.30         9.61 o                         
   0 -10   2        354.77        346.40         7.45 o                         
   1 -10   2        770.06        767.60        11.49 o                         
   2 -10   2        343.93        386.07        11.46 o                         
   3 -10   2        193.78        205.43        14.23 o                         
  -5  -9   2         80.12         68.51         5.41 o                         
  -4  -9   2        194.84        205.26        11.38 o                         
  -3  -9   2         98.50         84.03         5.69 o                         
  -2  -9   2         44.81         30.92         6.21 o                         
  -1  -9   2          4.60          3.87         0.73 o                         
   0  -9   2        825.32        836.90        12.45 o                         
   1  -9   2        867.27        872.40        16.18 o                         
   2  -9   2        321.57        336.61         8.40 o                         
   3  -9   2        220.89        225.33        13.84 o                         
   4  -9   2          8.56         14.10         2.46 o                         
   5  -9   2        254.75        273.50         6.34 o                         
  -6  -8   2        669.35        668.35        15.92 o                         
  -5  -8   2        704.17        687.92        15.92 o                         
  -4  -8   2        393.03        419.58         9.87 o                         
  -3  -8   2        125.63        107.89         7.76 o                         
  -2  -8   2         10.05          9.18         1.37 o                         
  -1  -8   2       1192.47       1203.02        17.13 o                         
   0  -8   2       2789.85       2832.82        40.68 o                         
   1  -8   2        900.70        919.53        19.02 o                         
   2  -8   2        588.22        595.75        13.34 o                         
   3  -8   2         57.20         55.54         2.56 o                         
   4  -8   2        279.83        271.74         5.46 o                         
   5  -8   2        465.05        468.39        12.38 o                         
   6  -8   2        101.39        109.38         5.85 o                         
  -7  -7   2        408.53        407.39        16.00 o                         
  -6  -7   2        287.70        293.34         7.80 o                         
  -5  -7   2         70.85         61.42         9.10 o                         
  -4  -7   2        281.15        264.00         7.61 o                         
  -3  -7   2         15.34         18.16         2.41 o                         
  -2  -7   2        358.27        351.36         7.69 o                         
  -1  -7   2         13.02         11.56         0.88 o                         
   0  -7   2        482.27        468.12         7.57 o                         
   1  -7   2        139.04        155.34         4.13 o                         
   2  -7   2         40.95         47.99         1.79 o                         
   3  -7   2          3.82          2.06         1.44 o                         
   4  -7   2        118.12        121.53         6.37 o                         
   5  -7   2        184.64        199.17         7.76 o                         
   6  -7   2        109.29        117.38         4.87 o                         
   7  -7   2         39.14         33.66         4.82 o                         
  -7  -6   2        520.59        507.61         7.54 o                         
  -6  -6   2        341.81        339.22         5.33 o                         
  -5  -6   2        263.75        273.54         5.43 o                         
  -4  -6   2        122.72        123.23         2.27 o                         
  -3  -6   2        442.79        442.11         4.54 o                         
  -2  -6   2         11.57          6.42         0.67 o                         
  -1  -6   2       1150.68       1159.94        10.72 o                         
   0  -6   2       2003.87       1979.28        23.39 o                         
   1  -6   2         26.32         23.07         1.53 o                         
   2  -6   2        742.71        776.51        19.48 o                         
   3  -6   2         31.25         28.21         1.56 o                         
   4  -6   2        925.51        912.15        26.57 o                         
   5  -6   2       1078.22       1055.39        38.16 o                         
   6  -6   2        292.99        305.77        11.16 o                         
   7  -6   2        296.82        325.71        10.09 o                         
   8  -6   2         91.55         88.84         6.19 o                         
  -8  -5   2          8.82          6.94         2.64 o                         
  -7  -5   2         47.38         57.30         2.92 o                         
  -6  -5   2        157.04        158.25         3.89 o                         
  -5  -5   2         19.09         16.56         0.64 o                         
  -4  -5   2        174.92        174.39         2.41 o                         
  -3  -5   2        821.62        830.04         6.32 o                         
  -2  -5   2        357.41        332.21         7.41 o                         
  -1  -5   2        145.44        143.24         1.57 o                         
   0  -5   2         13.91         22.15         0.80 o                         
   1  -5   2        196.44        178.32         2.32 o                         
   2  -5   2        382.29        389.76        11.53 o                         
   3  -5   2         56.15         55.81         2.74 o                         
   4  -5   2        488.44        496.42        15.52 o                         
   5  -5   2       1458.39       1456.33        41.43 o                         
   6  -5   2        844.56        823.66        23.49 o                         
   7  -5   2        200.32        199.49         7.43 o                         
   8  -5   2         86.04         80.39         6.74 o                         
  -8  -4   2        338.80        335.77         7.30 o                         
  -7  -4   2         28.52         32.46         1.66 o                         
  -6  -4   2         73.10         71.79         3.88 o                         
  -5  -4   2        206.12        210.48         2.75 o                         
  -4  -4   2         37.62         52.21         1.65 o                         
  -3  -4   2       3544.26       3592.54        26.12 o                         
  -2  -4   2        301.89        287.24         2.10 o                         
  -1  -4   2       1820.35       1693.18        18.07 o                         
   0  -4   2        303.64        305.19         3.75 o                         
   1  -4   2          5.26          7.77         1.03 o                         
   2  -4   2        388.09        389.23        10.13 o                         
   3  -4   2        686.30        686.97        14.78 o                         
   4  -4   2       1494.10       1555.54        40.58 o                         
   5  -4   2       1198.21       1161.14        36.87 o                         
   6  -4   2         97.22        102.28         3.79 o                         
   7  -4   2        149.16        155.14         9.91 o                         
   8  -4   2         80.49         70.14         5.09 o                         
   9  -4   2         60.07         48.62         3.67 o                         
  -9  -3   2        368.14        356.59        23.79 o                         
  -8  -3   2        981.66        934.08        17.67 o                         
  -7  -3   2        887.69        925.63         7.88 o                         
  -6  -3   2        314.18        343.91         4.82 o                         
  -5  -3   2        218.58        227.61         2.23 o                         
  -4  -3   2        835.65        825.90         7.43 o                         
  -3  -3   2       1730.34       1748.85        12.38 o                         
  -2  -3   2       2881.20       2899.33        42.71 o                         
  -1  -3   2      11461.41      13690.78       429.62 o                         
   0  -3   2        201.64        169.84         2.17 o                         
   1  -3   2        225.24        221.11         5.03 o                         
   2  -3   2        211.55        202.88         6.14 o                         
   3  -3   2        346.79        305.85        10.88 o                         
   4  -3   2        386.73        322.96         8.82 o                         
   5  -3   2        483.83        479.67         9.07 o                         
   6  -3   2         22.60         24.45         1.93 o                         
   7  -3   2         34.56         36.17         2.32 o                         
   8  -3   2        137.66        152.36         5.29 o                         
   9  -3   2         94.96         92.06         4.43 o                         
  -9  -2   2        400.54        394.44         8.62 o                         
  -8  -2   2        651.61        649.28         8.27 o                         
  -7  -2   2        191.70        201.99         3.50 o                         
  -6  -2   2        512.73        493.07         4.81 o                         
  -5  -2   2          4.00          3.05         0.72 o                         
  -4  -2   2        767.40        740.16        10.68 o                         
  -3  -2   2        217.25        171.71         1.38 o                         
  -2  -2   2        300.28        260.37         1.40 o                         
  -1  -2   2       4153.51       4280.65        26.01 o                         
   0  -2   2       7365.12       7832.63        71.73 o                         
   1  -2   2       6919.81       7913.70        93.44 o                         
   2  -2   2       1107.31       1141.63        19.16 o                         
   3  -2   2       4156.29       4429.08       102.78 o                         
   4  -2   2       3423.10       3663.83        65.33 o                         
   5  -2   2       1057.96       1039.45        15.73 o                         
   6  -2   2         10.95         12.59         1.43 o                         
   7  -2   2        412.05        377.52         7.95 o                         
   8  -2   2        178.15        188.63         7.46 o                         
   9  -2   2        290.40        327.79        19.96 o                         
  -9  -1   2       1007.70       1008.96        13.64 o                         
  -8  -1   2        310.65        313.12         6.22 o                         
  -7  -1   2        123.68        127.39         2.52 o                         
  -6  -1   2          4.64          7.38         1.37 o                         
  -5  -1   2         23.54         28.78         1.29 o                         
  -4  -1   2        385.49        355.60         4.22 o                         
  -3  -1   2        436.92        389.07         4.40 o                         
  -2  -1   2         12.03         18.08         0.52 o                         
  -1  -1   2       1127.74       1088.39        16.60 o                         
   0  -1   2        908.21        998.11         5.92 o                         
   1  -1   2       2321.48       2495.36        17.27 o                         
   2  -1   2       1466.63       1623.66        26.90 o                         
   3  -1   2       1423.09       1480.76        21.19 o                         
   4  -1   2       5932.32       6218.37        80.73 o                         
   5  -1   2        283.12        317.72         4.34 o                         
   6  -1   2         10.29          9.49         1.28 o                         
   7  -1   2         30.97         24.82         1.93 o                         
   8  -1   2         13.47         20.48         2.12 o                         
   9  -1   2        402.60        437.88        19.82 o                         
  10  -1   2        974.66       1019.17        27.53 o                         
  -9   0   2        191.25        203.41         4.85 o                         
  -8   0   2        370.74        364.02         6.96 o                         
  -7   0   2        174.67        172.50         3.63 o                         
  -6   0   2        204.62        212.61         3.86 o                         
  -5   0   2        447.33        465.39         4.79 o                         
  -4   0   2       2344.67       2359.82        22.73 o                         
  -3   0   2        233.66        281.08         2.31 o                         
  -2   0   2       1324.59       1263.95         8.39 o                         
  -1   0   2       1241.17       1203.34         8.77 o                         
   0   0   2        172.41        146.82         1.50 o                         
   1   0   2        113.05         91.39         2.15 o                         
   2   0   2        296.47        309.11         4.39 o                         
   3   0   2       2800.46       2953.82        53.16 o                         
   4   0   2       5326.02       5534.43        61.14 o                         
   5   0   2        480.37        422.88         6.77 o                         
   6   0   2         28.16         24.91         1.38 o                         
   7   0   2          6.21          7.43         1.20 o                         
   8   0   2        629.20        629.35         9.16 o                         
   9   0   2        133.82        139.16         8.46 o                         
  10   0   2          6.06          7.69         2.17 o                         
  -9   1   2        215.05        211.71         7.51 o                         
  -8   1   2         10.13         17.21         2.13 o                         
  -7   1   2        559.79        576.93        11.94 o                         
  -6   1   2          3.24          4.51         1.24 o                         
  -5   1   2       1270.49       1244.50        17.96 o                         
  -4   1   2       3612.68       3572.01        41.63 o                         
  -3   1   2       5198.81       5296.43        56.48 o                         
  -2   1   2        961.98        961.80         6.95 o                         
  -1   1   2        117.67        134.12         1.27 o                         
   0   1   2        233.72        240.71         2.26 o                         
   1   1   2       6713.97       7574.20       158.40 o                         
   2   1   2      23128.15      31902.50       429.29 o                         
   3   1   2       4499.34       4875.55        54.73 o                         
   4   1   2       4762.39       4979.16        61.36 o                         
   5   1   2        185.50        202.51         2.96 o                         
   6   1   2         37.87         48.74         1.82 o                         
   7   1   2        728.89        682.21         6.21 o                         
   8   1   2       1289.03       1239.18        12.00 o                         
   9   1   2        296.16        290.16         5.47 o                         
  10   1   2         24.40         19.27         3.01 o                         
  -9   2   2        114.97        112.48         4.78 o                         
  -8   2   2        121.51        109.57         4.02 o                         
  -7   2   2         63.62         69.16         3.68 o                         
  -6   2   2          6.13          8.07         1.66 o                         
  -5   2   2        433.83        420.26         6.06 o                         
  -4   2   2       4437.41       4383.67        45.10 o                         
  -3   2   2        775.49        728.40         9.35 o                         
  -2   2   2        416.82        415.13         3.33 o                         
  -1   2   2         36.57         28.56         0.95 o                         
   0   2   2         51.02         54.18         1.17 o                         
   1   2   2         86.45         65.40         1.23 o                         
   2   2   2       4277.38       4743.50        39.87 o                         
   3   2   2       3276.05       3373.29        25.23 o                         
   4   2   2       2892.18       2980.75        35.82 o                         
   5   2   2          0.50          1.31         0.54 o                         
   6   2   2        211.94        224.73         3.06 o                         
   7   2   2        263.27        257.23         3.64 o                         
   8   2   2        455.41        447.97         5.55 o                         
   9   2   2        169.31        168.07         3.81 o                         
  10   2   2         10.77          8.25         2.12 o                         
  -9   3   2        379.20        418.06        10.72 o                         
  -8   3   2        220.85        219.83         5.26 o                         
  -7   3   2          0.86          1.67         1.40 o                         
  -6   3   2       2084.85       2047.71        17.63 o                         
  -5   3   2       6001.65       5895.69        82.00 o                         
  -4   3   2       3521.83       3366.83        26.37 o                         
  -3   3   2        859.22        807.37         6.78 o                         
  -2   3   2         84.63         77.56         1.59 o                         
  -1   3   2        800.77        877.41         5.82 o                         
   0   3   2        928.42        948.96         7.52 o                         
   1   3   2        834.99        806.78         7.05 o                         
   2   3   2        974.20        901.67         8.14 o                         
   3   3   2        800.84        779.78        10.90 o                         
   4   3   2        430.22        456.03         4.38 o                         
   5   3   2         24.78         30.17         0.94 o                         
   6   3   2         33.42         33.28         1.07 o                         
   7   3   2       1206.65       1183.43        10.37 o                         
   8   3   2        330.20        352.18         4.75 o                         
   9   3   2         30.85         37.61         2.42 o                         
  -8   4   2        100.48        103.08         4.19 o                         
  -7   4   2          2.77          4.70         1.45 o                         
  -6   4   2         96.06         89.41         4.06 o                         
  -5   4   2       1219.09       1220.27        16.44 o                         
  -4   4   2       3638.21       3512.48        28.16 o                         
  -3   4   2        242.65        213.26         4.83 o                         
  -2   4   2        108.05        112.64         2.82 o                         
  -1   4   2         29.20         23.94         0.83 o                         
   0   4   2        406.42        354.57         2.65 o                         
   1   4   2       2823.32       2865.19        17.36 o                         
   2   4   2          9.81          8.70         0.53 o                         
   3   4   2       2651.74       2646.26        20.61 o                         
   4   4   2         41.50         44.38         1.66 o                         
   5   4   2         53.36         55.38         1.69 o                         
   6   4   2         34.24         29.37         1.42 o                         
   7   4   2       1467.18       1481.08        11.39 o                         
   8   4   2       1045.65       1038.52        11.06 o                         
   9   4   2        234.76        230.58         9.12 o                         
  -8   5   2         46.14         46.75         3.59 o                         
  -7   5   2          3.85          6.06         1.68 o                         
  -6   5   2         56.89         60.41         3.67 o                         
  -5   5   2        694.31        679.99         9.68 o                         
  -4   5   2        595.65        581.38         6.56 o                         
  -3   5   2        316.44        311.17         4.49 o                         
  -2   5   2        167.09        181.78         4.60 o                         
  -1   5   2        604.62        582.00         5.14 o                         
   0   5   2       3123.61       3115.42        20.12 o                         
   1   5   2        430.55        369.85         3.35 o                         
   2   5   2        941.00        916.54        14.60 o                         
   3   5   2       1750.43       1742.17        16.82 o                         
   4   5   2         20.75         16.67         1.47 o                         
   5   5   2         64.46         74.05         2.49 o                         
   6   5   2       1227.87       1171.91        26.53 o                         
   7   5   2       1435.33       1401.92        24.09 o                         
   8   5   2        367.73        350.20        17.40 o                         
   9   5   2        200.21        207.92        20.11 o                         
  -7   6   2        301.42        325.41         9.48 o                         
  -6   6   2         45.77         55.29         4.78 o                         
  -5   6   2        185.90        187.99         4.43 o                         
  -4   6   2        107.51        103.38         2.98 o                         
  -3   6   2         24.44         26.03         1.82 o                         
  -2   6   2        210.61        196.70         3.64 o                         
  -1   6   2        479.20        468.38         4.43 o                         
   0   6   2       2428.13       2402.33        16.17 o                         
   1   6   2       2073.33       2181.17        12.84 o                         
   2   6   2        167.07        139.05         1.86 o                         
   3   6   2         40.69         34.58         2.05 o                         
   4   6   2         18.03         20.70         2.16 o                         
   5   6   2        140.96        141.19        10.12 o                         
   6   6   2         10.11         12.65         3.25 o                         
   7   6   2        225.34        246.49         9.80 o                         
   8   6   2        402.24        421.03        25.11 o                         
  -7   7   2        221.51        219.80         8.26 o                         
  -6   7   2        140.86        136.61         4.05 o                         
  -5   7   2        510.14        521.15        10.62 o                         
  -4   7   2          8.88         10.63         1.72 o                         
  -3   7   2          3.06          3.73         1.24 o                         
  -2   7   2        139.53        122.44         2.56 o                         
  -1   7   2        467.45        448.71         5.62 o                         
   0   7   2       1635.44       1614.18        10.82 o                         
   1   7   2        499.09        442.51         3.31 o                         
   2   7   2        212.18        203.33         3.53 o                         
   3   7   2          1.40          4.54         1.06 o                         
   4   7   2        289.35        275.38         5.70 o                         
   5   7   2          9.70         15.08         2.99 o                         
   6   7   2         95.22         98.72         8.69 o                         
   7   7   2         28.48         33.74         7.10 o                         
   8   7   2         60.89         57.12         6.14 o                         
  -6   8   2        368.81        389.77         9.83 o                         
  -5   8   2        401.86        412.55        16.58 o                         
  -4   8   2          1.88          1.50         1.45 o                         
  -3   8   2          1.53          2.59         1.34 o                         
  -2   8   2          8.97          7.54         1.34 o                         
  -1   8   2        636.65        636.49         7.05 o                         
   0   8   2        434.35        418.72         4.14 o                         
   1   8   2         55.40         55.54         1.82 o                         
   2   8   2        275.27        252.02         6.43 o                         
   3   8   2         84.39         86.79         4.80 o                         
   4   8   2         34.07         26.45         4.76 o                         
   5   8   2        131.98        137.71         9.82 o                         
   6   8   2        253.00        272.66         8.37 o                         
   7   8   2         38.90         -1.83         3.64 o                         
  -5   9   2        574.41        641.23        10.24 o                         
  -4   9   2         47.53         39.93         2.88 o                         
  -3   9   2         94.62         86.80         2.94 o                         
  -2   9   2        365.29        370.06         5.36 o                         
  -1   9   2        465.20        478.77         5.21 o                         
   0   9   2        382.80        395.72         8.45 o                         
   1   9   2        273.03        257.53         6.25 o                         
   2   9   2        132.19        132.54         5.98 o                         
   3   9   2          8.57          7.98         1.33 o                         
   4   9   2         16.99          8.12         5.74 o                         
   5   9   2        197.78        220.98        11.74 o                         
   6   9   2        894.17        940.08        24.85 o                         
  -3  10   2         99.83         96.21         6.41 o                         
  -2  10   2        220.16        235.80         4.53 o                         
  -1  10   2        661.62        643.38         8.60 o                         
   0  10   2        479.41        456.36         7.80 o                         
   1  10   2          3.40          4.73         2.19 o                         
   2  10   2          0.36         -1.21         1.54 o                         
   3  10   2         36.92         47.71         8.59 o                         
   4  10   2        557.57        590.77        17.26 o                         
   5  10   2        845.36        881.76        25.63 o                         
   0  11   2        168.51        168.35         6.24 o                         
   1  11   2         53.46         39.41         3.62 o                         
   2  11   2          9.13         19.17        11.49 o                         
  -3 -10   3         76.53         61.79        21.07 o                         
  -2 -10   3         44.70         44.03         6.63 o                         
  -1 -10   3          3.74         -0.17         3.54 o                         
   0 -10   3         27.70         23.63         2.92 o                         
   1 -10   3        119.62        114.11         3.79 o                         
   2 -10   3        382.37        415.42         7.87 o                         
   3 -10   3        520.13        582.49        10.81 o                         
  -5  -9   3         36.27         28.42         3.87 o                         
  -4  -9   3        381.95        387.50        23.23 o                         
  -3  -9   3        290.27        306.23         9.08 o                         
  -2  -9   3         22.52         16.46         2.73 o                         
  -1  -9   3          0.99          1.64         0.99 o                         
   0  -9   3         12.94         11.97         1.05 o                         
   1  -9   3        422.03        427.79         8.07 o                         
   2  -9   3        122.58        110.71         5.04 o                         
   3  -9   3        443.03        454.98        13.39 o                         
   4  -9   3        148.56        155.94         6.59 o                         
   5  -9   3          6.79          8.59         2.61 o                         
  -5  -8   3        391.60        384.49        10.14 o                         
  -4  -8   3        936.70        926.39        26.55 o                         
  -3  -8   3        429.67        426.90         9.92 o                         
  -2  -8   3        527.04        537.59         7.88 o                         
  -1  -8   3         16.94         19.53         1.22 o                         
   0  -8   3        804.32        810.60         8.45 o                         
   1  -8   3        509.82        525.80         9.28 o                         
   2  -8   3        864.64        878.33        19.99 o                         
   3  -8   3       1306.00       1317.04        32.39 o                         
   4  -8   3        135.94        146.94         6.62 o                         
   5  -8   3          7.54          8.67         2.16 o                         
   6  -8   3         16.98         19.99         5.57 o                         
  -6  -7   3          4.65          3.66         1.41 o                         
  -5  -7   3        536.95        501.88        17.86 o                         
  -4  -7   3        261.88        273.04         4.47 o                         
  -3  -7   3          2.90          1.89         1.05 o                         
  -2  -7   3         40.95         44.61         2.19 o                         
  -1  -7   3        177.34        178.95         2.07 o                         
   0  -7   3        159.64        155.01         2.95 o                         
   1  -7   3        397.30        390.32         5.40 o                         
   2  -7   3        577.48        597.54        13.60 o                         
   3  -7   3        227.62        241.15         8.93 o                         
   4  -7   3         32.96         26.12         2.47 o                         
   5  -7   3         56.47         38.19         3.62 o                         
   6  -7   3        150.35        149.52        13.51 o                         
   7  -7   3         26.65         21.33         3.89 o                         
  -7  -6   3         22.86         20.90         3.16 o                         
  -6  -6   3         39.45         42.32         2.32 o                         
  -5  -6   3        841.92        865.76        10.54 o                         
  -4  -6   3        389.42        390.55         4.34 o                         
  -3  -6   3        156.47        155.12         2.71 o                         
  -2  -6   3         11.48         13.36         1.36 o                         
  -1  -6   3          7.87          4.64         0.56 o                         
   0  -6   3        199.91        194.99         2.89 o                         
   1  -6   3         12.09         20.07         3.27 o                         
   2  -6   3         99.50        103.35         3.28 o                         
   3  -6   3        462.09        469.46         9.45 o                         
   4  -6   3         51.11         56.40         2.16 o                         
   5  -6   3         17.06         14.73         1.82 o                         
   6  -6   3          2.87          5.88         2.69 o                         
   7  -6   3        119.47        129.20         5.04 o                         
   8  -6   3        632.84        629.89        12.56 o                         
  -8  -5   3         13.52         12.31         2.98 o                         
  -7  -5   3        380.09        368.52        10.54 o                         
  -6  -5   3        259.71        253.37         8.13 o                         
  -5  -5   3       1048.66       1050.98        10.46 o                         
  -4  -5   3        486.54        485.91         4.49 o                         
  -3  -5   3        209.85        213.91         1.78 o                         
  -2  -5   3         33.95         40.64         1.28 o                         
  -1  -5   3       1696.85       1789.83        15.27 o                         
   0  -5   3       3982.59       4002.90        41.12 o                         
   1  -5   3       2599.18       2617.67        28.64 o                         
   2  -5   3        502.73        499.66         9.41 o                         
   3  -5   3          4.02          4.00         1.03 o                         
   4  -5   3         80.35         77.60         2.56 o                         
   5  -5   3        158.99        151.40         3.84 o                         
   6  -5   3       1224.64       1198.11        30.29 o                         
   7  -5   3        940.10        927.89        28.65 o                         
   8  -5   3        847.56        835.58        30.39 o                         
  -8  -4   3        336.11        349.18        15.63 o                         
  -7  -4   3         59.70         45.79         1.74 o                         
  -6  -4   3          5.33          6.18         1.41 o                         
  -5  -4   3        745.88        739.51        10.03 o                         
  -4  -4   3         84.59         86.20         1.49 o                         
  -3  -4   3       1013.86       1035.21        11.22 o                         
  -2  -4   3         47.18         72.32         1.29 o                         
  -1  -4   3       1107.40       1052.92         5.71 o                         
   0  -4   3       9129.05       9746.59        78.95 o                         
   1  -4   3       5907.09       6411.76        64.58 o                         
   2  -4   3        943.67        961.82        18.33 o                         
   3  -4   3        358.98        416.63        10.48 o                         
   4  -4   3        398.11        478.09        12.38 o                         
   5  -4   3        695.44        730.96        14.59 o                         
   6  -4   3        327.93        325.30         8.71 o                         
   7  -4   3       1354.17       1340.85        38.57 o                         
   8  -4   3       1702.88       1679.76        43.08 o                         
   9  -4   3          1.47          1.80         2.14 o                         
  -8  -3   3        288.48        272.61        11.62 o                         
  -7  -3   3        593.99        592.27         5.95 o                         
  -6  -3   3       1561.22       1594.67        16.08 o                         
  -5  -3   3        445.09        444.48         3.91 o                         
  -4  -3   3        333.06        328.78         2.46 o                         
  -3  -3   3         19.81         25.21         0.77 o                         
  -2  -3   3       1490.23       1604.22        15.13 o                         
  -1  -3   3       3791.33       3961.46        30.01 o                         
   0  -3   3      10475.28      11339.28        98.85 o                         
   1  -3   3       3458.11       3880.08        47.31 o                         
   2  -3   3        147.46        139.07         2.79 o                         
   3  -3   3          0.29          1.50         0.83 o                         
   4  -3   3       1084.77       1100.81        26.03 o                         
   5  -3   3        862.98        879.94        16.59 o                         
   6  -3   3         70.85         68.15         2.48 o                         
   7  -3   3        480.23        458.67        12.09 o                         
   8  -3   3        435.19        412.86         7.95 o                         
   9  -3   3          3.92          2.83         1.86 o                         
  -9  -2   3          0.72          1.71         2.09 o                         
  -8  -2   3        780.54        789.25        10.67 o                         
  -7  -2   3        430.32        442.82         5.21 o                         
  -6  -2   3        765.92        803.19         9.07 o                         
  -5  -2   3        372.66        369.58         5.89 o                         
  -4  -2   3         30.30         33.42         1.47 o                         
  -3  -2   3          0.53          1.00         0.47 o                         
  -2  -2   3         29.91         23.65         0.67 o                         
  -1  -2   3        964.39        863.34         4.47 o                         
   0  -2   3       7093.48       7207.57        56.59 o                         
   1  -2   3        142.97        138.65         3.34 o                         
   2  -2   3        800.60        778.02        10.47 o                         
   3  -2   3        466.37        508.48         7.15 o                         
   4  -2   3        144.89        121.89         3.01 o                         
   5  -2   3         15.67         12.93         1.51 o                         
   6  -2   3         52.48         59.98         2.37 o                         
   7  -2   3        270.67        281.68         9.22 o                         
   8  -2   3          0.94          1.65         2.88 o                         
   9  -2   3          0.02         -1.99         1.99 o                         
  -9  -1   3        165.94        144.27         4.31 o                         
  -8  -1   3        512.40        521.12         9.36 o                         
  -7  -1   3        692.09        704.80        13.46 o                         
  -6  -1   3       2058.08       2028.77        48.90 o                         
  -5  -1   3          1.98          2.65         1.88 o                         
  -4  -1   3         25.44         30.86         0.86 o                         
  -3  -1   3        643.30        676.89         7.70 o                         
  -2  -1   3        291.04        282.49         3.55 o                         
  -1  -1   3        474.35        427.93         3.37 o                         
   0  -1   3       2187.84       2264.99        14.11 o                         
   1  -1   3        152.14        145.03         2.25 o                         
   2  -1   3        338.79        407.66         4.31 o                         
   3  -1   3        200.84        203.87         2.34 o                         
   4  -1   3       1401.06       1465.17        16.38 o                         
   5  -1   3       1432.41       1399.67        15.62 o                         
   6  -1   3         95.36         91.69         3.88 o                         
   7  -1   3        400.14        439.23        10.60 o                         
   8  -1   3         35.71         21.07         2.43 o                         
   9  -1   3        339.99        308.14         8.54 o                         
  10  -1   3        274.73        277.81         7.29 o                         
  -9   0   3        130.35        130.20         4.19 o                         
  -8   0   3        533.29        545.77        13.66 o                         
  -7   0   3        956.51       1025.44        15.44 o                         
  -6   0   3        325.94        325.14         6.92 o                         
  -5   0   3         12.42         15.01         1.65 o                         
  -4   0   3         24.69         26.07         0.99 o                         
  -3   0   3         37.45         34.28         1.18 o                         
  -2   0   3       1366.73       1548.66        19.68 o                         
  -1   0   3        668.15        516.15         4.00 o                         
   0   0   3       4054.00       4085.69        31.69 o                         
   1   0   3         33.61         38.55         1.28 o                         
   2   0   3       7983.20       8476.24        64.28 o                         
   3   0   3        388.99        356.96         3.58 o                         
   4   0   3       3463.61       3723.40        40.16 o                         
   5   0   3        699.70        651.62        10.91 o                         
   6   0   3        728.23        799.44         7.26 o                         
   7   0   3        463.45        458.30         6.12 o                         
   8   0   3         43.04         37.90         1.95 o                         
   9   0   3         22.35         18.04         2.13 o                         
  10   0   3          4.61          1.90         1.49 o                         
  -9   1   3        324.16        371.21        13.16 o                         
  -8   1   3        635.21        688.13        14.68 o                         
  -7   1   3        243.12        274.02         4.51 o                         
  -6   1   3         22.28         23.88         1.86 o                         
  -5   1   3        304.08        294.46         5.42 o                         
  -4   1   3        572.50        547.26         5.41 o                         
  -3   1   3       3433.22       3426.40        23.98 o                         
  -2   1   3        600.98        531.08         3.75 o                         
  -1   1   3       8519.04       8822.72        78.17 o                         
   0   1   3        831.48        823.55         6.22 o                         
   1   1   3         15.65         17.17         0.78 o                         
   2   1   3       4821.69       4904.00        33.66 o                         
   3   1   3       8265.00       9073.51        78.49 o                         
   4   1   3       2900.26       3073.26        32.89 o                         
   5   1   3       3508.52       3731.56        36.32 o                         
   6   1   3        785.79        761.59         6.18 o                         
   7   1   3          0.65          2.05         1.16 o                         
   8   1   3        145.50        155.29         3.48 o                         
   9   1   3         32.44         35.86         2.37 o                         
  10   1   3        219.82        227.47         5.16 o                         
  -9   2   3        269.10        270.87         7.73 o                         
  -8   2   3        427.40        451.19         8.04 o                         
  -7   2   3        506.23        504.04         6.68 o                         
  -6   2   3          2.98          2.66         1.26 o                         
  -5   2   3        398.58        381.26         4.65 o                         
  -4   2   3       2033.05       1959.67        14.54 o                         
  -3   2   3       1052.38        922.81         6.61 o                         
  -2   2   3         93.69         77.66         1.66 o                         
  -1   2   3       3042.66       3001.99        19.05 o                         
   0   2   3        100.01         98.37         1.26 o                         
   1   2   3        557.86        519.42         3.71 o                         
   2   2   3        126.46        147.26         2.84 o                         
   3   2   3       1998.14       1929.84        18.43 o                         
   4   2   3       4272.08       4618.12        46.59 o                         
   5   2   3        355.96        356.82         4.77 o                         
   6   2   3         86.19        109.42         2.27 o                         
   7   2   3         65.70         60.61         2.79 o                         
   8   2   3        194.26        195.84         4.45 o                         
   9   2   3        110.43        111.66         5.37 o                         
  10   2   3         61.24         64.91         4.93 o                         
  -8   3   3        481.63        470.10         8.04 o                         
  -7   3   3        395.70        411.09         7.48 o                         
  -6   3   3          7.23          8.50         1.31 o                         
  -5   3   3         73.61         68.80         2.40 o                         
  -4   3   3        979.08        961.83         9.38 o                         
  -3   3   3       2401.30       2372.29        23.07 o                         
  -2   3   3       1858.70       1757.68        11.46 o                         
  -1   3   3       6407.95       6554.03        52.23 o                         
   0   3   3        241.67        264.04         3.35 o                         
   1   3   3        172.95        187.60         1.94 o                         
   2   3   3        243.93        234.37         2.37 o                         
   3   3   3       1454.97       1422.65        11.98 o                         
   4   3   3        165.32        122.74         2.74 o                         
   5   3   3        428.98        444.23         5.36 o                         
   6   3   3        224.06        224.73         2.74 o                         
   7   3   3         39.64         31.84         1.29 o                         
   8   3   3         37.27         42.23         2.50 o                         
   9   3   3          9.37         13.94         1.68 o                         
  10   3   3        302.16        315.46         6.57 o                         
  -8   4   3        125.84        132.92         4.97 o                         
  -7   4   3          2.15          0.43         1.53 o                         
  -6   4   3        135.92        129.60         3.19 o                         
  -5   4   3        130.61        121.41         3.67 o                         
  -4   4   3       1489.28       1402.60        11.51 o                         
  -3   4   3        322.11        302.79         3.34 o                         
  -2   4   3       2779.68       2758.05        23.56 o                         
  -1   4   3       2208.56       2231.94        15.11 o                         
   0   4   3        230.07        218.92         3.10 o                         
   1   4   3          8.23          9.39         0.76 o                         
   2   4   3        268.78        213.64         2.61 o                         
   3   4   3        117.54        103.82         1.92 o                         
   4   4   3       1043.51       1095.10         6.19 o                         
   5   4   3        745.18        764.13        16.57 o                         
   6   4   3        246.17        264.27         4.07 o                         
   7   4   3          1.38          3.34         0.80 o                         
   8   4   3        290.07        293.95         4.22 o                         
   9   4   3        670.87        657.18         7.95 o                         
  -8   5   3        191.21        189.22         6.09 o                         
  -7   5   3         74.88         85.34         3.02 o                         
  -6   5   3          2.16          3.16         1.58 o                         
  -5   5   3          3.06          4.19         1.40 o                         
  -4   5   3        160.70        165.38         3.97 o                         
  -3   5   3         11.60         11.83         1.28 o                         
  -2   5   3       1938.21       1896.39        15.41 o                         
  -1   5   3       1670.47       1644.79        11.75 o                         
   0   5   3        129.90        139.73         2.01 o                         
   1   5   3         57.27         93.31         2.42 o                         
   2   5   3        651.72        604.00         6.62 o                         
   3   5   3       1415.09       1359.09        14.26 o                         
   4   5   3       1352.84       1303.62        10.00 o                         
   5   5   3         98.34         96.67         2.10 o                         
   6   5   3          8.45          9.00         0.75 o                         
   7   5   3         23.95         20.79         1.01 o                         
   8   5   3        330.08        327.05        10.16 o                         
   9   5   3        300.24        317.34        13.25 o                         
  -7   6   3          9.86          7.25         2.11 o                         
  -6   6   3        148.05        153.14         4.35 o                         
  -5   6   3        629.59        636.27         7.88 o                         
  -4   6   3       2161.93       2116.69        18.63 o                         
  -3   6   3         56.91         50.88         1.83 o                         
  -2   6   3        315.89        310.68         3.56 o                         
  -1   6   3         21.27         23.05         1.13 o                         
   0   6   3        548.38        547.28         4.55 o                         
   1   6   3        709.76        746.56         5.82 o                         
   2   6   3       2402.42       2426.48        19.53 o                         
   3   6   3       1467.78       1489.03        20.67 o                         
   4   6   3        614.02        606.73         5.69 o                         
   5   6   3         16.07         18.54         1.40 o                         
   6   6   3         42.84         44.14         2.22 o                         
   7   6   3        352.01        345.44        15.24 o                         
   8   6   3        110.40         98.68         7.60 o                         
  -6   7   3        102.46         96.42         3.63 o                         
  -5   7   3       1585.07       1618.28        16.77 o                         
  -4   7   3        819.71        831.04         9.00 o                         
  -3   7   3        529.06        515.10         5.87 o                         
  -2   7   3        179.48        166.28         3.49 o                         
  -1   7   3        728.29        697.78         6.21 o                         
   0   7   3        193.30        194.40         2.22 o                         
   1   7   3        779.73        745.82         5.22 o                         
   2   7   3       2041.36       2091.55        17.63 o                         
   3   7   3       2193.46       2287.11        26.25 o                         
   4   7   3       1003.59       1010.59        17.33 o                         
   5   7   3        161.23        160.61         3.12 o                         
   6   7   3        837.06        889.99        26.82 o                         
   7   7   3        412.47        443.39        15.90 o                         
   8   7   3        161.70        175.19         8.63 o                         
  -5   8   3        552.34        554.98         9.58 o                         
  -4   8   3        481.10        489.18         8.91 o                         
  -3   8   3        132.38        129.12         7.71 o                         
  -2   8   3         35.37         33.56         2.05 o                         
  -1   8   3        225.74        233.23         4.09 o                         
   0   8   3        461.76        445.22         4.68 o                         
   1   8   3        500.50        468.71         8.08 o                         
   2   8   3        236.70        237.52         3.34 o                         
   3   8   3        748.90        751.83        15.85 o                         
   4   8   3         84.74         80.27         3.46 o                         
   5   8   3        325.09        281.42        17.91 o                         
   6   8   3        122.10        140.95         8.67 o                         
   7   8   3        719.70        776.43        34.28 o                         
  -4   9   3        398.58        413.66         6.84 o                         
  -3   9   3        115.97        111.46         4.68 o                         
  -2   9   3          2.50          2.80         1.36 o                         
  -1   9   3         16.01         23.23         1.35 o                         
   0   9   3         50.99         39.76         3.58 o                         
   1   9   3        116.54        111.09         5.42 o                         
   2   9   3        292.86        270.18         8.30 o                         
   3   9   3        505.88        505.06        12.59 o                         
   4   9   3        120.52        120.22         8.02 o                         
   5   9   3         65.61         55.25        18.65 o                         
   6   9   3         48.11         41.62        31.65 o                         
  -3  10   3         78.14         73.07         6.00 o                         
  -2  10   3         49.43         45.07         2.33 o                         
  -1  10   3        299.85        290.45         5.68 o                         
   0  10   3        443.71        445.88         8.22 o                         
   1  10   3        183.01        174.97         7.03 o                         
   2  10   3         37.43         44.45         4.48 o                         
   3  10   3        141.47        140.24        14.23 o                         
   4  10   3        150.01        167.87        10.33 o                         
   5  10   3        498.21        523.53        15.34 o                         
   0  11   3        210.45        233.30         8.76 o                         
   1  11   3        153.61        150.74         5.74 o                         
   2  11   3        119.24         92.14        12.54 o                         
  -2 -10   4          3.72          8.89         4.31 o                         
  -1 -10   4        442.82        475.18        29.00 o                         
   0 -10   4        228.40        226.75        11.03 o                         
   1 -10   4        106.80         78.95         2.79 o                         
   2 -10   4         63.65         59.18         2.91 o                         
  -4  -9   4         93.84         78.72         7.71 o                         
  -3  -9   4         13.06         17.83         2.93 o                         
  -2  -9   4        241.87        258.81         9.07 o                         
  -1  -9   4        585.81        549.19        20.30 o                         
   0  -9   4        294.14        278.64         3.90 o                         
   1  -9   4         37.24         37.68         2.11 o                         
   2  -9   4        106.81         90.96         4.78 o                         
   3  -9   4        257.27        264.85         6.16 o                         
   4  -9   4        618.14        658.15        14.65 o                         
   5  -9   4        488.60        496.76        13.11 o                         
  -4  -8   4        357.80        355.02         6.16 o                         
  -3  -8   4        327.31        338.02         5.38 o                         
  -2  -8   4        563.74        530.39        18.95 o                         
  -1  -8   4        319.58        305.61         5.00 o                         
   0  -8   4         51.67         49.89         1.61 o                         
   1  -8   4         35.27         30.95         1.69 o                         
   2  -8   4        205.97        200.56         7.14 o                         
   3  -8   4        414.65        426.75         8.43 o                         
   4  -8   4       1163.35       1165.93        21.64 o                         
   5  -8   4        406.20        398.55         8.18 o                         
   6  -8   4        138.07        129.86         5.10 o                         
  -5  -7   4         95.71         84.60         3.63 o                         
  -4  -7   4       1848.67       1822.33        19.74 o                         
  -3  -7   4       1219.80       1234.14        47.23 o                         
  -2  -7   4        749.34        748.08         6.99 o                         
  -1  -7   4         28.83         33.43         1.24 o                         
   0  -7   4        183.37        186.89         2.50 o                         
   1  -7   4       1427.42       1401.88        12.97 o                         
   2  -7   4        510.28        524.18         8.09 o                         
   3  -7   4        129.67        135.60         3.48 o                         
   4  -7   4        601.57        577.25         8.64 o                         
   5  -7   4        127.91        122.21         9.48 o                         
   6  -7   4          0.84          3.70         1.87 o                         
   7  -7   4        245.51        225.19        17.11 o                         
  -7  -6   4         25.76         20.65         3.00 o                         
  -6  -6   4         28.06         20.13         4.01 o                         
  -5  -6   4        351.83        329.71         5.74 o                         
  -4  -6   4        520.24        508.78         8.28 o                         
  -3  -6   4        668.57        681.12         8.36 o                         
  -2  -6   4       1059.17       1103.95        11.83 o                         
  -1  -6   4         71.26         73.21         2.23 o                         
   0  -6   4        664.43        677.73         5.27 o                         
   1  -6   4         93.37        107.26         2.27 o                         
   2  -6   4         91.58         92.55         2.74 o                         
   3  -6   4         17.45         16.46         2.25 o                         
   4  -6   4        166.26        163.92         3.96 o                         
   5  -6   4         39.70         33.02         2.22 o                         
   6  -6   4        110.88        101.12         4.13 o                         
   7  -6   4         72.16         68.55         5.39 o                         
   8  -6   4        773.98        740.15        17.45 o                         
  -7  -5   4         14.70         11.71         2.84 o                         
  -6  -5   4        366.52        324.46        11.71 o                         
  -5  -5   4        269.25        262.87         5.22 o                         
  -4  -5   4       1026.46       1027.01         8.20 o                         
  -3  -5   4       1234.81       1269.02        24.25 o                         
  -2  -5   4        541.68        503.21         2.89 o                         
  -1  -5   4          2.40         13.28         3.69 o                         
   0  -5   4        161.81        176.73         3.21 o                         
   1  -5   4       3587.46       3673.55        28.03 o                         
   2  -5   4        398.95        367.22         7.70 o                         
   3  -5   4        523.74        501.87         7.84 o                         
   4  -5   4        564.43        530.72         7.02 o                         
   5  -5   4          3.86          4.92         1.63 o                         
   6  -5   4          0.91          2.34         1.71 o                         
   7  -5   4        646.37        649.01        12.57 o                         
   8  -5   4        496.81        503.23        16.81 o                         
  -8  -4   4          8.53         15.30         5.41 o                         
  -7  -4   4          4.12          2.32         1.55 o                         
  -6  -4   4        178.93        147.48         6.54 o                         
  -5  -4   4         72.31         71.14         2.28 o                         
  -4  -4   4        324.76        332.16         4.06 o                         
  -3  -4   4        137.35        126.59         2.76 o                         
  -2  -4   4        661.54        693.02         7.98 o                         
  -1  -4   4        313.48        335.25         3.20 o                         
   0  -4   4        551.68        513.68         3.17 o                         
   1  -4   4        337.50        312.88         3.52 o                         
   2  -4   4        191.39        201.57         2.44 o                         
   3  -4   4       3573.18       3501.24        34.54 o                         
   4  -4   4        464.59        471.51         6.55 o                         
   5  -4   4        187.62        186.18         4.24 o                         
   6  -4   4          0.93          3.90         1.65 o                         
   7  -4   4        515.78        520.20        10.10 o                         
   8  -4   4        594.32        588.57        18.05 o                         
   9  -4   4        358.96        351.17        13.01 o                         
  -8  -3   4         25.01         17.54        11.38 o                         
  -7  -3   4        225.27        205.22         5.89 o                         
  -6  -3   4        939.78        938.31        13.37 o                         
  -5  -3   4        487.55        489.29         6.64 o                         
  -4  -3   4        556.97        541.14         5.51 o                         
  -3  -3   4       1044.00       1047.94        14.28 o                         
  -2  -3   4        200.36        173.00         2.22 o                         
  -1  -3   4        634.79        680.59         3.47 o                         
   0  -3   4       1278.32       1241.25         7.91 o                         
   1  -3   4       3588.60       3620.19        29.98 o                         
   2  -3   4       1384.11       1369.67        18.29 o                         
   3  -3   4       2829.03       2984.01        24.88 o                         
   4  -3   4        395.03        398.63         5.29 o                         
   5  -3   4        117.55        110.51         2.88 o                         
   6  -3   4        251.23        266.85         6.04 o                         
   7  -3   4        455.52        461.03        11.92 o                         
   8  -3   4        104.64        121.14         8.35 o                         
   9  -3   4         92.14         98.22        12.54 o                         
  -8  -2   4         10.20          6.63         1.91 o                         
  -7  -2   4        479.08        491.98         7.84 o                         
  -6  -2   4        246.70        251.59         2.91 o                         
  -5  -2   4       1504.32       1478.59        17.11 o                         
  -4  -2   4       1432.07       1455.13        22.40 o                         
  -3  -2   4        241.73        223.72         1.84 o                         
  -2  -2   4          1.27          5.84         0.67 o                         
  -1  -2   4         61.11         46.26         0.66 o                         
   0  -2   4       8726.03       9268.08        82.58 o                         
   1  -2   4       2769.79       2777.96        17.50 o                         
   2  -2   4        351.98        369.31         4.12 o                         
   3  -2   4       2466.25       2530.33        37.95 o                         
   4  -2   4        357.76        342.18         5.30 o                         
   5  -2   4        243.75        248.69         4.67 o                         
   6  -2   4         52.76         54.24         2.35 o                         
   7  -2   4        379.37        371.51         6.92 o                         
   8  -2   4        153.38        160.38         6.86 o                         
   9  -2   4        117.53        115.22         4.13 o                         
  -8  -1   4        173.94        182.62        24.10 o                         
  -7  -1   4        212.21        222.44         3.57 o                         
  -6  -1   4          9.61         13.43         1.26 o                         
  -5  -1   4        649.17        637.58         7.87 o                         
  -4  -1   4        769.39        760.61         8.27 o                         
  -3  -1   4        195.97        190.04         2.25 o                         
  -2  -1   4        145.69        153.04         3.85 o                         
  -1  -1   4       1177.35       1108.74         8.85 o                         
   0  -1   4       1719.34       1673.38        10.02 o                         
   1  -1   4         92.70        105.75         2.09 o                         
   2  -1   4       2041.58       1941.56        16.75 o                         
   3  -1   4        718.71        745.13         9.35 o                         
   4  -1   4        257.45        260.86         6.93 o                         
   5  -1   4        375.11        418.36         4.63 o                         
   6  -1   4       1275.52       1328.44        10.52 o                         
   7  -1   4        380.75        367.31         6.30 o                         
   8  -1   4        461.62        445.94        10.65 o                         
   9  -1   4        127.16        109.93        13.18 o                         
  10  -1   4        209.56        205.30         7.19 o                         
  -8   0   4        367.27        368.10         6.82 o                         
  -7   0   4        627.87        620.34        11.19 o                         
  -6   0   4        100.48         95.33         5.17 o                         
  -5   0   4        438.22        437.78         5.28 o                         
  -4   0   4          3.73          5.05         0.74 o                         
  -3   0   4        913.50        961.64         5.74 o                         
  -2   0   4        296.74        362.54         3.56 o                         
  -1   0   4        264.09        250.11         2.89 o                         
   0   0   4       1085.72       1043.39         7.53 o                         
   1   0   4        262.05        315.92         3.84 o                         
   2   0   4         39.86         46.90         1.25 o                         
   3   0   4        648.59        659.29         7.01 o                         
   4   0   4         52.91         56.54         1.71 o                         
   5   0   4          4.13         11.60         1.38 o                         
   6   0   4        731.97        728.99         8.86 o                         
   7   0   4        612.65        615.28         6.66 o                         
   8   0   4        681.00        671.71         8.52 o                         
   9   0   4         20.98         17.45         2.25 o                         
  10   0   4         35.09         31.04         3.84 o                         
  -8   1   4         21.25         23.69         3.26 o                         
  -7   1   4         55.44         63.72         3.63 o                         
  -6   1   4        802.63        808.10        14.79 o                         
  -5   1   4       2881.75       2776.44        24.94 o                         
  -4   1   4       1277.61       1234.93        10.92 o                         
  -3   1   4         95.84        111.55         2.28 o                         
  -2   1   4       1433.84       1489.72        13.10 o                         
  -1   1   4       2494.54       2445.26        15.82 o                         
   0   1   4       6544.13       6642.19        58.87 o                         
   1   1   4        375.76        365.12         3.10 o                         
   2   1   4       2220.11       2198.86        16.41 o                         
   3   1   4        107.42        120.19         2.43 o                         
   4   1   4        217.05        178.26         3.03 o                         
   5   1   4        947.98        972.70        10.49 o                         
   6   1   4       2427.24       2496.77        22.79 o                         
   7   1   4       1205.76       1182.83        15.52 o                         
   8   1   4        584.62        580.70         7.26 o                         
   9   1   4          1.09          0.57         1.25 o                         
  10   1   4        133.59        117.42        13.34 o                         
  -8   2   4        326.38        326.35         8.40 o                         
  -7   2   4         17.90         20.08         2.05 o                         
  -6   2   4        506.10        533.60         7.57 o                         
  -5   2   4       2616.37       2523.17        21.75 o                         
  -4   2   4        158.87        153.17         3.48 o                         
  -3   2   4         13.32         11.88         1.35 o                         
  -2   2   4       4104.95       4213.13        30.75 o                         
  -1   2   4      17447.38      19893.02       366.76 o                         
   0   2   4       3002.19       3043.55        23.12 o                         
   1   2   4        497.55        493.35         3.36 o                         
   2   2   4       2406.10       2470.24        16.84 o                         
   3   2   4        759.08        741.56         4.84 o                         
   4   2   4       3448.07       3713.91        28.99 o                         
   5   2   4       2977.90       3092.30        38.26 o                         
   6   2   4       1518.37       1559.60        17.01 o                         
   7   2   4        778.85        792.08         7.34 o                         
   8   2   4        370.16        368.51         5.52 o                         
   9   2   4        284.01        295.09         5.63 o                         
  10   2   4        114.51        115.75         4.00 o                         
  -8   3   4        420.76        434.04         9.43 o                         
  -7   3   4         63.23         65.82         3.41 o                         
  -6   3   4        644.07        650.19         8.76 o                         
  -5   3   4        128.55        121.33         2.73 o                         
  -4   3   4        510.09        486.64         5.28 o                         
  -3   3   4         84.11         85.83         1.76 o                         
  -2   3   4       2786.17       2758.39        21.31 o                         
  -1   3   4       4080.72       4041.58        28.94 o                         
   0   3   4       6446.15       6698.56        53.95 o                         
   1   3   4        952.89        964.54         8.61 o                         
   2   3   4        104.13         90.43         1.14 o                         
   3   3   4          8.67          4.42         0.62 o                         
   4   3   4        153.10        198.76         3.43 o                         
   5   3   4        612.88        615.41         5.69 o                         
   6   3   4        531.77        560.30         5.37 o                         
   7   3   4       1303.36       1294.79        11.52 o                         
   8   3   4        260.99        248.36         3.79 o                         
   9   3   4          0.60          1.02         1.48 o                         
  10   3   4         40.48         37.21         2.83 o                         
  -8   4   4       1212.34       1276.46        15.55 o                         
  -7   4   4        182.92        195.46         5.68 o                         
  -6   4   4        175.09        181.86         3.61 o                         
  -5   4   4         51.54         55.71         2.82 o                         
  -4   4   4       1611.93       1547.65        13.59 o                         
  -3   4   4       1479.58       1416.86        10.96 o                         
  -2   4   4        263.36        230.46         2.65 o                         
  -1   4   4       1748.25       1701.28        14.50 o                         
   0   4   4        772.06        715.51         5.38 o                         
   1   4   4         11.20          9.51         0.75 o                         
   2   4   4        130.39        173.32         1.91 o                         
   3   4   4       2278.41       2408.99        15.62 o                         
   4   4   4       1362.29       1339.81        11.45 o                         
   5   4   4         12.79         16.42         1.47 o                         
   6   4   4         64.79         58.49         1.85 o                         
   7   4   4        135.02        142.13         7.77 o                         
   8   4   4         10.93         13.26         1.15 o                         
   9   4   4         20.49         15.98         1.45 o                         
  -7   5   4         90.03         92.84         3.25 o                         
  -6   5   4        239.63        244.88         5.27 o                         
  -5   5   4         93.09         96.88         2.97 o                         
  -4   5   4        151.50        151.74         3.17 o                         
  -3   5   4         32.67         32.03         1.62 o                         
  -2   5   4        751.51        705.15         6.04 o                         
  -1   5   4        340.45        309.15         4.16 o                         
   0   5   4        658.20        641.91         4.84 o                         
   1   5   4        833.23        848.99         6.71 o                         
   2   5   4         81.44         86.50         1.56 o                         
   3   5   4       2249.26       2370.73        19.60 o                         
   4   5   4       1178.48       1224.68        10.83 o                         
   5   5   4        298.15        288.89         5.30 o                         
   6   5   4        239.26        221.30         4.54 o                         
   7   5   4          0.89          2.16         0.70 o                         
   8   5   4         32.95         26.10         2.65 o                         
   9   5   4         15.26         10.66         4.36 o                         
  -7   6   4        203.43        200.53         5.65 o                         
  -6   6   4        104.26        105.93         4.56 o                         
  -5   6   4         32.90         32.89         2.27 o                         
  -4   6   4        143.65        137.43         3.16 o                         
  -3   6   4        543.34        531.42         6.23 o                         
  -2   6   4         26.18         27.79         1.72 o                         
  -1   6   4       1082.24       1046.30         8.94 o                         
   0   6   4        515.63        493.59         4.41 o                         
   1   6   4         79.08         77.30         2.27 o                         
   2   6   4        330.72        349.01         4.03 o                         
   3   6   4        985.76        948.32         8.16 o                         
   4   6   4       1849.86       1845.51        13.51 o                         
   5   6   4        131.50        139.28         4.44 o                         
   6   6   4         76.02         78.33         3.44 o                         
   7   6   4          5.06          7.05         2.34 o                         
   8   6   4        530.31        538.30        18.40 o                         
   9   6   4         20.03         18.50         6.75 o                         
  -6   7   4         30.63         27.31         2.70 o                         
  -5   7   4        173.67        181.09         4.82 o                         
  -4   7   4        428.61        413.16         6.22 o                         
  -3   7   4        513.37        508.75         6.70 o                         
  -2   7   4        561.05        583.40         6.74 o                         
  -1   7   4        778.61        746.60         8.75 o                         
   0   7   4        124.38        121.03         2.17 o                         
   1   7   4          0.49          1.26         0.80 o                         
   2   7   4        567.57        580.60         5.94 o                         
   3   7   4       2389.77       2449.29        19.99 o                         
   4   7   4        709.09        708.34        12.49 o                         
   5   7   4        226.98        229.60         5.51 o                         
   6   7   4        281.69        282.13         6.90 o                         
   7   7   4        168.53        166.97         8.51 o                         
   8   7   4          1.50          8.67         4.75 o                         
  -5   8   4        169.44        153.50         4.54 o                         
  -4   8   4        544.72        532.45         8.53 o                         
  -3   8   4       1070.45       1064.62        13.45 o                         
  -2   8   4        350.29        356.21         5.76 o                         
  -1   8   4        204.87        227.86         4.17 o                         
   0   8   4        137.56        132.55         2.88 o                         
   1   8   4        150.48        142.61         3.86 o                         
   2   8   4        426.98        444.72         4.72 o                         
   3   8   4        505.97        465.00        13.57 o                         
   4   8   4        481.46        476.03        10.66 o                         
   5   8   4         13.89         12.01         1.22 o                         
   6   8   4         66.12         48.32        28.09 o                         
   7   8   4          0.30          2.08         4.92 o                         
  -4   9   4        630.94        683.11        10.08 o                         
  -3   9   4        114.72        120.51         4.11 o                         
  -2   9   4        102.06        107.11         3.61 o                         
  -1   9   4        301.64        298.05         5.49 o                         
   0   9   4         68.85         60.70         2.96 o                         
   1   9   4          1.61          2.11         1.21 o                         
   2   9   4        109.98        113.95         3.35 o                         
   3   9   4        428.07        438.38         8.78 o                         
   4   9   4        207.87        202.62         7.37 o                         
   5   9   4        236.64        243.41        11.00 o                         
   6   9   4        141.75        106.72        73.53 o                         
  -2  10   4        136.81        138.21         4.24 o                         
  -1  10   4         85.48         82.73         3.00 o                         
   0  10   4         46.45         48.01         2.69 o                         
   1  10   4         13.38          8.79         1.61 o                         
   2  10   4        236.39        253.05         9.21 o                         
   3  10   4        349.58        347.40         9.88 o                         
   4  10   4         75.95         74.70         6.95 o                         
   5  10   4          3.39          5.83         3.36 o                         
  -1 -10   5         13.48          9.45         7.13 o                         
   0 -10   5        218.60        220.97         7.04 o                         
   1 -10   5        175.39        177.41         7.73 o                         
   2 -10   5         24.96         25.91         3.72 o                         
  -3  -9   5        208.07        193.17         9.64 o                         
  -2  -9   5         85.88         92.44        14.55 o                         
  -1  -9   5          3.97          3.13         2.18 o                         
   0  -9   5          4.50          5.77         1.35 o                         
   1  -9   5          5.91          1.67         1.49 o                         
   2  -9   5        155.12        148.63         6.23 o                         
   3  -9   5         66.65         60.17         3.09 o                         
   4  -9   5        331.26        345.02         7.77 o                         
  -4  -8   5          0.01          1.60         3.09 o                         
  -3  -8   5         85.35         79.30         7.22 o                         
  -2  -8   5        239.42        237.69         5.89 o                         
  -1  -8   5        346.22        354.75         8.33 o                         
   0  -8   5         31.01         37.62         1.52 o                         
   1  -8   5         43.63         47.26         2.14 o                         
   2  -8   5        207.30        200.93         5.02 o                         
   3  -8   5          3.02          1.03         1.80 o                         
   4  -8   5         89.64         84.11         5.99 o                         
   5  -8   5        443.47        421.44         8.66 o                         
   6  -8   5        182.32        169.79         6.41 o                         
  -5  -7   5         52.27         43.28         3.17 o                         
  -4  -7   5         18.26         16.24         1.74 o                         
  -3  -7   5       1119.34       1064.57        10.48 o                         
  -2  -7   5        978.10        964.22        10.08 o                         
  -1  -7   5       1729.56       1724.17        15.28 o                         
   0  -7   5       1491.67       1504.03        13.12 o                         
   1  -7   5          1.62          3.68         1.15 o                         
   2  -7   5        257.51        252.35         4.67 o                         
   3  -7   5        258.85        259.26         4.77 o                         
   4  -7   5       1404.53       1389.02        23.40 o                         
   5  -7   5        618.68        595.05         8.92 o                         
   6  -7   5        214.75        219.39         6.49 o                         
   7  -7   5        109.01         94.67        14.20 o                         
  -6  -6   5         35.82         39.61         6.52 o                         
  -5  -6   5         27.95         27.83         2.50 o                         
  -4  -6   5         14.13         16.17         1.01 o                         
  -3  -6   5        327.82        336.69         3.12 o                         
  -2  -6   5        147.01        142.60         3.60 o                         
  -1  -6   5       1326.93       1322.76         9.25 o                         
   0  -6   5        247.99        257.97         3.18 o                         
   1  -6   5        610.16        618.90         5.61 o                         
   2  -6   5        684.57        660.05         7.14 o                         
   3  -6   5        785.27        741.27        16.45 o                         
   4  -6   5        815.92        819.28        11.09 o                         
   5  -6   5        118.30        119.80         3.61 o                         
   6  -6   5        172.39        169.55         9.34 o                         
   7  -6   5        181.53        165.25         7.00 o                         
   8  -6   5          1.83         12.15         7.11 o                         
  -7  -5   5        180.20        187.06         9.38 o                         
  -6  -5   5          2.71          3.93         1.67 o                         
  -5  -5   5          1.14          1.41         0.63 o                         
  -4  -5   5        218.22        202.90         3.39 o                         
  -3  -5   5        514.53        547.85         4.52 o                         
  -2  -5   5        483.67        494.15         4.07 o                         
  -1  -5   5       1316.38       1317.79        11.76 o                         
   0  -5   5        232.37        241.18         3.84 o                         
   1  -5   5         60.21         87.45         5.08 o                         
   2  -5   5        292.54        272.40         3.66 o                         
   3  -5   5        192.31        207.58         3.70 o                         
   4  -5   5        929.87        894.84         9.94 o                         
   5  -5   5        405.48        410.92        11.75 o                         
   6  -5   5         55.98         56.71         6.38 o                         
   7  -5   5          0.20          2.29         1.68 o                         
   8  -5   5         21.83         18.12         3.73 o                         
  -7  -4   5        268.64        262.95         6.07 o                         
  -6  -4   5        209.81        207.05         6.21 o                         
  -5  -4   5          2.23          2.06         1.25 o                         
  -4  -4   5        701.35        683.64         8.19 o                         
  -3  -4   5        276.14        253.30         3.15 o                         
  -2  -4   5         85.04         96.41         1.52 o                         
  -1  -4   5        857.31        893.70         7.18 o                         
   0  -4   5         22.92         39.16         1.56 o                         
   1  -4   5          3.13          2.95         0.68 o                         
   2  -4   5        133.17        137.47         2.19 o                         
   3  -4   5       2834.16       2833.42        20.67 o                         
   4  -4   5       1669.50       1579.60        16.66 o                         
   5  -4   5        195.67        190.10         3.77 o                         
   6  -4   5        135.17        128.88         3.79 o                         
   7  -4   5         22.87         18.23         6.02 o                         
   8  -4   5        573.40        560.32        27.69 o                         
   9  -4   5        361.86        353.64        20.89 o                         
  -8  -3   5        146.55        107.57        63.50 o                         
  -7  -3   5        138.56        124.66         4.06 o                         
  -6  -3   5        161.83        160.61         4.01 o                         
  -5  -3   5        429.80        430.08         4.58 o                         
  -4  -3   5        506.33        492.13         4.16 o                         
  -3  -3   5        310.17        322.57         2.97 o                         
  -2  -3   5       1306.00       1301.57        24.68 o                         
  -1  -3   5       1041.83        991.95         8.79 o                         
   0  -3   5          1.08          9.26         0.80 o                         
   1  -3   5        789.47        845.25         6.21 o                         
   2  -3   5       1745.94       1747.76        21.14 o                         
   3  -3   5       3459.51       3529.61        33.99 o                         
   4  -3   5       2538.76       2616.62        30.65 o                         
   5  -3   5        333.24        317.48         4.14 o                         
   6  -3   5          2.48          1.03         1.16 o                         
   7  -3   5        171.11        155.83         5.95 o                         
   8  -3   5        153.15        156.46         4.91 o                         
   9  -3   5        537.87        514.77        10.95 o                         
  -8  -2   5         80.24         28.95        18.34 o                         
  -7  -2   5         12.72         14.92         2.53 o                         
  -6  -2   5          0.24          0.74         0.63 o                         
  -5  -2   5       1651.91       1607.20        16.24 o                         
  -4  -2   5       4101.59       4105.78        36.42 o                         
  -3  -2   5        760.62        729.16         6.72 o                         
  -2  -2   5       1713.10       1697.29        20.69 o                         
  -1  -2   5         89.34        105.84         1.32 o                         
   0  -2   5        643.62        737.15         6.81 o                         
   1  -2   5        727.39        772.60         4.96 o                         
   2  -2   5       1193.90       1134.89        13.29 o                         
   3  -2   5       1783.49       1811.34        14.90 o                         
   4  -2   5       2444.61       2510.67        34.55 o                         
   5  -2   5        532.26        583.54         5.70 o                         
   6  -2   5          8.16         12.31         1.38 o                         
   7  -2   5        147.40        141.90         3.77 o                         
   8  -2   5        354.56        342.76         6.53 o                         
   9  -2   5         74.54         84.66         4.67 o                         
  -8  -1   5        307.47        327.47         8.90 o                         
  -7  -1   5         67.23         61.21        11.44 o                         
  -6  -1   5        421.72        406.86         4.94 o                         
  -5  -1   5       2302.54       2259.24        21.91 o                         
  -4  -1   5       4093.22       3881.35        42.65 o                         
  -3  -1   5        872.25        799.39        10.85 o                         
  -2  -1   5        123.98        110.85         2.94 o                         
  -1  -1   5        159.90        160.10         2.94 o                         
   0  -1   5        107.04         88.93         2.01 o                         
   1  -1   5        121.25         90.99         1.71 o                         
   2  -1   5       2615.25       2716.77        23.56 o                         
   3  -1   5       3103.93       3247.30        37.00 o                         
   4  -1   5       1410.94       1434.45        23.52 o                         
   5  -1   5         44.18         55.55         1.74 o                         
   6  -1   5          2.79          3.99         1.19 o                         
   7  -1   5        429.44        425.60         6.93 o                         
   8  -1   5        561.84        564.87         8.41 o                         
   9  -1   5        140.55        125.92         4.42 o                         
  10  -1   5         11.48          7.30         2.63 o                         
  -8   0   5         29.11         36.40         5.83 o                         
  -7   0   5         21.57         13.70         1.87 o                         
  -6   0   5         96.89         99.70         1.99 o                         
  -5   0   5       3627.50       3568.56        37.00 o                         
  -4   0   5       3641.11       3515.84        25.33 o                         
  -3   0   5        328.59        292.62         3.12 o                         
  -2   0   5        404.78        398.74         5.80 o                         
  -1   0   5       5117.13       5610.06        43.75 o                         
   0   0   5        134.89        147.39         3.27 o                         
   1   0   5        160.58        147.62         1.90 o                         
   2   0   5        586.46        522.71         6.12 o                         
   3   0   5       1167.36       1177.05        11.64 o                         
   4   0   5        132.28        150.22         1.94 o                         
   5   0   5         13.46         16.33         1.04 o                         
   6   0   5        500.23        502.16         7.08 o                         
   7   0   5       1398.65       1429.19        14.34 o                         
   8   0   5        870.51        832.98         9.81 o                         
   9   0   5        172.32        178.58         4.57 o                         
  10   0   5          4.44          1.94         1.96 o                         
  -8   1   5          0.14         -0.31         2.17 o                         
  -7   1   5        135.78        119.69        10.23 o                         
  -6   1   5         22.12         21.33         1.40 o                         
  -5   1   5       1136.70       1078.68         9.42 o                         
  -4   1   5        673.02        623.60         4.60 o                         
  -3   1   5       1925.19       1940.81        12.29 o                         
  -2   1   5        134.76        132.27         1.93 o                         
  -1   1   5          8.68         14.53         0.85 o                         
   0   1   5          6.15          5.05         0.67 o                         
   1   1   5       2267.28       2142.58        15.17 o                         
   2   1   5         97.61         70.70         1.49 o                         
   3   1   5       1839.85       1820.35        12.04 o                         
   4   1   5       2576.58       2700.73        29.41 o                         
   5   1   5          1.33          6.47         0.97 o                         
   6   1   5         84.55         84.44         2.29 o                         
   7   1   5       1513.75       1460.23        13.17 o                         
   8   1   5       1583.55       1541.01        24.69 o                         
   9   1   5        236.95        240.14         4.54 o                         
  10   1   5         54.69         47.94         5.61 o                         
  -8   2   5         20.78         18.46         1.95 o                         
  -7   2   5         15.61         16.48         1.70 o                         
  -6   2   5          4.11          6.55         1.09 o                         
  -5   2   5        172.01        176.34         3.65 o                         
  -4   2   5        238.90        247.04         3.47 o                         
  -3   2   5        280.31        259.07         2.79 o                         
  -2   2   5        331.93        372.08         3.29 o                         
  -1   2   5       1579.02       1569.16         9.71 o                         
   0   2   5       4517.08       4654.52        40.11 o                         
   1   2   5       3671.92       3638.97        28.08 o                         
   2   2   5        159.67        107.50         3.59 o                         
   3   2   5        400.49        281.65         2.84 o                         
   4   2   5       3165.59       3218.64        22.75 o                         
   5   2   5         29.42         48.51         1.60 o                         
   6   2   5         10.71         11.71         1.23 o                         
   7   2   5       1260.41       1301.51        11.45 o                         
   8   2   5        752.43        737.75         7.70 o                         
   9   2   5        166.36        174.03         5.25 o                         
  10   2   5         10.82         14.66         4.64 o                         
  -8   3   5          3.64          2.25         1.75 o                         
  -7   3   5         14.71         13.30         1.96 o                         
  -6   3   5        219.16        216.36         4.07 o                         
  -5   3   5        860.76        842.35         8.66 o                         
  -4   3   5        124.86        131.70         2.42 o                         
  -3   3   5        845.62        809.89         7.47 o                         
  -2   3   5         83.29         96.51         1.86 o                         
  -1   3   5         92.79         80.58         1.96 o                         
   0   3   5       1513.40       1450.29         9.36 o                         
   1   3   5       2903.10       2913.58        23.03 o                         
   2   3   5        389.94        324.09         2.96 o                         
   3   3   5        161.62        135.79         1.64 o                         
   4   3   5        155.55        138.79         2.25 o                         
   5   3   5        105.38        127.27         2.18 o                         
   6   3   5         68.30         77.43         1.88 o                         
   7   3   5        117.10        127.85         8.29 o                         
   8   3   5        343.26        374.50         5.01 o                         
   9   3   5        285.23        305.53         7.17 o                         
  10   3   5         73.22         71.08         4.69 o                         
  -7   4   5        354.82        349.57         6.07 o                         
  -6   4   5       1133.27       1119.70        13.67 o                         
  -5   4   5        874.12        866.35        11.03 o                         
  -4   4   5        134.77        137.18         6.74 o                         
  -3   4   5         38.68         34.39         1.53 o                         
  -2   4   5        446.28        439.06         8.72 o                         
  -1   4   5       1561.79       1589.91        12.54 o                         
   0   4   5       4804.01       4797.18        43.86 o                         
   1   4   5       1052.15        969.46         6.44 o                         
   2   4   5        225.11        204.97         4.40 o                         
   3   4   5        654.62        632.51         4.27 o                         
   4   4   5       1124.30       1108.80         8.34 o                         
   5   4   5          4.41          4.63         0.67 o                         
   6   4   5         29.44         27.74         1.13 o                         
   7   4   5        636.33        666.54         9.02 o                         
   8   4   5         55.99         60.86         2.83 o                         
   9   4   5          1.06         -0.49         1.72 o                         
  -7   5   5        456.36        488.95         8.43 o                         
  -6   5   5        385.09        416.47         7.45 o                         
  -5   5   5        453.70        440.77         6.90 o                         
  -4   5   5        151.11        154.59         3.32 o                         
  -3   5   5         75.62         73.25         2.49 o                         
  -2   5   5        476.77        480.68         6.12 o                         
  -1   5   5        801.35        768.36         7.71 o                         
   0   5   5       1576.17       1567.61        11.09 o                         
   1   5   5         97.42         84.49         1.35 o                         
   2   5   5       1057.31       1023.12         7.27 o                         
   3   5   5          8.80          9.20         0.75 o                         
   4   5   5        126.46        113.61         2.28 o                         
   5   5   5         31.85         29.82         1.70 o                         
   6   5   5       2160.47       2226.08        23.04 o                         
   7   5   5       1014.33       1002.56        10.80 o                         
   8   5   5        200.13        194.67         5.09 o                         
   9   5   5         10.70          9.63         2.46 o                         
  -6   6   5        617.94        610.90        10.48 o                         
  -5   6   5        498.06        514.43         8.92 o                         
  -4   6   5         10.78         14.26         1.69 o                         
  -3   6   5          0.75          1.82         1.23 o                         
  -2   6   5         51.26         55.22         2.82 o                         
  -1   6   5        347.97        363.06         5.09 o                         
   0   6   5       1112.78       1101.86         9.54 o                         
   1   6   5        246.94        252.99         2.86 o                         
   2   6   5        519.40        506.16         3.39 o                         
   3   6   5         17.62         21.54         1.11 o                         
   4   6   5        211.53        201.97         3.47 o                         
   5   6   5        693.97        661.64        13.36 o                         
   6   6   5       1319.48       1297.17        24.88 o                         
   7   6   5        567.21        556.51         9.61 o                         
   8   6   5         18.79         19.36         1.90 o                         
   9   6   5        109.11        104.39         9.50 o                         
  -6   7   5        202.47        221.76         6.29 o                         
  -5   7   5         78.42         77.65         3.90 o                         
  -4   7   5          0.74          1.18         1.36 o                         
  -3   7   5         38.73         36.32         2.99 o                         
  -2   7   5        928.86        933.41        11.81 o                         
  -1   7   5       1092.21       1069.90        11.13 o                         
   0   7   5        653.29        660.16         6.86 o                         
   1   7   5         11.97          9.33         0.84 o                         
   2   7   5         51.50         52.41         2.20 o                         
   3   7   5        647.95        663.22         6.82 o                         
   4   7   5        506.09        502.44         8.68 o                         
   5   7   5        301.85        312.92         4.05 o                         
   6   7   5        831.79        878.57        16.38 o                         
   7   7   5        240.48        233.89        17.94 o                         
   8   7   5         35.44         35.34         8.42 o                         
  -5   8   5        144.44        157.97         6.36 o                         
  -4   8   5          0.77         -1.15         1.97 o                         
  -3   8   5        112.32        123.86         3.96 o                         
  -2   8   5        426.53        441.20         6.87 o                         
  -1   8   5       2055.64       2038.02        25.44 o                         
   0   8   5        530.88        528.35         6.01 o                         
   1   8   5         54.22         48.32         1.38 o                         
   2   8   5          2.87          3.00         1.11 o                         
   3   8   5        643.32        631.15        11.16 o                         
   4   8   5        265.74        276.26         7.57 o                         
   5   8   5        735.75        740.39        21.29 o                         
   6   8   5        422.54        453.93        18.36 o                         
   7   8   5         21.53         23.71         5.84 o                         
  -4   9   5        105.23        100.46         7.13 o                         
  -3   9   5         35.37         31.39         2.67 o                         
  -2   9   5        505.80        537.87        11.24 o                         
  -1   9   5        610.64        625.99         9.70 o                         
   0   9   5        283.67        288.76         6.48 o                         
   1   9   5         49.27         47.36         2.57 o                         
   2   9   5         54.87         51.43         2.20 o                         
   3   9   5        112.79        115.39         7.59 o                         
   4   9   5         20.78         20.78         2.14 o                         
   5   9   5        175.47        193.69        13.09 o                         
   6   9   5         74.26         80.13         7.47 o                         
  -2  10   5        779.24        781.46        11.35 o                         
  -1  10   5        680.22        670.70         9.97 o                         
   0  10   5          1.23          1.80         1.49 o                         
   1  10   5         14.03         12.41         2.25 o                         
   2  10   5          7.01          5.61         3.35 o                         
   3  10   5        134.29        147.49         6.25 o                         
   4  10   5         46.00         56.57         5.77 o                         
  -2  -9   6         11.70          9.77         3.09 o                         
  -1  -9   6         26.12         16.39         3.85 o                         
   0  -9   6        203.83        200.46         4.81 o                         
   1  -9   6        268.01        268.28         4.29 o                         
   2  -9   6        122.39        110.20         5.19 o                         
   3  -9   6        135.73        126.62         8.36 o                         
   4  -9   6        115.65         96.70         5.40 o                         
  -4  -8   6        232.63        227.78        10.54 o                         
  -3  -8   6        114.15         93.68         8.22 o                         
  -2  -8   6         15.25         12.54         2.09 o                         
  -1  -8   6        151.94        159.97         6.39 o                         
   0  -8   6       1248.88       1240.88        12.29 o                         
   1  -8   6        387.56        379.97         5.21 o                         
   2  -8   6        527.38        542.57         6.73 o                         
   3  -8   6          1.16          1.28         1.38 o                         
   4  -8   6         93.53         84.20         4.07 o                         
   5  -8   6          6.13          2.84         1.71 o                         
  -5  -7   6        570.38        567.65        21.23 o                         
  -4  -7   6        109.97        104.63         9.61 o                         
  -3  -7   6          2.65          4.99         0.78 o                         
  -2  -7   6         14.14         13.62         1.07 o                         
  -1  -7   6        790.80        775.76         6.95 o                         
   0  -7   6       1771.54       1768.36        14.44 o                         
   1  -7   6       1111.88       1092.94        10.06 o                         
   2  -7   6        417.95        429.91         5.84 o                         
   3  -7   6          1.85          0.08         1.41 o                         
   4  -7   6        190.61        181.89         4.55 o                         
   5  -7   6        327.53        315.57         7.55 o                         
   6  -7   6        339.43        341.72         7.05 o                         
   7  -7   6        289.52        294.28         7.74 o                         
  -6  -6   6        445.08        451.64        14.15 o                         
  -5  -6   6        259.05        278.26        12.13 o                         
  -4  -6   6         28.77         26.22         1.85 o                         
  -3  -6   6          0.89          2.45         1.19 o                         
  -2  -6   6        261.41        240.67         3.28 o                         
  -1  -6   6        691.40        683.89         6.03 o                         
   0  -6   6       1399.53       1395.21        13.74 o                         
   1  -6   6        648.67        643.00         5.76 o                         
   2  -6   6        626.58        610.42         6.86 o                         
   3  -6   6        328.10        324.27         4.78 o                         
   4  -6   6        340.65        336.51         6.07 o                         
   5  -6   6         64.65         57.00         2.96 o                         
   6  -6   6         78.36         66.70        10.41 o                         
   7  -6   6        188.15        182.38        14.08 o                         
  -7  -5   6        394.16        411.80        13.33 o                         
  -6  -5   6        768.58        814.28        22.29 o                         
  -5  -5   6        676.58        664.96        13.91 o                         
  -4  -5   6         13.06         10.11         1.47 o                         
  -3  -5   6         71.84         63.09         2.22 o                         
  -2  -5   6          3.16          7.76         0.66 o                         
  -1  -5   6        953.89        967.77        13.46 o                         
   0  -5   6       1117.73       1167.16         9.28 o                         
   1  -5   6        693.05        696.57         6.30 o                         
   2  -5   6        413.77        405.72         4.48 o                         
   3  -5   6          3.16          6.73         1.45 o                         
   4  -5   6          5.64          5.27         1.71 o                         
   5  -5   6        173.00        166.46         6.51 o                         
   6  -5   6         92.19         96.51         4.07 o                         
   7  -5   6        124.90        125.26         6.12 o                         
   8  -5   6        171.13        154.24         5.41 o                         
  -7  -4   6        131.00        122.98        20.77 o                         
  -6  -4   6        683.64        705.13        11.29 o                         
  -5  -4   6          9.79          7.18         0.96 o                         
  -4  -4   6        658.71        653.45         5.35 o                         
  -3  -4   6         23.42         22.85         2.22 o                         
  -2  -4   6        323.18        309.37         6.51 o                         
  -1  -4   6        558.97        551.53         9.55 o                         
   0  -4   6        451.20        425.78         5.74 o                         
   1  -4   6        633.88        609.44         5.01 o                         
   2  -4   6         27.06         30.99         1.40 o                         
   3  -4   6       1484.45       1528.13        16.80 o                         
   4  -4   6       1237.96       1181.63        10.66 o                         
   5  -4   6        932.19        920.24         9.99 o                         
   6  -4   6        127.90        120.40         3.78 o                         
   7  -4   6        212.23        201.88         4.71 o                         
   8  -4   6         18.64         15.71         2.27 o                         
   9  -4   6        135.96        126.82         6.11 o                         
  -7  -3   6        137.23        136.98         6.79 o                         
  -6  -3   6         20.02         21.40         2.46 o                         
  -5  -3   6        102.76         94.68         3.19 o                         
  -4  -3   6        125.03        122.39         2.35 o                         
  -3  -3   6         15.27         10.06         0.91 o                         
  -2  -3   6        110.63        107.72         2.29 o                         
  -1  -3   6        251.19        237.67         3.70 o                         
   0  -3   6       1420.51       1437.44        23.36 o                         
   1  -3   6        731.99        805.64         8.91 o                         
   2  -3   6         15.61         31.14         1.22 o                         
   3  -3   6        485.98        473.28         6.39 o                         
   4  -3   6       1512.53       1548.65        24.85 o                         
   5  -3   6       1298.86       1246.13        10.37 o                         
   6  -3   6        235.75        241.15         5.60 o                         
   7  -3   6        362.31        349.76         6.57 o                         
   8  -3   6         34.99         32.47         3.47 o                         
   9  -3   6         25.72         27.61         3.06 o                         
  -8  -2   6        368.12        407.40        18.08 o                         
  -7  -2   6        412.08        418.80         7.67 o                         
  -6  -2   6        402.77        405.90         6.13 o                         
  -5  -2   6        589.44        595.74         7.26 o                         
  -4  -2   6       2704.10       2601.10        25.77 o                         
  -3  -2   6        542.35        518.14        13.33 o                         
  -2  -2   6        461.17        413.14         7.16 o                         
  -1  -2   6       1387.78       1392.52         8.93 o                         
   0  -2   6         76.34         67.61         1.33 o                         
   1  -2   6          1.12         13.97         0.87 o                         
   2  -2   6        621.83        579.34         6.63 o                         
   3  -2   6       2686.56       2803.73        27.19 o                         
   4  -2   6       1802.43       1845.97        31.60 o                         
   5  -2   6        755.81        746.60        11.71 o                         
   6  -2   6        127.49        136.01         4.39 o                         
   7  -2   6          0.67          3.09         1.35 o                         
   8  -2   6        196.57        185.55         5.07 o                         
   9  -2   6          8.39          4.66         2.35 o                         
  -8  -1   6         62.53         41.43        15.74 o                         
  -7  -1   6        454.04        487.61        10.70 o                         
  -6  -1   6        452.63        438.81         7.84 o                         
  -5  -1   6         86.94         82.59         3.69 o                         
  -4  -1   6         70.38         79.21         2.12 o                         
  -3  -1   6       3218.21       3173.85        28.71 o                         
  -2  -1   6       2637.76       2571.20        25.18 o                         
  -1  -1   6       1911.43       1915.67        11.69 o                         
   0  -1   6        705.47        683.14         4.83 o                         
   1  -1   6        131.24        154.30         1.82 o                         
   2  -1   6        793.15        805.52         7.66 o                         
   3  -1   6        860.03        823.52        11.45 o                         
   4  -1   6       2529.87       2611.59        24.49 o                         
   5  -1   6        677.11        689.14         8.33 o                         
   6  -1   6        314.43        332.20         4.09 o                         
   7  -1   6        404.04        401.26         6.01 o                         
   8  -1   6        247.81        247.17         9.40 o                         
   9  -1   6         20.52         21.97         2.50 o                         
  10  -1   6         99.38         88.02        14.40 o                         
  -8   0   6         90.23         95.15        24.49 o                         
  -7   0   6        419.87        454.60         9.59 o                         
  -6   0   6         33.27         27.73         1.74 o                         
  -5   0   6         40.20         29.75         2.34 o                         
  -4   0   6        315.28        311.70         3.09 o                         
  -3   0   6       1029.80        994.54         7.17 o                         
  -2   0   6       1989.37       2018.59        13.29 o                         
  -1   0   6       4305.49       4352.51        32.38 o                         
   0   0   6          3.46          3.38         0.77 o                         
   1   0   6        122.28        121.81         2.25 o                         
   2   0   6        479.24        596.08         8.54 o                         
   3   0   6         95.36         69.92         1.65 o                         
   4   0   6        978.45        930.75         9.41 o                         
   5   0   6        595.16        598.78         8.49 o                         
   6   0   6       1611.65       1669.35        14.02 o                         
   7   0   6         52.49         55.54         2.45 o                         
   8   0   6        520.38        550.53        18.47 o                         
   9   0   6        153.79        154.03        22.05 o                         
  10   0   6        466.92        500.42        11.33 o                         
  -8   1   6        116.30         93.71        17.10 o                         
  -7   1   6        165.74        167.50         7.98 o                         
  -6   1   6          8.60          8.62         1.55 o                         
  -5   1   6        328.92        301.46         3.60 o                         
  -4   1   6        249.22        251.90         3.14 o                         
  -3   1   6        111.38        108.08         1.64 o                         
  -2   1   6        543.35        504.74         5.69 o                         
  -1   1   6       3132.71       3227.35        24.65 o                         
   0   1   6        623.39        651.34         6.02 o                         
   1   1   6        383.15        406.58         3.79 o                         
   2   1   6        292.82        225.99         2.63 o                         
   3   1   6        261.33        228.88         3.64 o                         
   4   1   6        839.91        802.38         8.49 o                         
   5   1   6        962.03       1017.29        15.09 o                         
   6   1   6        925.62        912.55        10.54 o                         
   7   1   6         97.57         99.06         2.51 o                         
   8   1   6        169.94        178.11         4.93 o                         
   9   1   6        422.54        431.47         7.02 o                         
  10   1   6        646.23        678.79        10.20 o                         
  -8   2   6         93.46         93.63        10.55 o                         
  -7   2   6        233.57        229.11         4.48 o                         
  -6   2   6         72.01         73.86         2.05 o                         
  -5   2   6         57.28         69.65         2.04 o                         
  -4   2   6       1052.94       1003.69        12.11 o                         
  -3   2   6        824.04        798.35         6.69 o                         
  -2   2   6       1028.85       1009.41         7.81 o                         
  -1   2   6          1.15          3.03         0.60 o                         
   0   2   6        948.43        983.67         7.67 o                         
   1   2   6        581.06        538.76         4.29 o                         
   2   2   6       2333.88       2361.75        18.25 o                         
   3   2   6       5077.58       5097.08        45.29 o                         
   4   2   6        949.65        887.48         8.53 o                         
   5   2   6        149.93        173.32         2.44 o                         
   6   2   6          0.06          3.52         1.03 o                         
   7   2   6       1218.72       1262.92        15.79 o                         
   8   2   6        448.06        454.77         6.56 o                         
   9   2   6        131.25        115.86         4.42 o                         
  10   2   6        294.59        299.79         7.01 o                         
  -7   3   6         15.02         13.10         2.09 o                         
  -6   3   6        195.35        200.54         4.60 o                         
  -5   3   6        346.86        345.14         5.51 o                         
  -4   3   6        745.36        755.88         7.17 o                         
  -3   3   6         60.88         61.89         2.33 o                         
  -2   3   6        445.53        451.98         4.55 o                         
  -1   3   6        179.54        183.40         3.00 o                         
   0   3   6        896.09        897.95         8.16 o                         
   1   3   6        932.32        951.80         7.35 o                         
   2   3   6       2791.75       2820.98        21.86 o                         
   3   3   6       4145.92       4345.20        38.00 o                         
   4   3   6       1244.26       1297.60        11.16 o                         
   5   3   6         11.82         14.70         1.49 o                         
   6   3   6       1647.19       1693.04        18.34 o                         
   7   3   6       2328.60       2343.62        32.93 o                         
   8   3   6        157.78        178.27         4.60 o                         
   9   3   6         53.49         52.20         4.23 o                         
  10   3   6         13.28         12.34         2.87 o                         
  -7   4   6          1.68          2.03         1.67 o                         
  -6   4   6        273.58        270.62         5.91 o                         
  -5   4   6       1363.19       1363.07        15.10 o                         
  -4   4   6       1316.27       1264.74        14.59 o                         
  -3   4   6         69.19         72.55         2.44 o                         
  -2   4   6       1269.32       1220.67        12.56 o                         
  -1   4   6        115.36        123.35         1.85 o                         
   0   4   6        356.40        333.61         3.22 o                         
   1   4   6        370.39        346.39         3.30 o                         
   2   4   6       3275.65       3323.33        27.49 o                         
   3   4   6       2443.06       2458.79        20.76 o                         
   4   4   6        525.67        542.56         6.18 o                         
   5   4   6         49.46         58.58         1.65 o                         
   6   4   6          1.28          2.87         1.40 o                         
   7   4   6        514.50        535.54         5.80 o                         
   8   4   6        213.34        214.76         3.92 o                         
   9   4   6         79.93         77.74         4.14 o                         
  -7   5   6        542.11        599.44        10.27 o                         
  -6   5   6        680.27        735.52        11.09 o                         
  -5   5   6       1043.43       1036.29        13.87 o                         
  -4   5   6        922.57        892.58        13.03 o                         
  -3   5   6        295.28        277.15         5.19 o                         
  -2   5   6        122.66        121.87         3.23 o                         
  -1   5   6       1445.96       1435.72        14.36 o                         
   0   5   6        156.35        150.71         2.37 o                         
   1   5   6        265.07        255.49         2.47 o                         
   2   5   6        399.81        380.51         3.38 o                         
   3   5   6        706.75        695.74         7.78 o                         
   4   5   6         79.32         72.73         1.59 o                         
   5   5   6         14.60         17.26         0.85 o                         
   6   5   6        466.46        457.23         8.67 o                         
   7   5   6        206.35        215.33         4.34 o                         
   8   5   6         21.86         20.41         2.02 o                         
   9   5   6         60.79         48.91         8.12 o                         
  -6   6   6        178.98        176.59         5.67 o                         
  -5   6   6       1194.88       1180.93        16.76 o                         
  -4   6   6        642.64        630.75        10.51 o                         
  -3   6   6        482.01        472.91         7.03 o                         
  -2   6   6       1546.91       1490.67        15.40 o                         
  -1   6   6        145.05        139.04         3.28 o                         
   0   6   6        621.03        609.55         6.51 o                         
   1   6   6        427.05        413.58         4.13 o                         
   2   6   6       1081.77       1100.41         9.04 o                         
   3   6   6        848.18        850.50         6.79 o                         
   4   6   6        157.01        156.39         3.08 o                         
   5   6   6         40.46         38.69         1.63 o                         
   6   6   6        525.32        511.23        14.13 o                         
   7   6   6        583.68        575.58        20.67 o                         
   8   6   6        110.24        108.47         9.13 o                         
  -5   7   6        662.88        669.81        11.58 o                         
  -4   7   6        129.27        117.37        16.91 o                         
  -3   7   6        270.27        277.87         5.68 o                         
  -2   7   6        284.43        288.74         5.15 o                         
  -1   7   6        903.16        918.32        10.70 o                         
   0   7   6          4.94          3.78         1.26 o                         
   1   7   6        536.50        550.39         5.69 o                         
   2   7   6        201.19        208.81         2.28 o                         
   3   7   6        114.80        114.30         2.91 o                         
   4   7   6          3.19          3.22         0.89 o                         
   5   7   6         24.17         23.51         2.88 o                         
   6   7   6        442.34        443.16         6.25 o                         
   7   7   6        550.61        556.54        14.47 o                         
   8   7   6        501.73        533.58        32.26 o                         
  -4   8   6        173.83        178.52         6.29 o                         
  -3   8   6          2.97          4.74         2.02 o                         
  -2   8   6        545.61        538.43         8.23 o                         
  -1   8   6        896.89        887.55        11.77 o                         
   0   8   6        467.52        490.76         7.33 o                         
   1   8   6         32.09         34.83         1.62 o                         
   2   8   6         50.85         56.67         5.02 o                         
   3   8   6        156.58        146.68         5.15 o                         
   4   8   6         62.65         57.82         4.94 o                         
   5   8   6        308.93        300.37         5.82 o                         
   6   8   6        385.89        371.97        15.11 o                         
   7   8   6        445.98        485.47        20.90 o                         
  -3   9   6         17.14         21.30         2.63 o                         
  -2   9   6        527.03        516.93         8.68 o                         
  -1   9   6        985.19       1002.49        12.38 o                         
   0   9   6        200.48        198.05         6.96 o                         
   1   9   6         16.00         19.65         1.47 o                         
   2   9   6         98.31         78.54         3.48 o                         
   3   9   6         20.99         16.86         3.00 o                         
   4   9   6          6.03          7.24         2.23 o                         
   5   9   6          3.99          6.64         1.91 o                         
   6   9   6        114.01        103.13        10.36 o                         
  -1  10   6        124.17        120.44         4.02 o                         
   0  10   6        423.67        436.27         9.91 o                         
   1  10   6        357.62        355.70         7.35 o                         
   2  10   6        320.90        326.18         9.88 o                         
   3  10   6          4.90          8.43         2.23 o                         
   4  10   6        130.45        132.32         5.43 o                         
  -1  -9   7         39.85         37.74         4.76 o                         
   0  -9   7          6.86          8.02         3.33 o                         
   1  -9   7         45.41         38.30         2.66 o                         
   2  -9   7        230.49        233.10         5.79 o                         
   3  -9   7        139.11        134.35        12.43 o                         
  -3  -8   7        152.41        167.68        48.81 o                         
  -2  -8   7        206.74        216.93        14.88 o                         
  -1  -8   7          4.14          3.13         1.65 o                         
   0  -8   7         85.03         79.51         3.53 o                         
   1  -8   7        160.21        163.45         5.92 o                         
   2  -8   7         65.30         62.11         2.35 o                         
   3  -8   7        107.76        100.59         3.62 o                         
   4  -8   7        262.16        257.67         7.46 o                         
   5  -8   7         99.56         95.61         4.99 o                         
  -5  -7   7        274.68        267.87         9.18 o                         
  -4  -7   7        179.33        184.29         7.12 o                         
  -3  -7   7         30.07         31.21         2.52 o                         
  -2  -7   7        410.25        421.51         7.42 o                         
  -1  -7   7         11.72          9.03         0.83 o                         
   0  -7   7        215.97        233.56         3.49 o                         
   1  -7   7        841.80        856.04         9.68 o                         
   2  -7   7        571.43        584.36         6.34 o                         
   3  -7   7        719.92        719.06         8.16 o                         
   4  -7   7        254.61        248.38         8.41 o                         
   5  -7   7         22.24         17.20         2.18 o                         
   6  -7   7          0.71         -0.20         1.85 o                         
  -5  -6   7        286.05        297.41         7.97 o                         
  -4  -6   7         69.79         59.21         2.42 o                         
  -3  -6   7        591.69        543.48         9.09 o                         
  -2  -6   7         55.23         54.13         3.69 o                         
  -1  -6   7        514.79        469.79         5.69 o                         
   0  -6   7        655.69        644.48         5.83 o                         
   1  -6   7       1576.08       1569.82        13.59 o                         
   2  -6   7        915.01        916.01         9.04 o                         
   3  -6   7        117.08        112.19         2.91 o                         
   4  -6   7         60.44         56.72         2.96 o                         
   5  -6   7         35.61         34.25         3.99 o                         
   6  -6   7        168.49        185.02         5.95 o                         
   7  -6   7        252.87        238.61         6.53 o                         
  -6  -5   7        124.76        134.53         7.53 o                         
  -5  -5   7         45.22         46.60         2.55 o                         
  -4  -5   7        113.49        123.94         4.11 o                         
  -3  -5   7        473.37        450.84        19.58 o                         
  -2  -5   7        293.33        271.29         5.77 o                         
  -1  -5   7         32.68         17.35         1.69 o                         
   0  -5   7        490.67        498.55         8.22 o                         
   1  -5   7        394.52        395.65         4.35 o                         
   2  -5   7          7.10          6.19         1.17 o                         
   3  -5   7       1270.70       1249.95        12.36 o                         
   4  -5   7        575.29        558.41         7.20 o                         
   5  -5   7          5.13          7.10         1.53 o                         
   6  -5   7          4.37          4.52         2.39 o                         
   7  -5   7        165.53        175.58         7.08 o                         
   8  -5   7        175.91        134.91        25.98 o                         
  -6  -4   7        462.54        485.09        10.91 o                         
  -5  -4   7        554.07        545.37         9.94 o                         
  -4  -4   7          6.36          7.16         0.90 o                         
  -3  -4   7        115.29        121.45         5.29 o                         
  -2  -4   7          3.68          1.93         0.47 o                         
  -1  -4   7        403.12        435.86        14.25 o                         
   0  -4   7       1028.64       1083.13        17.69 o                         
   1  -4   7        312.02        292.84         4.78 o                         
   2  -4   7        251.30        253.25         4.80 o                         
   3  -4   7          6.61          4.70         1.38 o                         
   4  -4   7        373.44        380.69         5.48 o                         
   5  -4   7         89.35         91.48         3.32 o                         
   6  -4   7        149.29        152.35         4.16 o                         
   7  -4   7        365.91        362.27         6.99 o                         
   8  -4   7        111.93        113.94         4.63 o                         
  -7  -3   7         25.52         20.39         4.91 o                         
  -6  -3   7        481.88        476.02         7.09 o                         
  -5  -3   7        774.19        785.48         8.59 o                         
  -4  -3   7       1002.50       1001.33         9.34 o                         
  -3  -3   7        210.60        208.27         3.10 o                         
  -2  -3   7        434.43        434.58         5.24 o                         
  -1  -3   7        224.11        216.15         2.90 o                         
   0  -3   7       1033.74       1029.20        16.89 o                         
   1  -3   7        454.75        480.30         5.31 o                         
   2  -3   7        543.67        514.36         5.81 o                         
   3  -3   7        491.77        515.17         4.93 o                         
   4  -3   7         69.68         69.50         2.19 o                         
   5  -3   7       1148.36       1191.24        12.23 o                         
   6  -3   7       1307.22       1270.56        15.25 o                         
   7  -3   7       1118.20       1070.47        13.77 o                         
   8  -3   7        306.64        299.33         9.19 o                         
   9  -3   7         10.93          9.55         2.61 o                         
  -7  -2   7        140.69        142.16        23.62 o                         
  -6  -2   7        545.19        556.31         8.65 o                         
  -5  -2   7        849.85        837.81         9.08 o                         
  -4  -2   7        541.09        534.19         6.29 o                         
  -3  -2   7        257.60        245.30         3.67 o                         
  -2  -2   7        236.13        243.65         4.68 o                         
  -1  -2   7       3096.17       3133.28        25.19 o                         
   0  -2   7       4483.76       4508.56        40.03 o                         
   1  -2   7         98.10         91.77         1.80 o                         
   2  -2   7       2148.46       2212.77        40.85 o                         
   3  -2   7        448.62        501.61         6.48 o                         
   4  -2   7       1156.72       1120.09        15.08 o                         
   5  -2   7        785.22        788.33        14.29 o                         
   6  -2   7       3365.12       3397.81        45.01 o                         
   7  -2   7       1286.55       1259.81        13.78 o                         
   8  -2   7         69.70         64.62         4.28 o                         
   9  -2   7          0.30         -2.06         2.06 o                         
  -7  -1   7        119.83          0.42         3.81 o                         
  -6  -1   7        168.70        179.06         6.20 o                         
  -5  -1   7        178.85        188.57         4.27 o                         
  -4  -1   7         81.89         79.38         2.97 o                         
  -3  -1   7        279.59        272.41         4.01 o                         
  -2  -1   7       1791.38       1749.29        20.71 o                         
  -1  -1   7       4100.49       4167.13        32.34 o                         
   0  -1   7       3192.63       3237.24        26.25 o                         
   1  -1   7        145.76        150.18         2.88 o                         
   2  -1   7        209.92        191.48         2.70 o                         
   3  -1   7       1419.20       1444.56        19.46 o                         
   4  -1   7         72.93         79.22         1.99 o                         
   5  -1   7        407.93        409.32         8.71 o                         
   6  -1   7       1377.39       1426.14        15.08 o                         
   7  -1   7       1200.80       1166.87        19.71 o                         
   8  -1   7        428.86        426.13         7.47 o                         
   9  -1   7          0.89         -0.13         1.79 o                         
  -7   0   7        214.02        238.13        10.30 o                         
  -6   0   7        330.14        326.60         7.69 o                         
  -5   0   7         73.74         59.75         3.27 o                         
  -4   0   7          0.36         -0.08         1.03 o                         
  -3   0   7         84.47         92.56         2.21 o                         
  -2   0   7        689.11        673.69         6.09 o                         
  -1   0   7       3065.63       2977.67        20.82 o                         
   0   0   7       1588.38       1485.03        11.28 o                         
   1   0   7        316.80        305.48         3.23 o                         
   2   0   7        174.17        167.56         2.56 o                         
   3   0   7       1263.27       1268.90        10.06 o                         
   4   0   7       1130.79       1115.61         9.09 o                         
   5   0   7        142.24        156.20         3.45 o                         
   6   0   7         12.77         14.32         1.54 o                         
   7   0   7         10.60         12.18         1.61 o                         
   8   0   7         57.29         50.37         2.48 o                         
   9   0   7         28.86         37.33         8.80 o                         
  10   0   7         56.87         34.00         9.61 o                         
  -7   1   7        247.44        252.41        13.22 o                         
  -6   1   7         22.88         22.52         1.53 o                         
  -5   1   7         28.20         16.48         2.19 o                         
  -4   1   7          6.80          7.39         0.98 o                         
  -3   1   7         63.91         56.53         1.41 o                         
  -2   1   7        158.92        164.89         2.46 o                         
  -1   1   7       2389.74       2357.35        16.94 o                         
   0   1   7        916.24        888.21         6.71 o                         
   1   1   7         52.82         46.27         2.03 o                         
   2   1   7        262.30        209.77         2.50 o                         
   3   1   7       2229.34       2259.26        16.78 o                         
   4   1   7         53.31         71.75         1.69 o                         
   5   1   7         79.02         70.36         2.06 o                         
   6   1   7         28.79         27.85         1.88 o                         
   7   1   7          5.70          7.93         1.50 o                         
   8   1   7          2.64          2.16         1.66 o                         
   9   1   7          7.13          9.85         3.06 o                         
  10   1   7         43.47         43.29         8.42 o                         
  -7   2   7        120.27        124.73         5.93 o                         
  -6   2   7        361.54        325.82         5.38 o                         
  -5   2   7         20.39         17.75         1.69 o                         
  -4   2   7         86.17         73.81         2.46 o                         
  -3   2   7         39.92         33.71         1.55 o                         
  -2   2   7        663.27        610.05         5.36 o                         
  -1   2   7       2666.82       2641.57        20.77 o                         
   0   2   7        223.66        215.50         2.84 o                         
   1   2   7       2933.89       2917.34        24.07 o                         
   2   2   7        131.76        121.32         3.31 o                         
   3   2   7       3016.14       3092.96        26.42 o                         
   4   2   7        978.35        956.02         7.90 o                         
   5   2   7       1138.39       1149.66         9.05 o                         
   6   2   7        328.07        336.24         5.36 o                         
   7   2   7         78.50         80.61         3.46 o                         
   8   2   7          4.43          3.76         1.52 o                         
   9   2   7         75.53         65.01         3.41 o                         
  10   2   7        182.89        176.00        10.87 o                         
  -7   3   7         61.18         54.12         3.38 o                         
  -6   3   7         49.24         44.70         2.49 o                         
  -5   3   7        137.67        134.80         4.57 o                         
  -4   3   7         88.45         91.79         2.29 o                         
  -3   3   7        288.14        294.76         4.80 o                         
  -2   3   7        640.97        646.70         6.50 o                         
  -1   3   7        439.87        410.75         4.34 o                         
   0   3   7        150.95        158.64         2.61 o                         
   1   3   7        107.67        101.67         2.39 o                         
   2   3   7       1337.26       1369.30        10.83 o                         
   3   3   7       2290.66       2253.53        21.87 o                         
   4   3   7       1902.81       1853.98        16.19 o                         
   5   3   7        520.08        499.63         5.75 o                         
   6   3   7        228.47        213.86         3.20 o                         
   7   3   7         12.27         15.04         2.06 o                         
   8   3   7         40.66         49.47         3.20 o                         
   9   3   7        132.73        129.65         4.34 o                         
  -7   4   7        124.49        119.76         5.08 o                         
  -6   4   7        119.42        124.78         4.85 o                         
  -5   4   7        164.54        157.60         6.09 o                         
  -4   4   7        793.19        724.41         8.55 o                         
  -3   4   7       1065.53       1061.27        11.64 o                         
  -2   4   7       1512.65       1499.59        13.71 o                         
  -1   4   7       1198.37       1184.66        10.44 o                         
   0   4   7         82.73         85.95         1.82 o                         
   1   4   7        275.40        275.86         3.50 o                         
   2   4   7       1116.53       1059.47         9.37 o                         
   3   4   7       2374.32       2345.32        18.18 o                         
   4   4   7       1452.17       1400.53        10.99 o                         
   5   4   7        753.00        753.78         6.18 o                         
   6   4   7        815.62        806.44         8.34 o                         
   7   4   7         36.41         36.22         1.87 o                         
   8   4   7        200.68        197.18         3.93 o                         
   9   4   7         54.21         48.11         2.44 o                         
  -6   5   7         83.18         83.60         4.30 o                         
  -5   5   7        867.28        843.93        14.69 o                         
  -4   5   7        826.03        819.42        10.90 o                         
  -3   5   7        654.53        649.62         8.22 o                         
  -2   5   7        278.34        285.66         5.50 o                         
  -1   5   7        127.37        116.37         6.51 o                         
   0   5   7         46.84         49.36         1.56 o                         
   1   5   7         10.94         11.92         1.02 o                         
   2   5   7       1153.55       1161.58         9.30 o                         
   3   5   7        627.27        578.16         8.85 o                         
   4   5   7        961.15        924.69         7.44 o                         
   5   5   7        166.63        163.90         2.43 o                         
   6   5   7         27.71         23.99         1.10 o                         
   7   5   7          0.39          1.31         0.96 o                         
   8   5   7         64.46         57.22         4.64 o                         
   9   5   7         54.81         47.32         3.34 o                         
  -6   6   7         57.28         66.63         4.78 o                         
  -5   6   7        248.70        242.79         6.58 o                         
  -4   6   7        296.42        321.60         7.05 o                         
  -3   6   7        326.84        352.86         6.02 o                         
  -2   6   7        302.30        329.87         6.69 o                         
  -1   6   7        485.77        491.94         7.30 o                         
   0   6   7         77.05         76.05         2.46 o                         
   1   6   7        180.24        184.08         2.82 o                         
   2   6   7         61.91         66.58         3.08 o                         
   3   6   7        833.95        810.25         5.76 o                         
   4   6   7       1072.27       1007.98        10.67 o                         
   5   6   7         17.30         21.34         2.07 o                         
   6   6   7        150.21        147.52         4.29 o                         
   7   6   7        164.05        153.48         4.37 o                         
   8   6   7        434.34        433.95         8.43 o                         
  -5   7   7         36.37         26.95         3.90 o                         
  -4   7   7        398.57        391.04         9.57 o                         
  -3   7   7        338.74        363.98         7.18 o                         
  -2   7   7        153.35        158.97         4.67 o                         
  -1   7   7          0.19          0.46         1.34 o                         
   0   7   7        323.39        337.76         5.31 o                         
   1   7   7         35.15         33.75         1.89 o                         
   2   7   7        315.00        321.39         4.54 o                         
   3   7   7        442.49        456.08         5.43 o                         
   4   7   7        294.93        293.36         4.52 o                         
   5   7   7        194.70        182.81         3.88 o                         
   6   7   7         21.41         16.75         2.77 o                         
   7   7   7        263.31        275.53         8.11 o                         
   8   7   7        113.47        105.73         8.57 o                         
  -4   8   7        149.69        130.32        10.67 o                         
  -3   8   7        190.92        187.92         5.13 o                         
  -2   8   7        180.00        168.10         5.41 o                         
  -1   8   7          2.00          1.31         2.01 o                         
   0   8   7        589.85        604.55         8.15 o                         
   1   8   7       1100.58       1111.23        11.28 o                         
   2   8   7        903.43        899.62        12.59 o                         
   3   8   7        377.47        368.46         8.54 o                         
   4   8   7          3.34          5.74         1.69 o                         
   5   8   7        166.14        167.04         6.10 o                         
   6   8   7         21.65         18.97         1.73 o                         
   7   8   7        246.57        265.24        50.96 o                         
  -3   9   7        126.48        117.60         5.04 o                         
  -2   9   7        103.40         97.44         3.95 o                         
  -1   9   7         51.19         52.93         3.07 o                         
   0   9   7        378.86        387.36         7.55 o                         
   1   9   7       1443.04       1351.83        50.07 o                         
   2   9   7       1316.85       1344.07        17.78 o                         
   3   9   7        377.69        374.57         8.26 o                         
   4   9   7         79.90         69.48         5.91 o                         
   5   9   7        103.29         82.21         9.06 o                         
   6   9   7        146.11        140.22        10.62 o                         
  -1  10   7         27.03         25.57         2.37 o                         
   0  10   7         93.31         90.98         4.34 o                         
   1  10   7        332.87        342.12        10.19 o                         
   2  10   7        944.72        996.62        20.99 o                         
   3  10   7        341.10        350.17        11.35 o                         
   4  10   7          0.26         -1.05         2.22 o                         
   1  -9   8         30.06         32.81         7.34 o                         
  -2  -8   8        303.13        322.49        15.02 o                         
  -1  -8   8        136.20        124.15         9.34 o                         
   0  -8   8         11.11         11.04         1.72 o                         
   1  -8   8         63.12         67.00         2.84 o                         
   2  -8   8          9.34          9.34         1.81 o                         
   3  -8   8        104.46        102.65         5.17 o                         
   4  -8   8        398.50        401.94         7.86 o                         
  -4  -7   8          4.24         13.81         3.46 o                         
  -3  -7   8        228.14        248.61        13.33 o                         
  -2  -7   8        321.19        327.17        10.55 o                         
  -1  -7   8        471.32        418.96        10.75 o                         
   0  -7   8        107.06        112.94         5.63 o                         
   1  -7   8          5.13          7.62         1.59 o                         
   2  -7   8         20.51         29.49         2.38 o                         
   3  -7   8        369.27        371.22         6.41 o                         
   4  -7   8       1226.95       1211.34        14.53 o                         
   5  -7   8        191.63        192.45         9.68 o                         
   6  -7   8        332.32        344.44         8.16 o                         
  -5  -6   8          5.92         -1.25         2.48 o                         
  -4  -6   8        491.17        495.60        11.56 o                         
  -3  -6   8        446.21        447.50         8.43 o                         
  -2  -6   8        353.44        352.91        11.13 o                         
  -1  -6   8         37.92         45.09         2.35 o                         
   0  -6   8         88.97         92.49         3.55 o                         
   1  -6   8        148.35        136.09         3.71 o                         
   2  -6   8        559.95        549.73         7.49 o                         
   3  -6   8       1427.29       1430.05        14.45 o                         
   4  -6   8        439.91        419.74         7.91 o                         
   5  -6   8        192.81        189.62         4.97 o                         
   6  -6   8         13.37         10.16         2.10 o                         
   7  -6   8        301.56        272.66        33.69 o                         
  -5  -5   8        740.48        729.49        20.72 o                         
  -4  -5   8       1058.13       1076.72        13.67 o                         
  -3  -5   8        250.04        234.19        14.05 o                         
  -2  -5   8        137.34        127.01         3.01 o                         
  -1  -5   8          2.08          2.16         0.82 o                         
   0  -5   8        101.53        105.43         3.22 o                         
   1  -5   8         63.16         60.48         2.29 o                         
   2  -5   8        545.13        541.30         6.88 o                         
   3  -5   8       1501.93       1467.49        17.84 o                         
   4  -5   8       1086.79       1076.89        11.80 o                         
   5  -5   8         20.95         20.13         2.00 o                         
   6  -5   8         63.90         53.85         6.68 o                         
   7  -5   8        163.59        160.71         6.22 o                         
   8  -5   8         74.45         57.25         9.35 o                         
  -6  -4   8        159.37        168.78         6.34 o                         
  -5  -4   8        899.98        912.68        13.68 o                         
  -4  -4   8       2348.79       2329.42        40.48 o                         
  -3  -4   8        829.10        818.26        17.00 o                         
  -2  -4   8        180.77        182.75         3.48 o                         
  -1  -4   8        210.41        212.23         2.70 o                         
   0  -4   8        238.20        267.41         5.06 o                         
   1  -4   8        126.90        152.74         2.73 o                         
   2  -4   8        582.45        610.56         6.39 o                         
   3  -4   8       1718.09       1758.16        21.42 o                         
   4  -4   8        135.22        138.39         5.18 o                         
   5  -4   8        147.16        145.76         5.04 o                         
   6  -4   8          5.36          4.54         2.38 o                         
   7  -4   8        756.28        726.66        11.67 o                         
   8  -4   8        134.99        119.45         5.34 o                         
  -6  -3   8          3.81          1.91         4.11 o                         
  -5  -3   8        334.79        341.14         6.59 o                         
  -4  -3   8       1178.65       1204.39        12.58 o                         
  -3  -3   8        131.94        131.99         3.11 o                         
  -2  -3   8        110.07        117.43         2.57 o                         
  -1  -3   8        181.26        172.38         2.65 o                         
   0  -3   8        378.66        379.21         5.85 o                         
   1  -3   8          5.16          4.31         1.23 o                         
   2  -3   8        250.19        250.82         3.43 o                         
   3  -3   8        428.27        401.91         6.17 o                         
   4  -3   8        167.40        174.09         3.24 o                         
   5  -3   8          0.49          6.39         1.72 o                         
   6  -3   8        368.06        374.89         6.64 o                         
   7  -3   8        698.44        673.65         9.05 o                         
   8  -3   8        559.23        539.58         9.69 o                         
   9  -3   8        365.69        363.24         9.72 o                         
  -7  -2   8         92.04        101.62        17.67 o                         
  -6  -2   8         20.38         17.12         2.49 o                         
  -5  -2   8        278.90        294.83         5.67 o                         
  -4  -2   8        184.89        188.85         3.54 o                         
  -3  -2   8       1072.48       1055.01        11.84 o                         
  -2  -2   8       2381.28       2355.57        25.44 o                         
  -1  -2   8         64.25         61.05         2.51 o                         
   0  -2   8         53.27         53.96         2.03 o                         
   1  -2   8        677.97        654.25         6.75 o                         
   2  -2   8        896.48        843.82         9.96 o                         
   3  -2   8        508.64        525.22        11.34 o                         
   4  -2   8         39.13         33.55         1.79 o                         
   5  -2   8        325.86        346.49         8.79 o                         
   6  -2   8          6.94          9.84         1.64 o                         
   7  -2   8        364.66        355.18         8.45 o                         
   8  -2   8        883.28        863.16        11.90 o                         
   9  -2   8        638.47        637.92        10.49 o                         
  -7  -1   8        142.85        140.93         6.70 o                         
  -6  -1   8         14.14         17.77         2.99 o                         
  -5  -1   8        684.06        688.91         9.42 o                         
  -4  -1   8        575.97        582.59         7.55 o                         
  -3  -1   8         50.16         52.95         2.48 o                         
  -2  -1   8        369.52        360.39         5.27 o                         
  -1  -1   8       1011.57        939.92        10.32 o                         
   0  -1   8       1600.49       1574.65        12.73 o                         
   1  -1   8       1375.56       1337.08        10.89 o                         
   2  -1   8        530.66        500.62         5.01 o                         
   3  -1   8          3.33          3.58         1.02 o                         
   4  -1   8        115.75        120.95         3.47 o                         
   5  -1   8         18.28         18.26         1.91 o                         
   6  -1   8         15.62         21.36         1.88 o                         
   7  -1   8        188.21        196.63         4.46 o                         
   8  -1   8        516.51        524.29         9.05 o                         
   9  -1   8        300.53        293.58        15.17 o                         
  -7   0   8         21.86         26.89        11.18 o                         
  -6   0   8        194.03        187.73        15.50 o                         
  -5   0   8       1228.20       1210.54        17.24 o                         
  -4   0   8         93.10         99.22         3.08 o                         
  -3   0   8        498.11        488.90         6.45 o                         
  -2   0   8         34.28         33.18         2.00 o                         
  -1   0   8       3628.18       3627.78        27.83 o                         
   0   0   8       2062.60       1962.42        15.33 o                         
   1   0   8       2717.47       2727.11        22.76 o                         
   2   0   8       1596.83       1602.79        13.22 o                         
   3   0   8        148.16        144.52         2.74 o                         
   4   0   8        143.18        167.84         4.21 o                         
   5   0   8        108.83        128.27         3.77 o                         
   6   0   8        574.44        576.27        13.65 o                         
   7   0   8        390.85        388.35         7.56 o                         
   8   0   8        491.67        492.00         8.02 o                         
   9   0   8        165.49        149.24        18.57 o                         
  -7   1   8         71.26         49.01        11.45 o                         
  -6   1   8        577.35        575.34        13.72 o                         
  -5   1   8        484.23        474.10         7.14 o                         
  -4   1   8          3.72          3.18         0.96 o                         
  -3   1   8        175.31        172.10         3.25 o                         
  -2   1   8        795.01        795.01         6.25 o                         
  -1   1   8        147.72        134.96         1.97 o                         
   0   1   8        897.58        892.03         9.10 o                         
   1   1   8       1065.80       1032.37         8.53 o                         
   2   1   8        141.25        135.92         2.44 o                         
   3   1   8        104.99        117.92         2.38 o                         
   4   1   8         14.81         18.92         1.22 o                         
   5   1   8          3.17          5.07         1.15 o                         
   6   1   8        232.06        246.14         4.24 o                         
   7   1   8        952.36        979.63        15.64 o                         
   8   1   8        420.06        431.09        10.72 o                         
   9   1   8        107.16         77.62        14.63 o                         
  -7   2   8        104.91        113.26         6.05 o                         
  -6   2   8        529.72        533.12        12.07 o                         
  -5   2   8        445.92        434.98         5.65 o                         
  -4   2   8         24.24         41.34         2.88 o                         
  -3   2   8          1.73          0.61         1.09 o                         
  -2   2   8        127.75        127.23         2.29 o                         
  -1   2   8        236.26        237.93         3.34 o                         
   0   2   8        433.67        425.25         5.82 o                         
   1   2   8       1051.71       1004.25        10.50 o                         
   2   2   8       1770.42       1790.05        15.32 o                         
   3   2   8        105.74         98.96         2.09 o                         
   4   2   8        323.86        309.56         4.30 o                         
   5   2   8        101.52        106.68         3.60 o                         
   6   2   8       1212.88       1247.37        12.04 o                         
   7   2   8       1073.33       1107.12        18.10 o                         
   8   2   8        186.24        193.33         4.56 o                         
   9   2   8         37.07         32.47         4.93 o                         
  -6   3   8        760.86        768.40        11.93 o                         
  -5   3   8        195.72        204.06         4.39 o                         
  -4   3   8         63.32         56.29         2.60 o                         
  -3   3   8        421.39        356.92         5.19 o                         
  -2   3   8        574.27        584.82         5.95 o                         
  -1   3   8        718.32        727.46         6.54 o                         
   0   3   8       2127.51       2054.83        18.03 o                         
   1   3   8        211.28        197.42         3.02 o                         
   2   3   8          5.04         11.05         1.14 o                         
   3   3   8        372.25        362.02         4.46 o                         
   4   3   8        760.05        741.65         7.30 o                         
   5   3   8       1048.62       1009.57         9.72 o                         
   6   3   8        493.43        510.68         6.36 o                         
   7   3   8        134.17        136.96         5.79 o                         
   8   3   8         19.20         21.89         1.96 o                         
   9   3   8        134.08        125.72         4.33 o                         
  -6   4   8       1428.23       1533.00        20.60 o                         
  -5   4   8        114.29        120.78         4.97 o                         
  -4   4   8        136.70        142.38         3.91 o                         
  -3   4   8         28.50         40.35         1.97 o                         
  -2   4   8        194.64        223.22         3.58 o                         
  -1   4   8        803.17        783.17         6.92 o                         
   0   4   8       2820.70       2804.16        23.37 o                         
   1   4   8       1411.54       1392.19        13.14 o                         
   2   4   8        465.27        456.71         4.92 o                         
   3   4   8        610.16        588.87         6.40 o                         
   4   4   8       1120.91       1033.03         8.58 o                         
   5   4   8        568.50        555.63         5.14 o                         
   6   4   8       1851.89       1825.24        15.43 o                         
   7   4   8        818.37        819.74         8.21 o                         
   8   4   8        107.00         91.71         3.40 o                         
   9   4   8         15.30         13.09         2.03 o                         
  -6   5   8         81.55         69.12         3.99 o                         
  -5   5   8         43.43         51.22         3.00 o                         
  -4   5   8         29.60         25.14         2.36 o                         
  -3   5   8        659.14        668.26         9.10 o                         
  -2   5   8       1226.24       1188.50        15.83 o                         
  -1   5   8       1306.85       1286.72        20.36 o                         
   0   5   8       1023.06        990.14         9.98 o                         
   1   5   8         19.63         20.91         1.14 o                         
   2   5   8          9.22         12.20         1.05 o                         
   3   5   8        633.38        596.35         9.37 o                         
   4   5   8        305.71        306.65         4.31 o                         
   5   5   8        487.76        482.32         5.25 o                         
   6   5   8        723.68        728.29         7.87 o                         
   7   5   8        283.31        265.79         6.19 o                         
   8   5   8        337.38        304.62         8.37 o                         
   9   5   8          8.07          7.53         2.70 o                         
  -5   6   8        271.89        288.53         7.85 o                         
  -4   6   8         42.56         42.67         3.63 o                         
  -3   6   8        346.51        322.85         7.12 o                         
  -2   6   8       1119.56       1078.23        13.85 o                         
  -1   6   8       1583.03       1533.26        15.97 o                         
   0   6   8         27.75         26.63         1.66 o                         
   1   6   8        543.07        534.15         6.20 o                         
   2   6   8        198.33        203.39         2.92 o                         
   3   6   8        317.14        305.64         3.94 o                         
   4   6   8         14.65         12.71         0.92 o                         
   5   6   8         63.88         71.38         4.52 o                         
   6   6   8        227.10        238.29         4.22 o                         
   7   6   8         53.86         50.61         3.24 o                         
   8   6   8        140.89        135.21         7.52 o                         
  -4   7   8         21.78         16.98         3.11 o                         
  -3   7   8        381.42        384.28         7.81 o                         
  -2   7   8        549.45        545.53         8.78 o                         
  -1   7   8       1459.97       1431.58        15.69 o                         
   0   7   8        811.70        808.08         9.14 o                         
   1   7   8          3.30          4.50         1.10 o                         
   2   7   8        829.47        821.20         8.32 o                         
   3   7   8        894.78        908.27         7.49 o                         
   4   7   8         28.50         32.37         2.87 o                         
   5   7   8         71.83         70.11         2.75 o                         
   6   7   8        149.51        159.71         5.39 o                         
   7   7   8          6.98          6.05         2.08 o                         
  -3   8   8         33.45         29.50         2.69 o                         
  -2   8   8        289.76        293.86         7.29 o                         
  -1   8   8        570.87        570.29         8.67 o                         
   0   8   8         69.35         68.32         2.67 o                         
   1   8   8          0.72          1.65         1.24 o                         
   2   8   8        205.08        199.49         5.65 o                         
   3   8   8        783.59        804.94        10.65 o                         
   4   8   8         92.88        102.96         4.55 o                         
   5   8   8        101.49        120.26         4.71 o                         
   6   8   8          3.33          1.88         2.16 o                         
   7   8   8          1.27          0.91         1.81 o                         
  -2   9   8        364.96        381.55         9.53 o                         
  -1   9   8         95.26         90.55         4.14 o                         
   0   9   8          1.05          3.17         1.64 o                         
   1   9   8          8.84         10.52         2.15 o                         
   2   9   8        684.14        708.66         9.97 o                         
   3   9   8        323.55        337.70         6.45 o                         
   4   9   8        421.45        445.10        10.96 o                         
   5   9   8        244.00        246.67         6.34 o                         
   1  10   8         10.09         11.76         2.65 o                         
   2  10   8        267.74        274.03         6.93 o                         
   3  10   8        251.00        275.03         9.52 o                         
  -1  -8   9        126.88        132.66        11.67 o                         
   0  -8   9        216.84        234.62         6.95 o                         
   1  -8   9        117.57        125.75         5.98 o                         
   2  -8   9        420.76        452.02         7.93 o                         
   3  -8   9         61.05         41.63         5.75 o                         
  -3  -7   9         19.37         30.13         6.69 o                         
  -2  -7   9         32.14         17.36         2.52 o                         
  -1  -7   9        105.46        100.07         4.98 o                         
   0  -7   9         92.86         95.91         5.61 o                         
   1  -7   9        113.21        105.13         4.15 o                         
   2  -7   9          2.52          6.12         2.07 o                         
   3  -7   9        265.82        255.80         5.58 o                         
   4  -7   9         63.41         57.10         7.23 o                         
   5  -7   9         31.07         36.18         2.79 o                         
  -4  -6   9        170.52        169.81         8.27 o                         
  -3  -6   9        257.83        241.25         6.26 o                         
  -2  -6   9         67.95         66.60         3.80 o                         
  -1  -6   9        130.77        156.53         4.53 o                         
   0  -6   9        256.90        273.45         6.42 o                         
   1  -6   9        261.17        250.84         4.78 o                         
   2  -6   9          4.72          4.94         1.95 o                         
   3  -6   9       1139.83       1114.00        14.65 o                         
   4  -6   9        807.94        794.94        12.42 o                         
   5  -6   9        470.26        456.20         9.38 o                         
   6  -6   9        101.48         88.10        10.97 o                         
  -5  -5   9          7.35          5.65         2.24 o                         
  -4  -5   9        101.54         89.32         3.59 o                         
  -3  -5   9        264.89        254.68        12.06 o                         
  -2  -5   9        443.41        433.41         5.65 o                         
  -1  -5   9       1240.74       1199.16        12.78 o                         
   0  -5   9          2.30          1.75         1.08 o                         
   1  -5   9         40.70         52.67         2.17 o                         
   2  -5   9         32.77         33.59         2.01 o                         
   3  -5   9        671.27        657.20         8.52 o                         
   4  -5   9        724.87        720.96         9.59 o                         
   5  -5   9        498.61        512.14         7.88 o                         
   6  -5   9         72.69         56.84         7.00 o                         
   7  -5   9         14.44         12.27         2.64 o                         
  -5  -4   9         27.09         29.86         3.29 o                         
  -4  -4   9        341.04        345.03         5.81 o                         
  -3  -4   9        409.51        420.49         6.89 o                         
  -2  -4   9       1532.90       1556.09        23.25 o                         
  -1  -4   9        855.26        858.79        10.23 o                         
   0  -4   9        432.49        425.67         7.82 o                         
   1  -4   9        479.94        439.41         6.36 o                         
   2  -4   9         98.22         96.93         3.53 o                         
   3  -4   9         28.10         26.06         2.03 o                         
   4  -4   9        209.60        211.11         5.40 o                         
   5  -4   9       1861.01       1843.32        21.82 o                         
   6  -4   9       1941.87       1915.84        21.39 o                         
   7  -4   9        352.35        327.94         6.35 o                         
   8  -4   9         46.72         44.87         3.46 o                         
  -6  -3   9          0.23          8.95         3.43 o                         
  -5  -3   9        192.89        194.53        10.48 o                         
  -4  -3   9        469.11        505.90         8.81 o                         
  -3  -3   9        487.21        496.88         6.79 o                         
  -2  -3   9        123.34        126.58         3.76 o                         
  -1  -3   9        282.23        288.05         6.27 o                         
   0  -3   9          3.50          4.78         1.47 o                         
   1  -3   9          9.36          9.51         1.29 o                         
   2  -3   9        181.81        201.87         4.14 o                         
   3  -3   9        205.48        195.13         4.31 o                         
   4  -3   9        363.38        361.26         5.32 o                         
   5  -3   9         18.22         16.65         1.66 o                         
   6  -3   9         69.20         64.05         4.16 o                         
   7  -3   9        149.97        147.93         4.84 o                         
   8  -3   9        147.68        142.04         4.75 o                         
  -6  -2   9         56.28         46.47         8.11 o                         
  -5  -2   9         27.27         29.70         2.29 o                         
  -4  -2   9         58.69         55.24         2.54 o                         
  -3  -2   9        108.98        121.34         3.92 o                         
  -2  -2   9       2144.76       2084.85        24.16 o                         
  -1  -2   9        354.01        340.13         5.88 o                         
   0  -2   9         32.89         35.26         1.91 o                         
   1  -2   9        129.40        130.23         2.29 o                         
   2  -2   9        787.61        753.42        13.24 o                         
   3  -2   9        793.35        796.52        11.37 o                         
   4  -2   9        899.29        894.11        14.38 o                         
   5  -2   9        371.40        394.91         7.40 o                         
   6  -2   9         38.23         34.59         2.26 o                         
   7  -2   9        651.56        627.96        11.21 o                         
   8  -2   9        549.65        532.35         9.95 o                         
   9  -2   9        208.65        188.38         8.09 o                         
  -6  -1   9         17.96         15.37         2.36 o                         
  -5  -1   9        338.67        341.16         6.71 o                         
  -4  -1   9        161.77        182.71         4.77 o                         
  -3  -1   9        237.97        239.98         4.90 o                         
  -2  -1   9         89.61         91.02         3.27 o                         
  -1  -1   9        244.95        228.03         6.18 o                         
   0  -1   9        232.38        215.49         3.46 o                         
   1  -1   9        809.87        782.62         8.19 o                         
   2  -1   9       1502.54       1492.95        17.30 o                         
   3  -1   9       1034.84       1008.06        13.71 o                         
   4  -1   9       1574.59       1559.36        25.39 o                         
   5  -1   9         35.99         38.67         2.07 o                         
   6  -1   9         44.11         37.72         2.47 o                         
   7  -1   9        573.97        573.14         8.69 o                         
   8  -1   9        719.11        733.32        12.36 o                         
   9  -1   9         11.49         16.11         2.46 o                         
  -6   0   9        249.74        272.34        13.09 o                         
  -5   0   9        302.82        347.89         8.24 o                         
  -4   0   9        563.85        598.64         8.91 o                         
  -3   0   9        250.84        270.25         5.16 o                         
  -2   0   9        514.74        504.71         7.67 o                         
  -1   0   9         55.15         51.78         1.61 o                         
   0   0   9        621.41        613.92         5.76 o                         
   1   0   9        740.67        742.43         9.40 o                         
   2   0   9       1850.29       1784.51        18.64 o                         
   3   0   9       2675.31       2619.21        21.84 o                         
   4   0   9        237.13        230.29         3.78 o                         
   5   0   9         53.46         60.70         2.94 o                         
   6   0   9          2.07          2.31         1.48 o                         
   7   0   9        827.48        839.96        14.53 o                         
   8   0   9        111.07        110.07         5.67 o                         
   9   0   9        199.53        192.57        19.92 o                         
  -6   1   9        535.20        570.89        14.31 o                         
  -5   1   9       1017.84       1043.76        19.76 o                         
  -4   1   9        997.06        979.39        12.49 o                         
  -3   1   9        957.92        853.44         6.79 o                         
  -2   1   9        356.54        332.76         3.88 o                         
  -1   1   9        161.16        164.92         2.51 o                         
   0   1   9        488.10        483.27         4.79 o                         
   1   1   9       1523.95       1443.03        13.20 o                         
   2   1   9       1061.12       1018.69         8.69 o                         
   3   1   9       1129.51       1079.40         9.64 o                         
   4   1   9        501.74        529.98         5.82 o                         
   5   1   9         70.58         80.03         3.07 o                         
   6   1   9        250.30        256.88         6.77 o                         
   7   1   9        550.63        566.97        11.03 o                         
   8   1   9         25.69         26.05         2.33 o                         
   9   1   9          3.33          2.65         1.95 o                         
  -6   2   9       1008.97       1029.01        19.37 o                         
  -5   2   9        709.85        730.79        13.90 o                         
  -4   2   9        574.92        570.96         7.91 o                         
  -3   2   9        250.20        256.41         3.24 o                         
  -2   2   9        169.94        162.08         2.29 o                         
  -1   2   9         25.05         20.60         1.14 o                         
   0   2   9        433.42        419.34         5.48 o                         
   1   2   9       1177.08       1184.89        10.96 o                         
   2   2   9       1034.45       1023.23         9.19 o                         
   3   2   9       1393.32       1396.57        13.33 o                         
   4   2   9        149.38        157.97         3.30 o                         
   5   2   9         42.40         50.40         2.03 o                         
   6   2   9         39.77         45.08         2.36 o                         
   7   2   9       1140.85       1163.41        29.02 o                         
   8   2   9        144.84        145.71         6.55 o                         
   9   2   9        262.65        268.49        10.55 o                         
  -6   3   9        184.52        194.59        10.90 o                         
  -5   3   9        766.64        763.97        10.09 o                         
  -4   3   9        915.80        893.44        10.73 o                         
  -3   3   9        294.08        266.26         4.49 o                         
  -2   3   9          2.48          0.85         1.03 o                         
  -1   3   9        610.38        599.03         6.18 o                         
   0   3   9        461.62        455.44         5.53 o                         
   1   3   9         78.09         70.78         2.22 o                         
   2   3   9        432.18        437.92         6.14 o                         
   3   3   9       1352.94       1314.94        12.06 o                         
   4   3   9          1.22          2.64         1.06 o                         
   5   3   9          1.15          0.91         0.94 o                         
   6   3   9       1277.17       1271.37        11.85 o                         
   7   3   9       1052.22       1031.11        12.54 o                         
   8   3   9        405.92        419.97         6.33 o                         
   9   3   9        217.64        210.64         6.04 o                         
  -5   4   9        338.45        323.51         5.86 o                         
  -4   4   9        160.44        168.10         4.90 o                         
  -3   4   9        140.26        168.59         3.90 o                         
  -2   4   9         30.01         26.77         1.88 o                         
  -1   4   9        801.88        786.17         7.59 o                         
   0   4   9         40.63         47.11         2.08 o                         
   1   4   9         22.05         18.12         1.50 o                         
   2   4   9         74.98         72.30         2.06 o                         
   3   4   9          1.91          2.09         1.09 o                         
   4   4   9         46.00         35.51         1.65 o                         
   5   4   9          1.49          2.94         1.02 o                         
   6   4   9       1134.36       1140.13        12.06 o                         
   7   4   9        581.05        576.18         6.98 o                         
   8   4   9          3.19          4.73         2.83 o                         
   9   4   9          3.55         -0.92         1.67 o                         
  -5   5   9        415.71        416.58         7.51 o                         
  -4   5   9        317.33        339.00         7.09 o                         
  -3   5   9         49.39         50.27         2.56 o                         
  -2   5   9        592.65        527.18         8.43 o                         
  -1   5   9       1901.06       1838.68        18.78 o                         
   0   5   9       1240.33       1258.40        11.39 o                         
   1   5   9        214.56        217.30         3.40 o                         
   2   5   9          3.00          2.53         1.44 o                         
   3   5   9         76.31         74.34         2.34 o                         
   4   5   9          3.10          7.27         1.04 o                         
   5   5   9          2.74          4.70         1.44 o                         
   6   5   9        579.03        608.47         6.95 o                         
   7   5   9        483.02        472.23         9.66 o                         
   8   5   9        609.14        549.89        14.35 o                         
  -4   6   9         55.77         65.13         3.39 o                         
  -3   6   9          0.86          3.79         1.93 o                         
  -2   6   9        427.76        442.16         7.61 o                         
  -1   6   9       1216.99       1186.93        13.83 o                         
   0   6   9        236.74        243.65         4.52 o                         
   1   6   9         69.34         71.28         2.73 o                         
   2   6   9        311.27        313.56         3.94 o                         
   3   6   9        154.00        161.27         2.85 o                         
   4   6   9         29.31         30.50         1.61 o                         
   5   6   9         27.40         23.30         1.72 o                         
   6   6   9        308.78        302.14         8.27 o                         
   7   6   9         46.76         47.83         2.29 o                         
   8   6   9         42.12         52.18         4.80 o                         
  -4   7   9        142.85        151.35         5.85 o                         
  -3   7   9         58.44         49.40         3.72 o                         
  -2   7   9        361.39        377.56         7.24 o                         
  -1   7   9        466.76        462.79         7.70 o                         
   0   7   9       1065.64       1067.75        12.71 o                         
   1   7   9       1882.10       1884.17        18.14 o                         
   2   7   9        207.44        212.04         3.60 o                         
   3   7   9          3.81          2.47         0.76 o                         
   4   7   9        101.05         94.14         4.20 o                         
   5   7   9        625.11        601.03         9.12 o                         
   6   7   9        475.98        462.74        11.81 o                         
   7   7   9         86.43         85.99         4.06 o                         
  -3   8   9         43.76         38.86         4.12 o                         
  -2   8   9        266.98        284.87         7.11 o                         
  -1   8   9        302.02        300.38         6.49 o                         
   0   8   9        223.52        232.87         5.54 o                         
   1   8   9        128.33        123.59         3.92 o                         
   2   8   9        503.45        493.47         6.51 o                         
   3   8   9          5.34          6.72         1.40 o                         
   4   8   9        172.44        173.36         4.63 o                         
   5   8   9        321.58        321.73         6.38 o                         
   6   8   9        374.34        371.08        13.41 o                         
  -1   9   9        188.04        193.11         7.65 o                         
   0   9   9        176.48        172.05         4.88 o                         
   1   9   9         84.51         88.58         4.35 o                         
   2   9   9        239.66        241.94         6.05 o                         
   3   9   9        398.46        414.40         8.07 o                         
   4   9   9        229.52        243.90         7.75 o                         
   5   9   9        327.50        333.85         9.29 o                         
  -2  -7  10          1.10          5.18         2.64 o                         
  -1  -7  10        118.41        104.68         6.52 o                         
   0  -7  10        162.72        151.02        12.61 o                         
   1  -7  10         83.54         63.96         6.51 o                         
   2  -7  10        171.74        173.82         5.48 o                         
   3  -7  10        114.57        100.47         8.29 o                         
   4  -7  10         32.12         26.29         4.22 o                         
  -3  -6  10        243.62        241.54         6.86 o                         
  -2  -6  10         67.54         69.00         4.45 o                         
  -1  -6  10        336.87        339.41         6.26 o                         
   0  -6  10        438.63        471.43        13.05 o                         
   1  -6  10        754.68        770.64        16.66 o                         
   2  -6  10        380.09        405.43         6.78 o                         
   3  -6  10         84.09         67.58         3.69 o                         
   4  -6  10         11.61         10.01         2.30 o                         
   5  -6  10        504.11        485.72         8.80 o                         
   6  -6  10       1368.28       1309.52        20.22 o                         
  -4  -5  10        196.48        218.10         7.28 o                         
  -3  -5  10         67.19         67.81         6.68 o                         
  -2  -5  10        273.46        249.31         6.03 o                         
  -1  -5  10        657.15        626.24         8.56 o                         
   0  -5  10        872.20        867.50        11.32 o                         
   1  -5  10         53.51         70.39         3.91 o                         
   2  -5  10         21.89         22.22         2.02 o                         
   3  -5  10         29.08         28.52         2.02 o                         
   4  -5  10        299.58        296.19         6.00 o                         
   5  -5  10        312.14        312.76         6.84 o                         
   6  -5  10        266.47        238.45         9.92 o                         
   7  -5  10        588.43        571.14        12.31 o                         
  -5  -4  10         54.22         56.79         4.21 o                         
  -4  -4  10          1.85          1.21         2.20 o                         
  -3  -4  10          2.63          2.34         1.38 o                         
  -2  -4  10        294.04        303.84         5.45 o                         
  -1  -4  10        798.74        781.18        10.21 o                         
   0  -4  10       1039.88       1031.98        10.41 o                         
   1  -4  10        622.02        616.89         8.16 o                         
   2  -4  10        121.28        123.06         4.36 o                         
   3  -4  10         68.47         62.85         2.45 o                         
   4  -4  10         88.45         82.28         4.02 o                         
   5  -4  10        201.30        196.14         5.09 o                         
   6  -4  10        510.70        502.00         8.64 o                         
   7  -4  10         37.14         35.75         3.68 o                         
   8  -4  10         30.76         36.68        14.20 o                         
  -5  -3  10         23.74         38.62         7.22 o                         
  -4  -3  10         20.54         14.34         2.10 o                         
  -3  -3  10         75.33         79.17         2.49 o                         
  -2  -3  10        782.25        766.86        11.43 o                         
  -1  -3  10       1155.08       1198.19        20.10 o                         
   0  -3  10       1227.77       1217.71        13.55 o                         
   1  -3  10         40.46         44.93         2.29 o                         
   2  -3  10          0.46          3.22         1.36 o                         
   3  -3  10        287.62        308.08         7.49 o                         
   4  -3  10        341.84        355.73         5.81 o                         
   5  -3  10         73.19         76.84         3.12 o                         
   6  -3  10         13.65         11.51         2.73 o                         
   7  -3  10        183.80        188.02         5.35 o                         
   8  -3  10         38.14         37.50         3.57 o                         
  -5  -2  10         24.12         23.94         3.04 o                         
  -4  -2  10         50.96         49.70         2.95 o                         
  -3  -2  10         56.81         49.81         4.14 o                         
  -2  -2  10        221.13        230.51         5.87 o                         
  -1  -2  10        757.10        759.67        10.19 o                         
   0  -2  10        333.45        321.46         3.37 o                         
   1  -2  10        168.58        168.06         3.50 o                         
   2  -2  10         61.50         63.57         2.14 o                         
   3  -2  10        504.34        481.89         7.22 o                         
   4  -2  10        312.81        320.06         7.03 o                         
   5  -2  10        115.56         99.42         3.50 o                         
   6  -2  10        368.00        375.44         8.47 o                         
   7  -2  10         17.10         16.81         2.21 o                         
   8  -2  10         59.02         53.24         3.46 o                         
  -5  -1  10         10.47         13.56         2.37 o                         
  -4  -1  10         27.57         22.34         2.48 o                         
  -3  -1  10        261.12        257.19         5.27 o                         
  -2  -1  10        276.31        274.02         5.52 o                         
  -1  -1  10       1443.58       1457.40        16.46 o                         
   0  -1  10        665.53        666.37         6.12 o                         
   1  -1  10        103.83         93.70         2.51 o                         
   2  -1  10         21.40         24.94         1.41 o                         
   3  -1  10       1490.03       1467.21        15.56 o                         
   4  -1  10        851.40        838.05        10.41 o                         
   5  -1  10        964.23       1021.23        12.85 o                         
   6  -1  10        121.19        107.93         3.36 o                         
   7  -1  10         45.75         44.18         2.65 o                         
   8  -1  10          1.62          3.77         1.82 o                         
   9  -1  10         38.00         37.52         3.80 o                         
  -6   0  10         22.48         25.93         4.29 o                         
  -5   0  10        216.67        244.48         6.15 o                         
  -4   0  10         52.97         58.39         3.46 o                         
  -3   0  10        583.87        590.59         8.84 o                         
  -2   0  10        663.75        670.74        10.01 o                         
  -1   0  10        226.84        219.15         4.87 o                         
   0   0  10        518.76        510.95         5.23 o                         
   1   0  10         26.03         23.05         1.36 o                         
   2   0  10        620.90        630.03         7.72 o                         
   3   0  10       1739.61       1727.15        18.84 o                         
   4   0  10        892.46        903.31        11.78 o                         
   5   0  10        224.46        233.05         4.14 o                         
   6   0  10         86.43         80.47         3.00 o                         
   7   0  10         31.98         34.99         2.61 o                         
   8   0  10         66.73         66.90         3.68 o                         
   9   0  10         46.03         39.97         6.11 o                         
  -6   1  10         19.41         19.77         3.83 o                         
  -5   1  10         35.49         33.00         3.65 o                         
  -4   1  10        731.58        738.41        10.93 o                         
  -3   1  10        579.12        583.83         9.01 o                         
  -2   1  10        359.23        365.96         5.15 o                         
  -1   1  10        902.52        870.89         6.93 o                         
   0   1  10        161.38        151.91         3.26 o                         
   1   1  10         39.56         40.20         1.78 o                         
   2   1  10        749.27        723.27         9.29 o                         
   3   1  10       2738.17       2690.49        24.50 o                         
   4   1  10       1182.59       1192.20        10.98 o                         
   5   1  10        899.10        902.48        10.01 o                         
   6   1  10          1.13          1.75         1.58 o                         
   7   1  10        213.39        214.56         5.80 o                         
   8   1  10         54.12         48.78         6.14 o                         
   9   1  10         26.74         24.46         5.63 o                         
  -5   2  10        223.83        209.52         8.58 o                         
  -4   2  10        487.79        465.50        13.26 o                         
  -3   2  10        189.17        218.99         3.35 o                         
  -2   2  10        276.67        312.38         4.79 o                         
  -1   2  10         27.12         26.76         1.60 o                         
   0   2  10         37.18         37.16         1.91 o                         
   1   2  10       2393.66       2338.51        22.56 o                         
   2   2  10        123.68        124.31         3.17 o                         
   3   2  10        433.22        426.82         5.49 o                         
   4   2  10       1099.56       1000.48         9.50 o                         
   5   2  10        889.52        844.82         8.88 o                         
   6   2  10        172.28        162.96         3.93 o                         
   7   2  10         16.85         17.25         2.70 o                         
   8   2  10          2.05          1.50         1.67 o                         
   9   2  10         57.02         42.56         8.90 o                         
  -5   3  10        127.00        119.83         6.72 o                         
  -4   3  10        535.91        504.05         8.24 o                         
  -3   3  10        648.66        635.80         6.73 o                         
  -2   3  10        509.85        560.01         7.50 o                         
  -1   3  10         15.77          8.42         1.26 o                         
   0   3  10         42.59         45.49         1.82 o                         
   1   3  10         57.50         59.83         2.32 o                         
   2   3  10        110.89        112.12         3.53 o                         
   3   3  10        803.33        788.66         9.32 o                         
   4   3  10       1528.31       1492.09        16.04 o                         
   5   3  10        422.61        388.81         5.37 o                         
   6   3  10          5.23          4.08         1.34 o                         
   7   3  10        131.51        128.29         4.08 o                         
   8   3  10        297.11        296.38         5.86 o                         
   9   3  10        203.94        189.09         5.67 o                         
  -5   4  10        251.96        256.10         8.32 o                         
  -4   4  10        298.18        292.60         6.12 o                         
  -3   4  10        279.32        272.64         5.94 o                         
  -2   4  10        741.31        674.45        10.02 o                         
  -1   4  10         70.95         59.83         2.13 o                         
   0   4  10         71.77         69.53         2.05 o                         
   1   4  10        329.18        351.47         5.96 o                         
   2   4  10       2144.93       2107.12        21.78 o                         
   3   4  10         66.39         64.58         2.10 o                         
   4   4  10          2.97          2.28         1.53 o                         
   5   4  10          2.43          4.35         1.41 o                         
   6   4  10         79.06         73.57         2.60 o                         
   7   4  10        326.45        338.36         5.51 o                         
   8   4  10        123.97        141.77         5.79 o                         
  -4   5  10        610.71        625.67        10.00 o                         
  -3   5  10        653.88        656.56         9.82 o                         
  -2   5  10        337.64        331.73         5.64 o                         
  -1   5  10        183.51        195.51         3.97 o                         
   0   5  10         10.40         14.20         1.79 o                         
   1   5  10       1828.07       1803.05        16.29 o                         
   2   5  10       2440.99       2449.59        24.49 o                         
   3   5  10       1246.34       1231.01        13.59 o                         
   4   5  10        240.61        255.16         4.51 o                         
   5   5  10        359.91        325.94         5.12 o                         
   6   5  10        257.29        242.36         6.37 o                         
   7   5  10        364.04        366.06         7.12 o                         
   8   5  10        821.64        824.05        15.32 o                         
  -4   6  10         43.53         41.94         2.92 o                         
  -3   6  10        164.55        175.15         5.74 o                         
  -2   6  10          8.60          6.50         1.76 o                         
  -1   6  10        280.45        287.02         5.47 o                         
   0   6  10        284.20        287.41         5.39 o                         
   1   6  10        675.96        680.26         7.55 o                         
   2   6  10        825.43        814.60         8.71 o                         
   3   6  10        348.45        339.08         4.43 o                         
   4   6  10          2.38          4.39         1.23 o                         
   5   6  10         45.04         39.26         3.47 o                         
   6   6  10        106.79         95.98         2.93 o                         
   7   6  10        392.19        398.19         6.46 o                         
   8   6  10         36.49         52.78         3.62 o                         
  -3   7  10          6.72          5.93         2.20 o                         
  -2   7  10         11.00         13.61         2.35 o                         
  -1   7  10        108.52        107.09         4.69 o                         
   0   7  10         76.35         77.31         3.17 o                         
   1   7  10        801.84        811.70        10.18 o                         
   2   7  10        131.73        131.91         6.26 o                         
   3   7  10         86.25         86.62         2.92 o                         
   4   7  10         36.78         33.68         1.92 o                         
   5   7  10          0.56         -1.15         1.47 o                         
   6   7  10         45.67         44.32         2.78 o                         
   7   7  10        156.16        181.27         5.93 o                         
  -2   8  10         75.44         64.02         5.38 o                         
  -1   8  10        100.67        109.07         4.45 o                         
   0   8  10         45.22         47.97         3.12 o                         
   1   8  10        393.15        399.94         7.13 o                         
   2   8  10        931.23        933.63        10.16 o                         
   3   8  10        687.85        684.60        11.82 o                         
   4   8  10          2.14          1.94         1.42 o                         
   5   8  10         24.23         19.67         2.03 o                         
   6   8  10        172.33        190.33         9.45 o                         
   0   9  10        104.77         92.12         4.43 o                         
   1   9  10        168.79        185.83         8.14 o                         
   2   9  10         12.56         15.20         2.75 o                         
   3   9  10         29.84         28.04         3.41 o                         
   4   9  10          0.78          2.84         3.11 o                         
   0  -7  11          4.39          0.98         2.10 o                         
   1  -7  11         32.87         25.69         4.05 o                         
   2  -7  11         16.29         18.58         2.45 o                         
   3  -7  11        245.07        250.25         6.61 o                         
  -2  -6  11        117.72        110.03         6.57 o                         
  -1  -6  11         32.43         45.50         4.09 o                         
   0  -6  11         19.59         21.76         2.54 o                         
   1  -6  11         76.75         68.32         5.04 o                         
   2  -6  11        119.64        123.51         7.04 o                         
   3  -6  11        213.62        204.65        15.26 o                         
   4  -6  11          5.13          0.94         1.98 o                         
   5  -6  11        134.82        129.90         5.22 o                         
  -3  -5  11        583.18        641.98        13.57 o                         
  -2  -5  11          9.06         16.69         3.94 o                         
  -1  -5  11        266.87        262.84         6.01 o                         
   0  -5  11        393.78        374.80        12.83 o                         
   1  -5  11        236.02        263.07         4.38 o                         
   2  -5  11        255.04        282.45         6.37 o                         
   3  -5  11        201.08        200.43         4.93 o                         
   4  -5  11          1.19          2.49         1.73 o                         
   5  -5  11         25.13         28.69         2.64 o                         
   6  -5  11         70.11         64.67         4.44 o                         
  -4  -4  11        113.80        126.64         8.73 o                         
  -3  -4  11         67.52         62.38         3.75 o                         
  -2  -4  11         19.39         20.37         2.46 o                         
  -1  -4  11        124.25        125.38         3.59 o                         
   0  -4  11        505.29        477.91        13.12 o                         
   1  -4  11        693.22        676.26        11.19 o                         
   2  -4  11        284.46        276.32         7.90 o                         
   3  -4  11        107.41        116.13         4.16 o                         
   4  -4  11         23.33         27.58         2.26 o                         
   5  -4  11         11.28         10.70         2.51 o                         
   6  -4  11        256.49        266.22         6.74 o                         
   7  -4  11        232.30        213.63        14.91 o                         
  -4  -3  11        112.84        115.81         4.52 o                         
  -3  -3  11          2.07          1.84         1.51 o                         
  -2  -3  11        207.07        221.04         7.59 o                         
  -1  -3  11        666.97        684.18        10.11 o                         
   0  -3  11        499.85        446.02        16.82 o                         
   1  -3  11        256.24        261.45         5.69 o                         
   2  -3  11       1057.83       1063.99        13.47 o                         
   3  -3  11        112.84        102.36         5.98 o                         
   4  -3  11         17.79         19.96         2.18 o                         
   5  -3  11         21.18         21.46         2.14 o                         
   6  -3  11        137.87        134.88         5.36 o                         
   7  -3  11        470.74        452.86        11.21 o                         
   8  -3  11        795.50        755.53        15.65 o                         
  -5  -2  11         44.02         37.76         3.59 o                         
  -4  -2  11          6.42          8.87         2.01 o                         
  -3  -2  11         31.87         30.24         2.48 o                         
  -2  -2  11        157.18        160.32         4.31 o                         
  -1  -2  11        266.14        283.93         6.19 o                         
   0  -2  11         13.78         12.60         1.58 o                         
   1  -2  11        225.01        240.96         4.00 o                         
   2  -2  11        168.01        169.49         3.12 o                         
   3  -2  11          2.75          1.94         1.32 o                         
   4  -2  11          6.20          8.29         1.80 o                         
   5  -2  11         21.51         21.84         2.30 o                         
   6  -2  11        230.01        233.67         6.40 o                         
   7  -2  11          4.10          1.34         3.07 o                         
   8  -2  11          5.51          2.53         2.44 o                         
  -5  -1  11        850.91        935.21        16.31 o                         
  -4  -1  11        179.37        192.28         5.65 o                         
  -3  -1  11        294.41        298.02         6.44 o                         
  -2  -1  11         26.49         26.71         2.96 o                         
  -1  -1  11        384.18        406.29         8.22 o                         
   0  -1  11       2670.35       2592.95        25.57 o                         
   1  -1  11       1682.10       1638.84        15.47 o                         
   2  -1  11       1050.90       1066.65        11.08 o                         
   3  -1  11         16.50         18.57         1.82 o                         
   4  -1  11        238.45        222.12         4.46 o                         
   5  -1  11        332.35        353.43         7.94 o                         
   6  -1  11        798.31        820.27        17.02 o                         
   7  -1  11        458.74        484.58        12.45 o                         
   8  -1  11        284.70        278.30        17.58 o                         
  -5   0  11        126.57        127.92         5.61 o                         
  -4   0  11          3.64          5.06         2.07 o                         
  -3   0  11         38.95         29.82         2.70 o                         
  -2   0  11        234.47        255.98         6.14 o                         
  -1   0  11        285.11        287.42         7.89 o                         
   0   0  11        138.26        141.52         3.18 o                         
   1   0  11       2389.01       2356.55        23.46 o                         
   2   0  11        860.99        857.88         9.36 o                         
   3   0  11        577.55        552.63         6.55 o                         
   4   0  11        392.90        386.50         5.96 o                         
   5   0  11        883.43        823.92        11.85 o                         
   6   0  11        874.27        887.24        15.82 o                         
   7   0  11        435.91        448.81         8.89 o                         
   8   0  11        250.64        276.56        12.08 o                         
   9   0  11          9.89         11.70         7.24 o                         
  -5   1  11        104.53        106.26         6.00 o                         
  -4   1  11          7.29          5.53         2.13 o                         
  -3   1  11         59.66         64.64         3.44 o                         
  -2   1  11       1036.00       1035.65        18.44 o                         
  -1   1  11        592.86        600.43         7.54 o                         
   0   1  11       1240.55       1260.38        12.21 o                         
   1   1  11         90.01         84.27         2.85 o                         
   2   1  11         82.89         83.31         2.60 o                         
   3   1  11        325.73        335.10         5.21 o                         
   4   1  11        681.11        660.05         8.15 o                         
   5   1  11       1189.24       1186.43        20.09 o                         
   6   1  11        433.85        425.02         6.60 o                         
   7   1  11        175.51        188.22         6.71 o                         
   8   1  11         29.88         30.37         4.74 o                         
   9   1  11         22.15         18.61         3.49 o                         
  -5   2  11         17.29         16.81         3.71 o                         
  -4   2  11         30.80         30.29         2.71 o                         
  -3   2  11        412.16        366.45        12.17 o                         
  -2   2  11       1211.23       1164.49        12.82 o                         
  -1   2  11       1312.30       1248.84        11.45 o                         
   0   2  11        165.65        166.09         3.50 o                         
   1   2  11          1.17          2.05         1.30 o                         
   2   2  11        222.72        216.80         4.03 o                         
   3   2  11        516.71        505.22         6.87 o                         
   4   2  11         14.29         13.10         1.56 o                         
   5   2  11         99.24        107.32         3.24 o                         
   6   2  11        529.15        549.23         7.82 o                         
   7   2  11        432.94        420.96         7.31 o                         
   8   2  11          9.30         10.57         2.12 o                         
   9   2  11         71.28         63.17         5.35 o                         
  -4   3  11         22.44         19.99         4.17 o                         
  -3   3  11        324.17        321.47         5.29 o                         
  -2   3  11        934.13        917.72        10.63 o                         
  -1   3  11        381.42        380.71         4.88 o                         
   0   3  11        514.47        514.85         6.99 o                         
   1   3  11          9.11         12.52         1.80 o                         
   2   3  11        569.36        559.49         7.17 o                         
   3   3  11        474.76        480.17         6.74 o                         
   4   3  11        141.24        147.11         3.88 o                         
   5   3  11         88.64        101.32         2.75 o                         
   6   3  11         56.62         66.89         2.99 o                         
   7   3  11        164.50        148.68         4.22 o                         
   8   3  11          1.34         -0.34         2.39 o                         
  -4   4  11          7.59          3.97         1.88 o                         
  -3   4  11        394.83        402.24         7.38 o                         
  -2   4  11        481.57        470.27         6.76 o                         
  -1   4  11        974.81        921.30        10.89 o                         
   0   4  11        335.70        324.28         4.65 o                         
   1   4  11         13.06         13.31         1.62 o                         
   2   4  11        280.08        283.26         5.43 o                         
   3   4  11        397.40        398.67         5.88 o                         
   4   4  11        103.34        112.48         4.02 o                         
   5   4  11        151.79        165.72         3.96 o                         
   6   4  11         62.63         59.93         2.49 o                         
   7   4  11          4.93          5.55         1.45 o                         
   8   4  11        126.69        129.46        12.27 o                         
  -4   5  11         47.34         48.57         3.18 o                         
  -3   5  11        147.13        160.47         6.49 o                         
  -2   5  11        181.04        186.29         4.33 o                         
  -1   5  11        603.25        607.85         8.68 o                         
   0   5  11        310.91        300.06         5.02 o                         
   1   5  11         54.22         53.67         2.43 o                         
   2   5  11        318.63        326.09         5.87 o                         
   3   5  11        872.50        881.67        10.25 o                         
   4   5  11        519.88        521.98         9.84 o                         
   5   5  11        167.01        174.03         5.82 o                         
   6   5  11         88.60         85.94         6.28 o                         
   7   5  11         23.73         25.67         2.31 o                         
   8   5  11         95.38         73.96         8.88 o                         
  -3   6  11        385.73        417.24         7.98 o                         
  -2   6  11        196.63        209.45         5.54 o                         
  -1   6  11        115.85        114.61         3.88 o                         
   0   6  11          6.24          4.38         1.41 o                         
   1   6  11        202.89        212.73         4.09 o                         
   2   6  11       1277.61       1287.82        12.78 o                         
   3   6  11       1065.69       1047.10        10.86 o                         
   4   6  11        330.38        339.14         5.36 o                         
   5   6  11        268.50        263.65         5.22 o                         
   6   6  11          4.95          3.67         1.43 o                         
   7   6  11         54.45         46.21         5.63 o                         
  -2   7  11          6.41          6.27         2.19 o                         
  -1   7  11        111.20         98.42         6.57 o                         
   0   7  11         12.20         11.29         1.81 o                         
   1   7  11         60.52         59.83         4.59 o                         
   2   7  11        272.58        271.63         4.78 o                         
   3   7  11        211.01        214.51         4.58 o                         
   4   7  11        252.04        244.28         8.18 o                         
   5   7  11         30.13         33.47         2.87 o                         
   6   7  11          0.04          0.54         1.68 o                         
  -1   8  11         65.45         85.54         5.06 o                         
   0   8  11          3.00          2.02         1.69 o                         
   1   8  11         13.16         11.82         2.01 o                         
   2   8  11        914.01        911.18        11.41 o                         
   3   8  11        560.94        556.19         9.45 o                         
   4   8  11         76.08         70.84         4.84 o                         
   5   8  11        118.73        114.25         3.96 o                         
   0  -6  12         60.03         46.89         4.05 o                         
   1  -6  12         81.47         80.50         4.69 o                         
   2  -6  12         27.51         25.53         2.77 o                         
   3  -6  12         76.69         75.52         6.81 o                         
   4  -6  12         46.01         41.14         4.87 o                         
  -2  -5  12        175.05        191.08        14.95 o                         
  -1  -5  12        203.08        209.88         6.29 o                         
   0  -5  12         31.11         27.39         3.85 o                         
   1  -5  12         36.00         24.40         2.29 o                         
   2  -5  12        520.17        538.31        12.95 o                         
   3  -5  12        717.00        733.29        17.57 o                         
   4  -5  12        280.67        292.71         8.34 o                         
   5  -5  12        131.89        129.24         6.14 o                         
  -3  -4  12         98.55        101.45         6.18 o                         
  -2  -4  12        494.84        543.00         9.84 o                         
  -1  -4  12          6.64          6.91         1.98 o                         
   0  -4  12          0.20         -1.41         1.66 o                         
   1  -4  12        188.02        177.10         3.74 o                         
   2  -4  12        714.40        745.19        13.68 o                         
   3  -4  12        114.71        129.77         5.28 o                         
   4  -4  12        208.81        226.74         6.04 o                         
   5  -4  12         31.64         30.85         3.75 o                         
   6  -4  12         23.09         21.97         3.61 o                         
  -3  -3  12        426.83        438.59         8.47 o                         
  -2  -3  12        244.37        250.05         6.84 o                         
  -1  -3  12         19.75         22.11         2.33 o                         
   0  -3  12        300.94        302.71         6.15 o                         
   1  -3  12        958.36        940.56        13.96 o                         
   2  -3  12       1522.27       1523.65        23.11 o                         
   3  -3  12        951.36        963.52        14.39 o                         
   4  -3  12        238.48        242.19         6.27 o                         
   5  -3  12         69.71         69.05         3.54 o                         
   6  -3  12          0.55          3.61         2.40 o                         
   7  -3  12        379.05        379.21        10.47 o                         
  -4  -2  12        186.08        188.84        12.36 o                         
  -3  -2  12        141.98        137.20         4.62 o                         
  -2  -2  12        201.61        197.62         6.55 o                         
  -1  -2  12        222.63        237.79         6.58 o                         
   0  -2  12        141.07        136.66         6.61 o                         
   1  -2  12       1093.49       1089.12        14.32 o                         
   2  -2  12       1111.06       1126.43        12.85 o                         
   3  -2  12         55.56         58.57         2.68 o                         
   4  -2  12         93.71         99.78         4.50 o                         
   5  -2  12          0.03         -1.65         1.65 o                         
   6  -2  12        117.05        119.21         6.99 o                         
   7  -2  12        181.78        183.92         6.04 o                         
  -4  -1  12        289.57        315.58         7.65 o                         
  -3  -1  12        363.65        370.57         9.37 o                         
  -2  -1  12         44.06         38.52         2.97 o                         
  -1  -1  12          5.95          7.36         2.13 o                         
   0  -1  12          2.83          2.10         1.04 o                         
   1  -1  12        314.21        314.29         4.65 o                         
   2  -1  12        129.58        130.67         2.87 o                         
   3  -1  12        860.22        863.79        11.56 o                         
   4  -1  12        330.36        348.94         6.14 o                         
   5  -1  12          1.48          2.76         2.78 o                         
   6  -1  12        161.19        170.72         8.27 o                         
   7  -1  12        679.54        691.57        22.00 o                         
   8  -1  12        336.28        353.09         9.95 o                         
  -4   0  12        314.09        343.70         8.16 o                         
  -3   0  12        295.45        338.97         7.61 o                         
  -2   0  12         35.03         23.05         3.37 o                         
  -1   0  12        242.44        237.18         6.46 o                         
   0   0  12          5.89          7.03         1.16 o                         
   1   0  12         52.01         45.13         1.93 o                         
   2   0  12        183.51        185.24         4.46 o                         
   3   0  12        314.27        315.87         5.02 o                         
   4   0  12        256.74        238.11         4.60 o                         
   5   0  12         72.06         65.02         3.29 o                         
   6   0  12        447.21        483.59        11.46 o                         
   7   0  12       1085.65       1095.15        18.47 o                         
   8   0  12         70.04         61.37         3.67 o                         
  -4   1  12         77.34         75.68         4.25 o                         
  -3   1  12        117.02        102.91         4.71 o                         
  -2   1  12         91.16         85.82         3.77 o                         
  -1   1  12        575.95        559.85         8.64 o                         
   0   1  12        590.08        593.79         7.99 o                         
   1   1  12         94.52         88.81         2.73 o                         
   2   1  12        308.04        305.54         6.90 o                         
   3   1  12          6.70          7.85         1.48 o                         
   4   1  12          1.86          4.48         1.56 o                         
   5   1  12          2.04         -0.06         1.72 o                         
   6   1  12        370.98        413.86         9.24 o                         
   7   1  12        335.99        345.36         6.95 o                         
   8   1  12        183.18        169.58        12.69 o                         
  -4   2  12        263.15        274.48         7.13 o                         
  -3   2  12         86.35         85.58         4.48 o                         
  -2   2  12        599.59        553.79        12.70 o                         
  -1   2  12        796.75        760.05        13.20 o                         
   0   2  12       1269.21       1243.19        12.07 o                         
   1   2  12        828.14        837.06        10.08 o                         
   2   2  12        463.09        455.07         7.90 o                         
   3   2  12          0.47         -0.68         1.11 o                         
   4   2  12        169.31        170.33         3.57 o                         
   5   2  12         80.86         78.56         3.25 o                         
   6   2  12        679.39        681.25        10.21 o                         
   7   2  12        568.36        602.39        10.96 o                         
   8   2  12         46.60         42.11         4.41 o                         
  -4   3  12         42.68         39.99         4.49 o                         
  -3   3  12          5.85          3.63         2.68 o                         
  -2   3  12        111.54        102.26         3.66 o                         
  -1   3  12        543.43        563.19         7.23 o                         
   0   3  12        879.15        880.28        10.15 o                         
   1   3  12        411.19        396.44         7.18 o                         
   2   3  12        338.91        362.55         6.38 o                         
   3   3  12         94.99         85.99         2.74 o                         
   4   3  12         21.31         25.95         2.03 o                         
   5   3  12         41.87         36.50         2.27 o                         
   6   3  12        852.51        862.13        12.12 o                         
   7   3  12        219.87        199.10         6.43 o                         
   8   3  12        385.72        395.97         7.55 o                         
  -3   4  12         13.75          7.95         1.80 o                         
  -2   4  12        349.73        339.10         5.84 o                         
  -1   4  12        616.75        620.63         9.33 o                         
   0   4  12        685.42        684.31         8.42 o                         
   1   4  12        146.98        146.39         6.91 o                         
   2   4  12         64.86         62.55         2.92 o                         
   3   4  12        160.80        154.28         4.43 o                         
   4   4  12         10.30         11.06         1.59 o                         
   5   4  12        335.57        336.89         5.73 o                         
   6   4  12        625.11        613.25         8.20 o                         
   7   4  12         74.00         72.17         5.58 o                         
   8   4  12         44.94         47.42         6.99 o                         
  -3   5  12          4.74         11.41         2.48 o                         
  -2   5  12        136.67        136.10         4.50 o                         
  -1   5  12        427.15        452.89         7.65 o                         
   0   5  12        638.79        637.72         8.18 o                         
   1   5  12        444.23        436.14         6.32 o                         
   2   5  12         72.22         69.34         3.16 o                         
   3   5  12        156.27        159.88         4.51 o                         
   4   5  12        215.02        212.93         5.34 o                         
   5   5  12         80.40         83.85         3.61 o                         
   6   5  12        124.05        133.71         7.87 o                         
   7   5  12         15.78         18.27         1.91 o                         
  -2   6  12        832.04        883.31        15.79 o                         
  -1   6  12        865.10        928.49        13.31 o                         
   0   6  12        235.32        257.41         5.27 o                         
   1   6  12         36.34         37.53         3.27 o                         
   2   6  12          0.12          2.51         1.29 o                         
   3   6  12        445.54        442.69         6.54 o                         
   4   6  12        123.19        116.54         5.57 o                         
   5   6  12       1166.09       1153.26        23.59 o                         
   6   6  12        468.69        459.58         8.61 o                         
  -1   7  12        114.48        104.87         5.25 o                         
   0   7  12         50.84         46.49         5.26 o                         
   1   7  12         15.54         14.04         2.67 o                         
   2   7  12        101.16         90.39         3.33 o                         
   3   7  12         60.02         50.01         5.05 o                         
   4   7  12        129.61        138.94         6.91 o                         
   5   7  12        324.89        328.13         7.09 o                         
   1   8  12          4.36          6.86         2.23 o                         
   2   8  12        116.12        102.99         9.74 o                         
   3   8  12        529.81        559.38        10.18 o                         
   0  -5  13         56.35         51.59         3.65 o                         
   1  -5  13         12.38         20.42         3.44 o                         
   2  -5  13         16.30         17.46         1.96 o                         
   3  -5  13        137.25        126.03        10.22 o                         
   4  -5  13        158.55        136.23        10.82 o                         
  -1  -4  13        457.52        492.07        10.36 o                         
   0  -4  13         26.54         24.44         5.08 o                         
   1  -4  13          4.70          1.06         2.26 o                         
   2  -4  13        325.07        323.12         6.00 o                         
   3  -4  13        215.18        235.70         8.33 o                         
   4  -4  13        221.90        231.76         6.81 o                         
   5  -4  13        227.97        254.22        17.80 o                         
  -2  -3  13         92.22         78.24         4.53 o                         
  -1  -3  13        125.63        129.77         8.35 o                         
   0  -3  13        514.09        528.80        11.82 o                         
   1  -3  13        207.07        198.53         4.81 o                         
   2  -3  13         85.65         77.50         3.62 o                         
   3  -3  13        961.98        947.66        12.98 o                         
   4  -3  13        963.35        981.69        20.39 o                         
   5  -3  13        386.48        407.72        10.80 o                         
   6  -3  13         72.37         71.21         4.22 o                         
  -3  -2  13        592.63        626.87        12.02 o                         
  -2  -2  13        120.74        134.83         5.42 o                         
  -1  -2  13         51.74         53.10         4.29 o                         
   0  -2  13          2.03          7.52         2.49 o                         
   1  -2  13         85.85         67.27         7.22 o                         
   2  -2  13         10.26         14.90         1.63 o                         
   3  -2  13        391.62        400.80         6.22 o                         
   4  -2  13       1269.80       1311.54        21.52 o                         
   5  -2  13        707.76        722.77        11.78 o                         
   6  -2  13        107.84        105.06         4.38 o                         
   7  -2  13         16.15         21.39         3.10 o                         
  -3  -1  13        119.61        111.31         5.39 o                         
  -2  -1  13        181.35        186.04         6.32 o                         
  -1  -1  13         55.09         51.38         4.21 o                         
   0  -1  13          8.71          5.09         1.30 o                         
   1  -1  13        111.77        105.62         3.34 o                         
   2  -1  13          8.97          9.66         1.77 o                         
   3  -1  13        179.68        182.89         5.38 o                         
   4  -1  13        354.43        349.92         7.51 o                         
   5  -1  13        438.51        436.15        12.55 o                         
   6  -1  13         81.44         77.94         3.96 o                         
   7  -1  13         62.24         62.89         4.34 o                         
  -3   0  13       1104.85       1146.26        16.12 o                         
  -2   0  13        371.58        380.52        13.97 o                         
  -1   0  13        115.41        119.31         5.91 o                         
   0   0  13         11.57          9.16         1.16 o                         
   1   0  13        103.79        100.70         3.53 o                         
   2   0  13       1566.93       1549.24        17.45 o                         
   3   0  13        741.35        721.16         8.86 o                         
   4   0  13        369.52        377.48         6.32 o                         
   5   0  13         76.94         79.49         3.23 o                         
   6   0  13          9.56          4.98         2.07 o                         
   7   0  13        287.32        297.00        10.96 o                         
  -3   1  13         90.73         79.05         5.59 o                         
  -2   1  13        342.18        359.79         8.02 o                         
  -1   1  13          0.54          0.77         1.45 o                         
   0   1  13        156.98        154.41         3.08 o                         
   1   1  13         58.96         58.20         2.19 o                         
   2   1  13        190.07        192.21         4.11 o                         
   3   1  13        603.44        613.57         8.23 o                         
   4   1  13        160.04        161.11         5.21 o                         
   5   1  13          0.95          2.53         1.52 o                         
   6   1  13        184.14        185.35         8.08 o                         
   7   1  13        303.38        306.46        12.72 o                         
   8   1  13        156.24        161.10         6.23 o                         
  -3   2  13        443.71        483.51         9.92 o                         
  -2   2  13        151.08        150.69         5.61 o                         
  -1   2  13        166.39        165.33        12.66 o                         
   0   2  13        153.85        157.26         3.81 o                         
   1   2  13        628.41        627.72         7.99 o                         
   2   2  13       1704.91       1711.78        18.69 o                         
   3   2  13         44.54         46.10         2.72 o                         
   4   2  13          4.18          4.16         1.70 o                         
   5   2  13          3.97          6.69         1.91 o                         
   6   2  13        339.25        339.58         6.38 o                         
   7   2  13        323.54        335.97         7.43 o                         
  -3   3  13        111.52        129.60         6.91 o                         
  -2   3  13          0.57          2.68         2.20 o                         
  -1   3  13        274.19        292.65         6.20 o                         
   0   3  13         89.15         97.92         3.12 o                         
   1   3  13        704.65        692.54         9.29 o                         
   2   3  13        583.37        582.75         8.63 o                         
   3   3  13        664.13        671.57        11.24 o                         
   4   3  13        232.62        231.93         5.64 o                         
   5   3  13          1.42         -0.76         1.55 o                         
   6   3  13         21.12         24.15         2.37 o                         
   7   3  13        109.43        113.04         4.57 o                         
  -2   4  13         15.24         14.69         2.35 o                         
  -1   4  13        414.55        433.19         7.66 o                         
   0   4  13         72.71         84.41         2.94 o                         
   1   4  13        313.14        328.44         5.45 o                         
   2   4  13        896.20        899.58        11.88 o                         
   3   4  13        352.38        368.02         6.72 o                         
   4   4  13        124.46        128.99        10.01 o                         
   5   4  13         30.49         22.87         2.39 o                         
   6   4  13        595.81        593.54         9.14 o                         
   7   4  13        202.66        216.49         5.53 o                         
  -2   5  13          7.20         14.28         2.27 o                         
  -1   5  13         45.44         45.42         3.21 o                         
   0   5  13         16.09         12.58         2.02 o                         
   1   5  13        974.54        976.62        12.78 o                         
   2   5  13        228.66        237.40         7.45 o                         
   3   5  13        106.04        105.27         5.32 o                         
   4   5  13         14.95         14.07         1.98 o                         
   5   5  13         57.42         59.02         2.66 o                         
   6   5  13        131.04        129.86         3.80 o                         
  -1   6  13          5.90          7.58         2.14 o                         
   0   6  13         19.28         14.11         1.94 o                         
   1   6  13        273.94        272.72         5.66 o                         
   2   6  13        189.33        187.35         6.20 o                         
   3   6  13         47.75         44.55         4.43 o                         
   4   6  13        115.16        122.25         3.87 o                         
   5   6  13        301.71        278.99         6.64 o                         
   6   6  13        423.75        412.37        11.44 o                         
   1   7  13         33.94         30.14         4.02 o                         
   2   7  13         27.05         22.85         2.66 o                         
   3   7  13         39.34         35.85         4.06 o                         
   4   7  13        161.84        166.02         6.91 o                         
   1  -4  14        613.70        629.60        19.15 o                         
   2  -4  14        453.01        472.03        13.60 o                         
   3  -4  14          5.23          2.81         1.72 o                         
   4  -4  14        402.95        420.57        10.28 o                         
  -1  -3  14        124.92        131.88         5.59 o                         
   0  -3  14        341.95        374.93        10.95 o                         
   1  -3  14        290.90        303.40         8.11 o                         
   2  -3  14        177.15        177.24         7.21 o                         
   3  -3  14        146.54        135.18         6.14 o                         
   4  -3  14         90.30         95.70         4.64 o                         
   5  -3  14        179.88        186.49        12.11 o                         
  -1  -2  14        423.47        443.57         9.59 o                         
   0  -2  14         88.31         78.61         5.88 o                         
   1  -2  14          4.41          2.00         2.09 o                         
   2  -2  14         93.63         86.15         9.27 o                         
   3  -2  14        320.53        321.65         7.02 o                         
   4  -2  14        138.62        124.70         6.69 o                         
   5  -2  14        423.60        436.70         8.75 o                         
   6  -2  14        235.64        242.10         6.74 o                         
  -2  -1  14        251.69        261.61        11.62 o                         
  -1  -1  14        335.34        343.45         8.86 o                         
   0  -1  14        135.01        143.12         6.28 o                         
   1  -1  14         19.21         14.99         2.40 o                         
   2  -1  14         11.78         11.47         1.71 o                         
   3  -1  14        306.31        313.40         6.67 o                         
   4  -1  14          4.12          6.66         1.96 o                         
   5  -1  14         10.48         10.93         2.52 o                         
   6  -1  14         88.14         91.54         4.74 o                         
  -2   0  14        660.55        699.85        12.22 o                         
  -1   0  14        536.57        537.86        11.77 o                         
   0   0  14        372.77        379.10        10.29 o                         
   1   0  14        344.97        344.16         7.42 o                         
   2   0  14        206.47        202.01         4.40 o                         
   3   0  14        268.40        272.23         6.41 o                         
   4   0  14         45.88         46.83         2.86 o                         
   5   0  14        653.93        672.39        12.51 o                         
   6   0  14         74.17         79.93         4.38 o                         
   7   0  14         54.92         52.50         3.96 o                         
  -2   1  14        162.23        166.06         6.67 o                         
  -1   1  14        254.53        266.17         7.76 o                         
   0   1  14        224.87        207.53         7.27 o                         
   1   1  14         35.54         29.70         2.77 o                         
   2   1  14        149.95        145.17         6.10 o                         
   3   1  14        406.87        408.66         6.94 o                         
   4   1  14        634.37        636.49         9.82 o                         
   5   1  14        221.27        231.59         6.38 o                         
   6   1  14         61.64         55.74         3.64 o                         
   7   1  14         29.59         23.81         3.34 o                         
  -2   2  14        147.11        133.45         5.62 o                         
  -1   2  14        108.47         87.94         4.29 o                         
   0   2  14         89.10         66.14         3.61 o                         
   1   2  14          6.94          9.08         1.92 o                         
   2   2  14       1286.44       1305.03        16.70 o                         
   3   2  14        550.97        565.98         9.56 o                         
   4   2  14         33.74         42.18         2.57 o                         
   5   2  14         76.06         84.45         4.51 o                         
   6   2  14         40.17         35.80         2.84 o                         
   7   2  14         46.21         43.53         3.19 o                         
  -2   3  14        240.24        229.18        14.79 o                         
  -1   3  14        129.14        137.35         6.67 o                         
   0   3  14         29.92         30.58         3.00 o                         
   1   3  14        138.57        127.99         4.20 o                         
   2   3  14        851.67        873.07        12.75 o                         
   3   3  14        493.35        510.64         7.84 o                         
   4   3  14        884.48        860.48        11.55 o                         
   5   3  14         38.88         36.55         3.25 o                         
   6   3  14          1.43          1.32         1.68 o                         
  -1   4  14        191.90        229.26         9.15 o                         
   0   4  14        214.15        234.96         5.73 o                         
   1   4  14         31.22         29.46         2.38 o                         
   2   4  14        340.67        346.86         8.01 o                         
   3   4  14        239.23        226.42         5.30 o                         
   4   4  14        188.30        179.82         5.38 o                         
   5   4  14        168.04        160.07         5.42 o                         
   6   4  14         72.02         68.30         4.68 o                         
   0   5  14         13.48         20.35         1.97 o                         
   1   5  14         37.60         33.74         2.42 o                         
   2   5  14        262.97        257.39         8.17 o                         
   3   5  14         98.59         96.40         4.16 o                         
   4   5  14        171.36        171.87         9.52 o                         
   5   5  14         11.89         15.61         2.83 o                         
   1   6  14        188.55        199.24         5.26 o                         
   2   6  14        299.00        297.87         6.23 o                         
   3   6  14        602.68        611.82         9.02 o                         
   4   6  14        438.35        458.34         8.47 o                         
   1  -2  15        405.32        415.31        11.66 o                         
   2  -2  15        179.75        190.78        10.06 o                         
   3  -2  15         13.18         10.93         2.10 o                         
   4  -2  15          2.78          6.52         2.59 o                         
   0  -1  15        490.61        520.85        12.15 o                         
   1  -1  15        299.21        297.99         8.99 o                         
   2  -1  15         56.31         48.40         4.14 o                         
   3  -1  15         10.46          9.36         1.91 o                         
   4  -1  15          7.11          7.60         2.76 o                         
   5  -1  15          6.49          6.38         2.37 o                         
   0   0  15        579.83        602.01        13.31 o                         
   1   0  15        402.58        422.95        12.22 o                         
   2   0  15         63.83         58.11         3.49 o                         
   3   0  15          0.01          0.32         1.62 o                         
   4   0  15         14.94         11.96         2.65 o                         
   5   0  15         24.38         21.48         2.78 o                         
  -1   1  15        693.30        752.24        17.14 o                         
   0   1  15        754.16        813.04        17.47 o                         
   1   1  15        348.74        345.74        12.41 o                         
   2   1  15         69.18         64.57         3.63 o                         
   3   1  15          0.18          4.99         2.09 o                         
   4   1  15        248.10        237.70        11.31 o                         
   5   1  15        290.26        285.37         8.50 o                         
   6   1  15        365.47        369.71        10.61 o                         
   0   2  15       1047.06       1119.43        19.13 o                         
   1   2  15         96.73         89.17         4.66 o                         
   2   2  15          0.48         -1.47         1.84 o                         
   3   2  15          0.99          3.68         2.38 o                         
   4   2  15         24.59         23.43         2.72 o                         
   5   2  15        243.11        262.67         6.47 o                         
   6   2  15        532.94        571.81        12.29 o                         
   0   3  15        226.35        219.98         6.19 o                         
   1   3  15         22.23         21.37         2.04 o                         
   2   3  15         12.82          9.65         2.20 o                         
   3   3  15        488.16        500.18        11.54 o                         
   4   3  15        560.96        560.58        10.35 o                         
   5   3  15        212.24        218.09         6.87 o                         
   1   4  15          2.02          3.89         1.84 o                         
   2   4  15         31.30         30.62         2.69 o                         
   3   4  15        337.53        354.80         8.78 o                         
   4   4  15        313.24        360.20         9.22 o                         
   5   4  15        929.66        960.35        21.52 o                         
   2   1  16        510.06        501.29        15.45 o                         
   3   1  16        249.94        246.60         8.15 o                         
   3   2  16         45.58         40.93         3.28 o                         
                                                                                
